# Supplementary material for: Multi-tissue transcriptomics of a unique monozygotic discordant twin case of severe progressive osseous heteroplasia
Source: Genes Dis. 2023 Jun 19;11(3):100981. doi: 10.1016/j.gendis.2023.05.001 (PMC10808913; doi:10.1016/j.gendis.2023.05.001)
Supplement: Multimedia component 2 [file mmc2.xlsx]

## Sheet: Hoja1
Table S1. Description of the samples included in the analysis. In addition RNA quantity and quality (RINe) values are shown.
Description	Type	Origing	Assay	RINe	RNA Concentration (ng/ul)
Control	Bone	Healthy control	Nanostring CancerPathways	7.3	26.3
Adominal region	Heterotopic ossification	Affected twin	Nanostring CancerPathways	4.9	302.0
Scapular region	Heterotopic ossification	Affected twin	Nanostring CancerPathways	5.3	152.0
Control 1	Skin	Healthy control	Nanostring CancerPathways	7.8	262.0
Left knee region	Skin	Affected twin	Nanostring CancerPathways	8.6	103.0
Rigth leg buttock region	Skin	Affected twin	Nanostring CancerPathways	8.4	52.5
Systemic	Blood	Affected twin	RNA-seq	7.7	-
Systemic	Blood	Non-affecetd twin	RNA-seq	8.5	-
Systemic	Blood	Affected twin	Nanostring miRNA assay	-	-
Systemic	Blood	Non-affecetd twin	Nanostring miRNA assay	-	-
