# Supplementary material for: Multi-tissue transcriptomics of a unique monozygotic discordant twin case of severe progressive osseous heteroplasia
Source: Genes Dis. 2023 Jun 19;11(3):100981. doi: 10.1016/j.gendis.2023.05.001 (PMC10808913; doi:10.1016/j.gendis.2023.05.001)
Supplement: Multimedia component 3 [file mmc3.xlsx]

## Sheet: Hoja1
Table S2. Normalized expression of heterotopic bone samples and bone from healthy control. In addition, log2FC values between comparisons are also provided.
	Normalized expression
Gene	Control	Abdominal ossification	Scapular ossification	Log2FC (Abdominal vs. Control)	Log2FC (Scapular vs. Control)
PLA2G2A	19.82	58.38	270.41	1.56	3.77
THBS4	25.91	51.08	229.66	0.98	3.15
SFRP2	19.82	259.79	924.2	3.71	5.54
MMP9	3181.28	1282.89	3919.07	-1.31	0.3
ZBTB16	1782.05	847.23	2239.2	-1.07	0.33
LEP	28.42	51.08	133.35	0.85	2.23
SFRP4	858.43	659.69	1524.29	-0.38	0.83
HSPA6	75.23	71.51	144.46	-0.07	0.94
TNN	112.01	28.46	55.56	-1.98	-1.01
PRKAR1B	73.56	24.81	48.15	-1.57	-0.61
FN1	5609.45	1910.47	3663.48	-1.55	-0.61
PRKAR2B	513.22	555.34	1066.82	0.11	1.06
CSF3R	52.66	38.68	72.23	-0.45	0.46
PIK3R5	79.41	29.19	53.71	-1.44	-0.56
GATA2	61.85	39.41	70.38	-0.65	0.19
PCK1	75.23	24.81	44.45	-1.6	-0.76
PIK3R1	977.12	1816.33	3252.31	0.89	1.73
ID1	1724.38	359.76	629.72	-2.26	-1.45
C19orf40	30.93	24.42	42.6	-0.34	0.46
EIF4EBP1	159.65	92.68	161.13	-0.78	0.01
PLAT	6583.22	445.14	770.48	-3.89	-3.09
BRCA2	41.79	24.81	42.6	-0.75	0.03
GHR	220.67	99.25	170.39	-1.15	-0.37
NPM1	36.78	43.05	74.08	0.23	1.01
SPP1	20539.5	11164.4	19165.7	-0.88	-0.1
IL1R1	243.23	240.82	411.17	-0.01	0.76
IL7R	78.57	58.38	98.16	-0.43	0.32
COL1A2	13772.4	8689.06	14390.9	-0.66	0.06
SETBP1	744.75	612.98	1018.66	-0.28	0.45
ACVR1C	122.87	89.76	148.17	-0.45	0.27
GLI1	37.61	29.19	48.15	-0.37	0.36
HHIP	19.82	35.03	57.42	0.82	1.53
SPOP	56.84	45.24	74.08	-0.33	0.38
DUSP8	77.73	26.27	42.6	-1.57	-0.87
FLT1	1236.23	247.38	401.91	-2.32	-1.62
VEGFA	312.61	451.71	727.88	0.53	1.22
GZMB	50.99	24.42	38.89	-1.06	-0.39
TPO	19.82	24.42	38.89	0.3	0.97
PIK3CA	371.96	388.22	613.05	0.06	0.72
EPOR	94.45	29.92	46.3	-1.66	-1.03
FAS	64.36	55.46	85.2	-0.21	0.4
JAK2	514.05	532.71	818.63	0.05	0.67
WNT16	19.82	24.42	37.04	0.3	0.9
BID	109.5	60.57	90.75	-0.85	-0.27
IRAK3	139.59	166.38	246.33	0.25	0.82
MAP3K5	134.57	68.6	101.87	-0.97	-0.4
PLA2G4C	196.43	72.24	107.42	-1.44	-0.87
CDKN2C	244.91	237.9	351.9	-0.04	0.52
SOCS1	85.26	45.24	66.68	-0.91	-0.35
APH1B	112.84	84.65	124.09	-0.41	0.14
ZAK	119.53	143.03	209.29	0.26	0.81
BCL2	132.07	167.84	244.48	0.35	0.89
CCNA2	41.79	32.11	46.3	-0.38	0.15
HGF	142.1	83.19	120.39	-0.77	-0.24
NTRK2	1561.38	935.53	1346.49	-0.74	-0.21
CACNA2D3	32.6	40.14	57.42	0.3	0.82
RRAS2	136.24	178.79	255.59	0.39	0.91
LEF1	144.6	24.81	35.19	-2.54	-2.04
BMP4	208.13	237.9	335.23	0.19	0.69
FGF2	228.19	448.06	629.72	0.97	1.46
TIAM1	137.08	135.73	188.92	-0.01	0.46
TTC31	192.25	102.16	142.61	-0.91	-0.43
HSP90B1	641.1	317.44	440.8	-1.01	-0.54
HSPA1A	119.53	752.37	1040.89	2.65	3.12
FZD7	183.89	650.2	894.57	1.82	2.28
CACNB2	46.81	24.42	33.34	-0.94	-0.49
CARD11	27.58	24.42	33.34	-0.18	0.27
CHEK2	22.57	24.42	33.34	0.11	0.56
CSF1R	34.27	24.42	33.34	-0.49	-0.04
FGF18	19.82	24.42	33.34	0.3	0.75
H2AFX	25.08	24.42	33.34	-0.04	0.41
ZKSCAN5	55.17	37.95	51.86	-0.54	-0.09
PPP3CC	207.29	167.11	225.96	-0.31	0.12
BMP8A	487.31	112.38	151.87	-2.12	-1.68
CREB5	170.52	102.89	138.91	-0.73	-0.3
DDIT3	275	214.54	288.93	-0.36	0.07
JAK3	34.27	48.16	64.82	0.49	0.92
CACNA2D1	443.84	259.06	346.35	-0.78	-0.36
CDC25B	154.63	43.05	57.42	-1.84	-1.43
ITGB3	251.59	114.57	153.73	-1.13	-0.71
MUTYH	45.97	38.68	51.86	-0.25	0.17
PDGFRB	2534.32	1256.62	1681.72	-1.01	-0.59
PIK3CG	112.01	40.14	53.71	-1.48	-1.06
MET	249.09	208.71	277.82	-0.26	0.16
BRCA1	66.87	54.73	72.23	-0.29	0.11
COL11A1	378.64	239.36	314.86	-0.66	-0.27
FTSJ2	132.07	110.92	146.32	-0.25	0.15
MFNG	197.26	78.81	103.72	-1.32	-0.93
CEBPA	326.82	195.57	255.59	-0.74	-0.35
FOXO4	271.65	225.49	296.34	-0.27	0.13
WHSC1L1	552.5	369.25	485.25	-0.58	-0.19
EPHA2	229.86	112.38	146.32	-1.03	-0.65
PGF	192.25	51.08	66.68	-1.91	-1.53
RET	19.82	31.38	40.75	0.66	1.04
CHEK1	19.82	24.42	31.49	0.3	0.67
DLL4	312.61	75.89	98.16	-2.04	-1.67
FGF23	31.76	24.42	31.49	-0.38	-0.01
FLT3	20.9	24.42	31.49	0.22	0.59
ITGA7	353.57	259.06	335.23	-0.45	-0.08
ITGA8	175.53	35.76	46.3	-2.3	-1.92
PLA2G4A	62.69	45.97	59.27	-0.45	-0.08
POLE2	24.24	24.42	31.49	0.01	0.38
PTEN	2139.8	1354.4	1752.1	-0.66	-0.29
RASGRP2	96.96	38.68	50.01	-1.33	-0.96
SHC2	113.68	44.51	57.42	-1.35	-0.99
SIRT4	27.58	34.3	44.45	0.31	0.69
IGF1	122.87	370.71	474.14	1.59	1.95
IBSP	2495.04	1583.54	2022.51	-0.66	-0.3
MED12	292.55	132.08	168.54	-1.15	-0.8
GTF2H3	223.17	211.63	268.56	-0.08	0.27
IL3RA	63.53	35.03	44.45	-0.86	-0.52
AKT3	1161.84	778.64	976.06	-0.58	-0.25
ASXL1	427.96	351.74	440.8	-0.28	0.04
NUPR1	228.19	180.25	225.96	-0.34	-0.01
RAD21	1191.93	1317.19	1655.79	0.14	0.47
VEGFC	506.53	99.97	125.94	-2.34	-2.01
CACNA1H	106.15	48.89	61.12	-1.12	-0.8
CCNB1	37.61	54.73	68.53	0.54	0.87
MNAT1	117.86	113.11	140.76	-0.06	0.26
POLD4	203.11	202.87	253.74	0	0.32
TLR2	102.81	111.65	138.91	0.12	0.43
ZNF143	172.19	97.06	120.39	-0.83	-0.52
EFNA3	36.78	103.62	127.8	1.49	1.8
GNG4	95.29	25.54	31.49	-1.9	-1.6
IKBKG	200.61	157.62	194.47	-0.35	-0.04
NBN	340.19	425.44	522.3	0.32	0.62
RAD52	147.95	108	133.35	-0.45	-0.15
ABL1	323.48	207.25	253.74	-0.64	-0.35
FANCE	36.78	37.95	46.3	0.05	0.33
NFATC1	63.53	63.49	77.79	0	0.29
DTX1	19.82	47.43	57.42	1.26	1.53
HHEX	450.53	102.16	124.09	-2.14	-1.86
PLD1	189.74	149.6	181.51	-0.34	-0.06
PRKACB	146.28	164.19	200.03	0.17	0.45
SPRY1	515.72	503.52	611.2	-0.03	0.25
EDC3	264.97	232.79	281.52	-0.19	0.09
FUBP1	319.3	293.36	353.75	-0.12	0.15
MAD2L2	90.27	125.52	151.87	0.48	0.75
PTTG2	62.69	83.19	100.01	0.41	0.67
CACNA1D	39.29	51.08	61.12	0.38	0.64
FANCC	132.9	126.98	151.87	-0.07	0.19
KMT2D	368.61	199.95	238.92	-0.88	-0.63
LEPR	3895.94	425.44	509.33	-3.19	-2.94
SKP2	148.78	142.3	170.39	-0.06	0.2
DKK2	19.82	60.57	72.23	1.61	1.87
LIFR	1617.39	1906.82	2272.54	0.24	0.49
PLCE1	49.32	46.7	55.56	-0.08	0.17
POLB	143.77	144.49	172.25	0.01	0.26
SMC1A	306.76	380.2	451.92	0.31	0.56
GADD45A	273.33	491.12	579.71	0.85	1.08
ITGA9	263.3	135	159.28	-0.96	-0.73
RFC4	70.21	65.68	77.79	-0.1	0.15
CDKN1C	728.03	398.44	468.58	-0.87	-0.64
CNTFR	53.49	180.25	211.14	1.75	1.98
MSH6	168.84	145.22	170.39	-0.22	0.01
BAX	206.46	187.54	218.55	-0.14	0.08
PIM1	112.84	105.08	122.24	-0.1	0.12
IL1R2	19.82	33.57	38.89	0.76	0.97
MAPK8IP1	19.82	25.54	29.63	0.37	0.58
MTMR14	230.7	184.63	212.99	-0.32	-0.12
TSC1	173.86	166.38	192.62	-0.06	0.15
NOL7	565.88	688.88	790.85	0.28	0.48
AGK	104.48	110.19	125.94	0.08	0.27
CACNA1C	98.63	24.42	27.78	-2.01	-1.83
CASP10	28.42	24.42	27.78	-0.22	-0.03
HPGD	19.82	24.42	27.78	0.3	0.49
IL15	25.91	24.42	27.78	-0.09	0.1
IL2RA	47.64	24.42	27.78	-0.96	-0.78
LAMA1	19.82	24.42	27.78	0.3	0.49
MAP3K14	105.32	170.03	194.47	0.69	0.88
PRKACG	19.82	24.42	27.78	0.3	0.49
PRPF38A	546.65	407.93	464.88	-0.42	-0.23
TNFRSF10B	82.75	50.35	57.42	-0.72	-0.53
CCND2	510.71	185.35	209.29	-1.46	-1.29
CNOT4	264.97	248.11	281.52	-0.09	0.09
GRB2	615.19	580.15	659.35	-0.08	0.1
IKBKB	330.16	208.71	237.07	-0.66	-0.48
IL1RAP	65.2	97.79	111.13	0.58	0.77
JAK1	977.12	752.37	850.12	-0.38	-0.2
KDM5C	422.94	469.23	531.56	0.15	0.33
MCM2	30.93	40.87	46.3	0.4	0.58
PPP3CB	177.2	180.25	203.73	0.02	0.2
AMMECR1L	168.84	156.17	175.95	-0.11	0.06
COL4A5	71.05	64.22	72.23	-0.15	0.02
EIF2B4	387.84	313.79	351.9	-0.31	-0.14
GRIA3	20.9	26.27	29.63	0.33	0.5
IL6R	36.78	32.84	37.04	-0.16	0.01
NUBP1	64.36	51.08	57.42	-0.33	-0.16
RB1	427.96	309.41	348.2	-0.47	-0.3
TLR4	351.06	78.81	88.9	-2.16	-1.98
CASP7	136.24	119.68	133.35	-0.19	-0.03
COG7	237.38	244.46	272.26	0.04	0.2
LTBP1	802.42	726.1	813.08	-0.14	0.02
MAP2K2	449.69	561.9	629.72	0.32	0.49
MDC1	177.2	118.95	133.35	-0.58	-0.41
MRPS5	361.93	397.71	444.51	0.14	0.3
DUSP5	407.9	146.68	162.99	-1.48	-1.32
FGF12	40.12	41.6	46.3	0.05	0.21
NFE2L2	471.42	442.95	490.81	-0.09	0.06
RELN	19.82	164.92	183.36	3.06	3.21
BNIP3	225.68	402.82	442.66	0.84	0.97
CCND3	208.96	213.09	235.22	0.03	0.17
FGFR3	540.8	145.95	161.13	-1.89	-1.75
MAPK1	431.3	383.85	422.28	-0.17	-0.03
SOCS2	1476.96	440.04	483.4	-1.75	-1.61
TET2	557.52	378.74	418.58	-0.56	-0.41
CREB3L1	450.53	274.38	300.04	-0.72	-0.59
HDAC4	179.71	170.76	187.06	-0.07	0.06
IGFBP3	4079.83	1919.96	2102.15	-1.09	-0.96
MAPK3	772.33	389.68	425.99	-0.99	-0.86
MGMT	605.16	332.76	363.01	-0.86	-0.74
SUV39H2	41.79	42.33	46.3	0.02	0.15
AXIN1	118.69	144.49	157.43	0.28	0.41
PDGFRA	1262.15	926.77	1007.55	-0.45	-0.33
POLR2J	67.7	40.87	44.45	-0.73	-0.61
EFNA1	160.48	156.17	168.54	-0.04	0.07
JAG1	934.49	709.31	766.77	-0.4	-0.29
SOS2	260.79	269.28	290.78	0.05	0.16
CD40	122.04	74.43	79.64	-0.71	-0.62
CDC6	25.91	27.73	29.63	0.1	0.19
MAPK10	35.11	32.84	35.19	-0.1	0
STK11	193.08	153.98	164.84	-0.33	-0.23
CC2D1B	29.26	24.42	25.93	-0.26	-0.17
CCNE2	19.82	24.42	25.93	0.3	0.39
FGF21	19.82	24.42	25.93	0.3	0.39
MCM7	569.22	521.77	553.78	-0.13	-0.04
MECOM	272.49	105.81	112.98	-1.36	-1.27
PAK3	19.82	24.42	25.93	0.3	0.39
PAX3	19.82	24.42	25.93	0.3	0.39
CACNA2D2	19.82	64.95	68.53	1.71	1.79
CAPN2	2217.53	2061.53	2181.79	-0.11	-0.02
CDK2	64.36	77.35	81.49	0.27	0.34
HIST1H3G	21.73	78.81	83.35	1.86	1.94
PLCG2	332.67	191.19	201.88	-0.8	-0.72
ACVR1B	51.82	97.06	101.87	0.91	0.98
CDK4	198.93	185.35	194.47	-0.1	-0.03
MLF1	79.41	88.3	92.61	0.15	0.22
PLAU	76.9	81	85.2	0.07	0.15
RFC3	159.65	141.57	148.17	-0.17	-0.11
GAS1	216.49	339.33	353.75	0.65	0.71
PTPN11	680.39	572.85	596.38	-0.25	-0.19
SMAD9	229.86	140.11	146.32	-0.71	-0.65
THBS1	1644.97	1948.42	2029.92	0.24	0.3
WNT2B	33.43	40.87	42.6	0.29	0.35
FCF1	967.92	663.34	685.28	-0.55	-0.5
NOS3	398.7	35.76	37.04	-3.48	-3.43
SOS1	504.86	464.12	481.55	-0.12	-0.07
USP39	120.36	107.27	111.13	-0.17	-0.12
ZC3H14	360.26	317.44	329.68	-0.18	-0.13
CDKN2D	25.91	30.65	31.49	0.24	0.28
IL11RA	168.01	249.57	257.44	0.57	0.62
MAML2	286.7	187.54	192.62	-0.61	-0.57
PRKACA	1270.51	1074.91	1105.71	-0.24	-0.2
SKP1	2848.61	4155.89	4267.27	0.54	0.58
SYK	108.66	104.35	107.42	-0.06	-0.02
TGFB3	101.97	303.57	313.01	1.57	1.62
TNFRSF10A	40.96	46.7	48.15	0.19	0.23
CBL	97.8	112.38	114.83	0.2	0.23
MAP2K1	410.41	321.82	327.82	-0.35	-0.32
MSH2	274.16	267.09	272.26	-0.04	-0.01
STMN1	416.26	278.76	285.23	-0.58	-0.55
GLI3	277.51	180.98	183.36	-0.62	-0.6
MAP3K8	113.68	97.06	98.16	-0.23	-0.21
SETD2	403.72	409.39	414.87	0.02	0.04
SF3B1	1343.22	1269.75	1289.07	-0.08	-0.06
TGFBR2	3377.7	1647.76	1672.46	-1.04	-1.01
BRAF	417.93	408.66	411.17	-0.03	-0.02
COL5A1	4363.18	1793.71	1805.81	-1.28	-1.27
HELLS	47.64	49.62	50.01	0.06	0.07
NOTCH2	993.84	1096.81	1102.01	0.14	0.15
PDGFD	497.34	723.18	727.88	0.54	0.55
SMAD3	730.54	722.45	729.73	-0.02	0
NCOR1	1094.14	880.8	883.46	-0.31	-0.31
NFKB1	70.21	68.6	68.53	-0.03	-0.04
SPRY4	181.38	96.33	96.31	-0.91	-0.91
BIRC3	19.82	33.57	33.34	0.76	0.75
CYLD	281.68	372.17	368.57	0.4	0.39
DDX50	244.91	312.33	311.16	0.35	0.35
FBXW7	94.45	113.84	112.98	0.27	0.26
MDM2	585.94	582.34	579.71	-0.01	-0.02
NGFR	768.99	630.5	627.87	-0.29	-0.29
PIAS1	199.77	218.92	216.7	0.13	0.12
U2AF1	1718.53	1651.41	1637.27	-0.06	-0.07
BCL2A1	19.82	24.42	24.08	0.3	0.28
CACNG4	19.82	24.42	24.08	0.3	0.28
ENDOG	112.01	103.62	101.87	-0.11	-0.14
ERCC6	125.38	127.71	125.94	0.03	0.01
FST	171.35	446.6	438.95	1.38	1.36
FUT8	214.82	157.62	155.58	-0.45	-0.47
IL12RB2	19.82	24.42	24.08	0.3	0.28
SAP130	197.26	207.98	205.58	0.08	0.06
SIN3A	244.91	216	212.99	-0.18	-0.2
TSLP	19.82	24.42	24.08	0.3	0.28
WNT7A	19.82	24.42	24.08	0.3	0.28
AKT1	1105.84	1407.68	1376.12	0.35	0.32
APC	138.75	122.6	120.39	-0.18	-0.2
AR	73.56	158.35	155.58	1.11	1.08
ATRX	986.31	674.28	661.2	-0.55	-0.58
BMPR1B	22.57	32.11	31.49	0.51	0.48
COL2A1	41.79	47.43	46.3	0.18	0.15
GADD45G	64.36	156.89	153.73	1.29	1.26
HDAC3	137.92	145.95	142.61	0.08	0.05
HIST1H3B	132.07	250.3	244.48	0.92	0.89
PML	718.84	667.72	653.8	-0.11	-0.14
DUSP10	35.11	34.3	33.34	-0.03	-0.07
PCNA	52.66	72.24	70.38	0.46	0.42
PRDM1	147.95	145.22	140.76	-0.03	-0.07
PRKCB	51.82	34.3	33.34	-0.6	-0.64
SHC1	2120.57	888.1	864.94	-1.26	-1.29
BAMBI	428.8	320.36	309.3	-0.42	-0.47
BMP2	286.7	130.62	125.94	-1.13	-1.19
CNOT10	176.37	161.27	155.58	-0.13	-0.18
TGFB2	65.2	97.79	94.46	0.58	0.53
FGFR1	1213.67	1019.45	979.77	-0.25	-0.31
GNG12	1109.18	1358.05	1300.18	0.29	0.23
STAG2	473.93	423.98	405.61	-0.16	-0.22
COL3A1	9654.17	30598.9	29217.1	1.66	1.6
EZH2	56	85.38	81.49	0.61	0.54
IDH1	178.04	141.57	135.2	-0.33	-0.4
KLF4	1374.99	842.12	800.11	-0.71	-0.78
STAT4	77.73	112.38	107.42	0.53	0.47
TP53	352.73	230.6	220.4	-0.61	-0.68
NKD1	25.08	37.22	35.19	0.57	0.49
ALKBH3	198.1	181.71	170.39	-0.12	-0.22
CREB3L4	26.75	57.65	53.71	1.11	1.01
TSPAN7	310.94	297.74	277.82	-0.06	-0.16
BAP1	468.92	593.28	550.08	0.34	0.23
DTX3	40.12	37.95	35.19	-0.08	-0.19
ETS2	1355.76	504.25	466.73	-1.43	-1.54
HDAC6	264.97	182.44	168.54	-0.54	-0.65
MAP3K12	93.62	78.08	72.23	-0.26	-0.37
TFDP1	381.15	518.85	479.7	0.44	0.33
EGFR	313.45	976.4	898.27	1.64	1.52
FGF7	611.85	460.47	422.28	-0.41	-0.53
HMGA1	30.93	66.41	61.12	1.1	0.98
PRKX	50.15	60.57	55.56	0.27	0.15
RAC2	91.94	66.41	61.12	-0.47	-0.59
SLC4A1AP	180.55	197.76	181.51	0.13	0.01
TCF3	207.29	147.41	135.2	-0.49	-0.62
ARID1B	489.81	543.66	496.37	0.15	0.02
CASP8	326.82	257.6	235.22	-0.34	-0.47
EFNA5	82.75	121.87	111.13	0.56	0.43
MLH1	200.61	213.09	194.47	0.09	-0.04
PBRM1	335.18	245.92	224.11	-0.45	-0.58
CACNA1E	46.81	24.42	22.23	-0.94	-1.07
CACNA1G	19.82	24.42	22.23	0.3	0.17
CHAD	7509.35	2766.46	2507.76	-1.44	-1.58
EP300	571.73	432.01	392.65	-0.4	-0.54
FANCG	47.64	48.89	44.45	0.04	-0.1
HDAC10	150.45	110.19	100.01	-0.45	-0.59
HNF1A	19.82	24.42	22.23	0.3	0.17
PLA1A	38.45	24.42	22.23	-0.66	-0.79
PPARG	759.8	372.17	337.08	-1.03	-1.17
RASGRP1	38.45	24.42	22.23	-0.66	-0.79
UBE2T	19.82	24.42	22.23	0.3	0.17
CD14	386.17	283.87	255.59	-0.44	-0.6
CDC14B	185.56	113.11	101.87	-0.71	-0.87
FGF10	19.82	32.84	29.63	0.73	0.58
GPC4	202.28	382.39	344.49	0.92	0.77
KAT2B	397.87	299.2	270.41	-0.41	-0.56
PPP2CB	774.01	871.31	785.3	0.17	0.02
PRKAA2	20.9	98.52	88.9	2.24	2.09
TCF7L1	418.77	180.25	162.99	-1.22	-1.36
COL27A1	42.63	99.25	88.9	1.22	1.06
FLNC	70.21	99.25	88.9	0.5	0.34
MAP2K6	175.53	107.27	96.31	-0.71	-0.87
NTHL1	168.01	121.87	109.27	-0.46	-0.62
COL5A2	1840.56	1037.7	924.2	-0.83	-0.99
INHBA	20.06	77.35	68.53	1.95	1.77
LAMA3	145.44	112.38	100.01	-0.37	-0.54
MAPK8	219.83	232.79	207.44	0.08	-0.08
MYC	605.16	874.96	776.04	0.53	0.36
PBX1	407.9	499.14	444.51	0.29	0.12
PIK3R4	192.25	199.95	177.8	0.06	-0.11
COMP	20.06	1903.9	1679.87	6.57	6.39
E2F5	63.53	67.14	59.27	0.08	-0.1
ITGA3	309.27	199.95	175.95	-0.63	-0.81
MLLT4	489.81	553.88	488.96	0.18	0
TBL1XR1	1582.28	1150.08	1013.11	-0.46	-0.64
AKT2	673.7	660.42	577.86	-0.03	-0.22
HRAS	52.66	65.68	57.42	0.32	0.12
SMARCA4	348.55	461.2	403.76	0.4	0.21
WNT11	19.82	61.3	53.71	1.63	1.44
CHUK	218.16	291.17	253.74	0.42	0.22
CUL1	487.31	612.98	533.41	0.33	0.13
DAXX	250.76	251.03	218.55	0	-0.2
FGF1	30.93	46.7	40.75	0.59	0.4
HDAC5	356.91	360.49	314.86	0.01	-0.18
KRAS	214.82	218.92	190.77	0.03	-0.17
MAP2K4	145.44	138.65	120.39	-0.07	-0.27
NASP	64.36	67.87	59.27	0.08	-0.12
RBM45	107.83	85.38	74.08	-0.34	-0.54
XPA	234.04	191.19	166.69	-0.29	-0.49
DNMT1	199.77	156.89	135.2	-0.35	-0.56
ERCC3	129.56	145.22	125.94	0.16	-0.04
ETV4	20.06	87.57	75.94	2.13	1.92
FLNA	2779.23	1921.42	1666.9	-0.53	-0.74
SMC3	512.38	550.23	475.99	0.1	-0.11
VPS33B	61.85	62.03	53.71	0	-0.2
CASP3	238.22	210.9	181.51	-0.18	-0.39
GNAQ	572.56	538.55	463.03	-0.09	-0.31
MAP3K13	42.63	124.79	107.42	1.55	1.33
MYD88	238.22	181.71	155.58	-0.39	-0.61
PRKAR2A	448.86	426.17	364.87	-0.07	-0.3
RAC1	1237.07	888.83	763.07	-0.48	-0.7
RIN1	49.32	58.38	50.01	0.24	0.02
ZNF346	66.87	43.05	37.04	-0.64	-0.85
PIK3R3	789.89	359.76	307.45	-1.13	-1.36
ALKBH2	44.3	54.73	46.3	0.31	0.06
COL11A2	119.53	32.84	27.78	-1.86	-2.11
FZD3	91.94	180.98	153.73	0.98	0.74
KITLG	1178.56	727.55	614.9	-0.7	-0.94
SHC4	19.82	118.22	100.01	2.58	2.34
SMO	100.3	105.08	88.9	0.07	-0.17
TRIM39	105.32	70.06	59.27	-0.59	-0.83
WHSC1	150.45	189.73	161.13	0.33	0.1
ARID1A	278.34	213.81	179.65	-0.38	-0.63
PDGFC	197.26	237.9	200.03	0.27	0.02
RUNX1T1	251.59	286.79	240.77	0.19	-0.06
UBB	3774.74	7168.27	6032.33	0.93	0.68
NUMBL	71.88	128.43	107.42	0.84	0.58
PTCH1	72.72	124.06	103.72	0.77	0.51
ANGPT1	540.8	343.71	285.23	-0.65	-0.92
EGF	19.82	37.95	31.49	0.94	0.67
NOTCH3	2345.42	1265.38	1050.15	-0.89	-1.16
RHOA	804.1	990.26	818.63	0.3	0.03
ATM	80.24	54	44.45	-0.57	-0.85
CBLC	19.82	27	22.23	0.45	0.17
CDC14A	135.41	153.25	125.94	0.18	-0.1
DDB2	164.66	184.63	151.87	0.17	-0.12
GNA11	568.38	795.42	655.65	0.48	0.21
HDAC2	724.69	681.58	561.19	-0.09	-0.37
ID4	346.05	837.75	690.84	1.28	1
IRS1	83.59	105.81	87.05	0.34	0.06
POLR2D	143.77	154.71	127.8	0.11	-0.17
PPP3R1	897.71	1416.43	1163.13	0.66	0.37
DLL1	269.15	131.35	107.42	-1.03	-1.33
FANCF	81.91	102.16	83.35	0.32	0.02
SF3A3	444.68	508.63	416.73	0.19	-0.09
ACVR2A	198.93	294.09	238.92	0.56	0.26
ATR	203.95	317.44	257.44	0.64	0.34
DUSP4	228.19	219.65	177.8	-0.06	-0.36
FGF13	45.14	77.35	62.97	0.78	0.48
MAPT	20.9	52.54	42.6	1.33	1.03
MCM5	56	38.68	31.49	-0.53	-0.83
PRKDC	625.22	1032.59	840.86	0.72	0.43
RPS6KA5	150.45	259.06	211.14	0.78	0.49
AMER1	56	78.08	62.97	0.48	0.17
BMP6	223.17	174.41	140.76	-0.36	-0.66
CTNNB1	4101.56	3894.64	3131.92	-0.07	-0.39
HIST1H3H	188.9	393.33	316.71	1.06	0.75
RAC3	53.49	98.52	79.64	0.88	0.57
B2M	37960.5	24987.9	20038	-0.6	-0.92
CDKN2B	38.45	189	151.87	2.3	1.98
MLLT3	50.99	87.57	70.38	0.78	0.47
SMAD4	582.59	743.61	594.53	0.35	0.03
IL20RA	19.82	62.76	50.01	1.66	1.34
PHF6	168.01	211.63	168.54	0.33	0
SPRY2	147.11	383.85	305.6	1.38	1.05
WEE1	86.93	348.09	277.82	2	1.68
PBX3	154.63	222.57	175.95	0.53	0.19
PIK3CB	81.08	147.41	116.68	0.86	0.53
RBX1	880.99	1469.7	1163.13	0.74	0.4
CDKN1A	227.35	367.06	287.08	0.69	0.34
MCM4	66.03	167.11	131.5	1.34	0.99
NF2	313.45	423.25	331.53	0.43	0.08
FANCL	215.65	187.54	146.32	-0.2	-0.56
RAF1	447.18	434.2	338.94	-0.04	-0.4
SMARCB1	453.87	696.18	540.82	0.62	0.25
SP1	196.43	197.03	153.73	0	-0.35
STAT3	1188.59	1991.47	1553.92	0.74	0.39
WNT5B	39.29	66.41	51.86	0.76	0.4
NFKBIA	1707.66	3127.68	2418.86	0.87	0.5
PIK3R2	95.29	167.84	129.65	0.82	0.44
PPP3CA	370.29	467.77	363.01	0.34	-0.03
SRSF2	394.53	402.09	311.16	0.03	-0.34
TNFRSF10D	71.05	50.35	38.89	-0.5	-0.87
XRCC4	76.9	102.89	79.64	0.42	0.05
HDAC11	81.91	120.41	92.61	0.56	0.18
MAPK9	230.7	260.52	200.03	0.18	-0.21
PPP2R1A	755.62	925.32	709.36	0.29	-0.09
SMAD2	677.05	790.31	609.35	0.22	-0.15
CDK6	101.97	138.65	105.57	0.44	0.05
ITGA2	95.29	223.3	170.39	1.23	0.84
LAMA5	137.08	124.06	94.46	-0.14	-0.54
NOTCH1	457.21	148.14	112.98	-1.63	-2.02
TRAF7	321.81	515.93	394.5	0.68	0.29
VHL	329.33	372.17	283.37	0.18	-0.22
POLR2H	184.72	159.08	120.39	-0.22	-0.62
STAT1	642.78	683.77	518.59	0.09	-0.31
PRKCA	102.81	83.92	62.97	-0.29	-0.71
TLK2	242.4	275.84	207.44	0.19	-0.22
ACAD9	242.4	195.57	146.32	-0.31	-0.73
CIC	243.23	240.09	179.65	-0.02	-0.44
IDH2	369.45	988.07	737.14	1.42	1
MAP3K1	361.93	437.12	325.97	0.27	-0.15
DNAJC14	58.51	77.35	57.42	0.4	-0.03
ETV1	118.69	453.17	335.23	1.93	1.5
IRAK2	70.21	47.43	35.19	-0.57	-1
NF1	515.72	645.82	477.85	0.32	-0.11
NRAS	85.26	70.06	51.86	-0.28	-0.72
BCL2L1	414.59	415.95	307.45	0	-0.43
TNFAIP3	457.21	382.39	281.52	-0.26	-0.7
KMT2C	422.94	460.47	337.08	0.12	-0.33
COL1A1	43074.3	33364.6	24214.5	-0.37	-0.83
ERCC2	60.18	63.49	46.3	0.08	-0.38
FGF11	19.82	45.97	33.34	1.21	0.75
MTOR	127.05	159.08	114.83	0.32	-0.15
PLCB1	355.24	401.36	288.93	0.18	-0.3
RPS27A	18530.2	34840.9	25236.9	0.91	0.45
THEM4	140.42	145.95	105.57	0.06	-0.41
GNAS	1568.07	1349.3	964.95	-0.22	-0.7
PDGFA	70.21	113.84	81.49	0.7	0.21
PRLR	19.82	51.81	37.04	1.39	0.9
WIF1	5244.18	1271.21	909.39	-2.04	-2.53
HSPB1	650.3	1190.94	850.12	0.87	0.39
LAMC2	19.82	54.73	38.89	1.47	0.97
GADD45B	380.32	834.1	590.82	1.13	0.64
LAMC3	19.82	39.41	27.78	0.99	0.49
RASA4	304.25	97.06	68.53	-1.65	-2.15
RELA	254.94	209.44	148.17	-0.28	-0.78
DHX16	75.23	81.73	57.42	0.12	-0.39
INHBB	173.02	324.01	225.96	0.91	0.39
MEN1	256.61	185.35	129.65	-0.47	-0.98
TMUB2	200.61	188.27	131.5	-0.09	-0.61
DDIT4	1089.96	1053.75	727.88	-0.05	-0.58
BCOR	96.12	59.11	40.75	-0.7	-1.24
GSK3B	379.48	458.28	314.86	0.27	-0.27
PLCB4	233.2	500.6	344.49	1.1	0.56
DUSP6	1946.71	623.93	425.99	-1.64	-2.19
LAT	63.53	86.84	59.27	0.45	-0.1
SOX17	125.38	45.97	31.49	-1.45	-1.99
CDKN1B	97.8	144.49	98.16	0.56	0.01
COL24A1	66.03	73.7	50.01	0.16	-0.4
RAD50	158.81	141.57	96.31	-0.17	-0.72
ITGA6	1716.85	1387.24	931.61	-0.31	-0.88
MMP7	19.82	968.37	651.94	5.61	5.04
TGFB1	896.88	1032.59	694.54	0.2	-0.37
LIG4	149.62	183.17	122.24	0.29	-0.29
H3F3C	4842.13	4746.98	3124.51	-0.03	-0.63
ARID2	284.19	297.01	194.47	0.06	-0.55
HDAC1	303.42	362.68	235.22	0.26	-0.37
HOXA10	84.42	62.76	40.75	-0.43	-1.05
HSPA2	234.04	298.47	194.47	0.35	-0.27
GPATCH3	24.24	43.05	27.78	0.83	0.2
ITGB8	52.66	815.85	527.85	3.95	3.33
KDM6A	262.46	189	122.24	-0.47	-1.1
LFNG	149.62	175.87	112.98	0.23	-0.41
JAG2	504.02	232.79	148.17	-1.11	-1.77
CASP9	57.67	35.03	22.23	-0.72	-1.38
CCND1	908.58	810.02	507.48	-0.17	-0.84
C10orf76	157.14	142.3	88.9	-0.14	-0.82
ID2	484.8	534.9	331.53	0.14	-0.55
TNF	23.4	35.76	22.23	0.61	-0.07
AXIN2	61.85	105.08	64.82	0.76	0.07
ITGB4	299.24	674.28	414.87	1.17	0.47
H3F3A	2459.1	5319.1	3250.46	1.11	0.4
NFKBIZ	317.63	618.82	377.83	0.96	0.25
HES1	191.41	341.52	207.44	0.84	0.12
NSD1	218.99	281.68	170.39	0.36	-0.36
BAD	234.88	309.41	185.21	0.4	-0.34
DNMT3A	213.98	135.73	81.49	-0.66	-1.39
LAMB3	19.82	120.41	72.23	2.6	1.87
ZNF384	348.55	297.01	177.8	-0.23	-0.97
CALML5	19.82	216	127.8	3.45	2.69
FEN1	45.14	43.78	25.93	-0.04	-0.8
WNT5A	63.53	129.16	75.94	1.02	0.26
IL20RB	19.82	82.46	48.15	2.06	1.28
ITGB6	19.82	137.92	79.64	2.8	2.01
PIK3CD	96.96	41.6	24.08	-1.22	-2.01
TNC	109.5	67.14	38.89	-0.71	-1.49
KIT	118.69	321.82	185.21	1.44	0.64
MYB	19.82	71.51	40.75	1.85	1.04
CREBBP	41.79	39.41	22.23	-0.08	-0.91
RUNX1	223.17	238.63	133.35	0.1	-0.74
NR4A1	39.29	183.9	101.87	2.23	1.37
SFN	19.82	490.39	272.26	4.63	3.78
TNFSF10	895.2	1090.97	600.08	0.29	-0.58
FZD8	302.58	81	44.45	-1.9	-2.77
PPARGC1A	19.82	779.37	420.43	5.3	4.41
TMPRSS2	19.82	560.44	301.89	4.82	3.93
FGFR2	130.39	513.01	272.26	1.98	1.06
CDH1	19.82	579.42	305.6	4.87	3.95
IGF1R	530.77	1204.08	637.13	1.18	0.26
ERBB2	137.08	743.61	388.94	2.44	1.5
SOX9	111.17	1428.11	750.11	3.68	2.75
SFRP1	153.8	3194.09	1635.42	4.38	3.41
PROM1	19.82	164.19	83.35	3.05	2.07
LIF	19.82	62.76	31.49	1.66	0.67
GNG7	50.15	68.6	33.34	0.45	-0.59
RASAL1	19.82	54	25.93	1.45	0.39
ALK	19.82	24.42	11.54	0.3	-0.78
AMH	19.82	24.42	11.54	0.3	-0.78
ARNT2	24.24	24.42	11.54	0.01	-1.07
BDNF	19.82	24.42	11.54	0.3	-0.78
BIRC7	19.82	24.42	11.54	0.3	-0.78
BMP5	653.64	24.42	11.54	-4.74	-5.82
BRIP1	19.82	24.42	11.54	0.3	-0.78
CACNA2D4	19.82	24.42	11.54	0.3	-0.78
CACNB3	20.06	24.42	11.54	0.28	-0.8
CACNB4	19.82	24.42	11.54	0.3	-0.78
CACNG1	19.82	24.42	11.54	0.3	-0.78
CACNG6	19.82	24.42	11.54	0.3	-0.78
CALML3	19.82	24.42	11.54	0.3	-0.78
CALML6	19.82	24.42	11.54	0.3	-0.78
CAMK2B	19.82	24.42	11.54	0.3	-0.78
CASP12	32.6	24.42	11.54	-0.42	-1.5
CCNA1	19.82	24.42	11.54	0.3	-0.78
CCNB3	19.82	24.42	11.54	0.3	-0.78
CCNO	19.82	24.42	11.54	0.3	-0.78
CCR7	19.82	24.42	11.54	0.3	-0.78
CD19	24.24	24.42	11.54	0.01	-1.07
CDC25A	19.82	24.42	11.54	0.3	-0.78
CDC25C	19.82	24.42	11.54	0.3	-0.78
CDC7	45.14	24.42	11.54	-0.89	-1.97
CDKN2A	19.82	24.42	11.54	0.3	-0.78
CEBPE	19.82	24.42	11.54	0.3	-0.78
CLCF1	19.82	24.42	11.54	0.3	-0.78
COL4A3	19.82	24.42	11.54	0.3	-0.78
COL4A4	19.82	24.42	11.54	0.3	-0.78
COL4A6	19.82	24.42	11.54	0.3	-0.78
COL6A6	19.82	24.42	11.54	0.3	-0.78
CREB3L3	19.82	24.42	11.54	0.3	-0.78
CRLF2	19.82	24.42	11.54	0.3	-0.78
CSF2	19.82	24.42	11.54	0.3	-0.78
CSF3	19.82	24.42	11.54	0.3	-0.78
CXXC4	19.82	24.42	11.54	0.3	-0.78
DKK4	19.82	24.42	11.54	0.3	-0.78
DLL3	19.82	24.42	11.54	0.3	-0.78
DUSP2	20.06	24.42	11.54	0.28	-0.8
E2F1	19.82	24.42	11.54	0.3	-0.78
EFNA2	19.82	24.42	11.54	0.3	-0.78
EPO	19.82	24.42	11.54	0.3	-0.78
ETV7	19.82	24.42	11.54	0.3	-0.78
EYA1	397.87	24.42	11.54	-4.03	-5.11
FANCA	19.82	24.42	11.54	0.3	-0.78
FANCB	28.42	24.42	11.54	-0.22	-1.3
FASLG	19.82	24.42	11.54	0.3	-0.78
FGF14	19.82	24.42	11.54	0.3	-0.78
FGF16	19.82	24.42	11.54	0.3	-0.78
FGF17	19.82	24.42	11.54	0.3	-0.78
FGF19	19.82	24.42	11.54	0.3	-0.78
FGF20	19.82	24.42	11.54	0.3	-0.78
FGF22	19.82	24.42	11.54	0.3	-0.78
FGF3	19.82	24.42	11.54	0.3	-0.78
FGF4	19.82	24.42	11.54	0.3	-0.78
FGF5	19.82	24.42	11.54	0.3	-0.78
FGF6	19.82	24.42	11.54	0.3	-0.78
FGF8	19.82	24.42	11.54	0.3	-0.78
FGFR4	19.82	24.42	11.54	0.3	-0.78
FIGF	20.06	24.42	11.54	0.28	-0.8
FOSL1	19.82	24.42	11.54	0.3	-0.78
FOXL2	19.82	24.42	11.54	0.3	-0.78
FZD2	19.82	24.42	11.54	0.3	-0.78
FZD9	19.82	24.42	11.54	0.3	-0.78
GATA1	19.82	24.42	11.54	0.3	-0.78
GATA3	19.82	24.42	11.54	0.3	-0.78
GDF6	19.82	24.42	11.54	0.3	-0.78
GNGT1	19.82	24.42	11.54	0.3	-0.78
GRIN1	19.82	24.42	11.54	0.3	-0.78
GRIN2A	28.42	24.42	11.54	-0.22	-1.3
GRIN2B	19.82	24.42	11.54	0.3	-0.78
HES5	28.42	24.42	11.54	-0.22	-1.3
HMGA2	19.82	24.42	11.54	0.3	-0.78
HOXA11	32.6	24.42	11.54	-0.42	-1.5
IFNA17	19.82	24.42	11.54	0.3	-0.78
IFNA2	19.82	24.42	11.54	0.3	-0.78
IFNA7	19.82	24.42	11.54	0.3	-0.78
IFNG	19.82	24.42	11.54	0.3	-0.78
IL10	19.82	24.42	11.54	0.3	-0.78
IL11	19.82	24.42	11.54	0.3	-0.78
IL12A	19.82	24.42	11.54	0.3	-0.78
IL12B	19.82	24.42	11.54	0.3	-0.78
IL13	19.82	24.42	11.54	0.3	-0.78
IL13RA2	19.82	24.42	11.54	0.3	-0.78
IL19	19.82	24.42	11.54	0.3	-0.78
IL1A	19.82	24.42	11.54	0.3	-0.78
IL1B	19.82	24.42	11.54	0.3	-0.78
IL22RA1	19.82	24.42	11.54	0.3	-0.78
IL22RA2	19.82	24.42	11.54	0.3	-0.78
IL23A	19.82	24.42	11.54	0.3	-0.78
IL23R	19.82	24.42	11.54	0.3	-0.78
IL24	19.82	24.42	11.54	0.3	-0.78
IL2RB	56	24.42	11.54	-1.2	-2.28
IL3	19.82	24.42	11.54	0.3	-0.78
IL5RA	19.82	24.42	11.54	0.3	-0.78
IL6	19.82	24.42	11.54	0.3	-0.78
IL7	19.82	24.42	11.54	0.3	-0.78
ITGB7	27.58	24.42	11.54	-0.18	-1.26
LAMB4	19.82	24.42	11.54	0.3	-0.78
LEFTY1	19.82	24.42	11.54	0.3	-0.78
LEFTY2	19.82	24.42	11.54	0.3	-0.78
LRP2	19.82	24.42	11.54	0.3	-0.78
MAPK12	33.43	24.42	11.54	-0.45	-1.54
MAPK8IP2	19.82	24.42	11.54	0.3	-0.78
MMP3	19.82	24.42	11.54	0.3	-0.78
MPL	19.82	24.42	11.54	0.3	-0.78
MPO	19.82	24.42	11.54	0.3	-0.78
MYCN	30.93	24.42	11.54	-0.34	-1.42
NGF	50.99	24.42	11.54	-1.06	-2.14
NODAL	19.82	24.42	11.54	0.3	-0.78
NOG	53.49	24.42	11.54	-1.13	-2.21
NPM2	19.82	24.42	11.54	0.3	-0.78
NTF3	19.82	24.42	11.54	0.3	-0.78
NTRK1	19.82	24.42	11.54	0.3	-0.78
OSM	19.82	24.42	11.54	0.3	-0.78
PAK7	19.82	24.42	11.54	0.3	-0.78
PAX5	19.82	24.42	11.54	0.3	-0.78
PAX8	19.82	24.42	11.54	0.3	-0.78
PDGFB	38.45	24.42	11.54	-0.66	-1.74
PITX2	19.82	24.42	11.54	0.3	-0.78
PKMYT1	19.82	24.42	11.54	0.3	-0.78
PLA2G10	19.82	24.42	11.54	0.3	-0.78
PLA2G3	19.82	24.42	11.54	0.3	-0.78
PLA2G4E	19.82	24.42	11.54	0.3	-0.78
PLA2G5	19.82	24.42	11.54	0.3	-0.78
POLD1	19.82	24.42	11.54	0.3	-0.78
PPP2R2B	19.82	24.42	11.54	0.3	-0.78
PPP2R2C	19.82	24.42	11.54	0.3	-0.78
PPP3R2	19.82	24.42	11.54	0.3	-0.78
PRKCG	19.82	24.42	11.54	0.3	-0.78
PRL	19.82	24.42	11.54	0.3	-0.78
PRMT8	19.82	24.42	11.54	0.3	-0.78
PTCRA	19.82	24.42	11.54	0.3	-0.78
PTPN5	19.82	24.42	11.54	0.3	-0.78
PTPRR	19.82	24.42	11.54	0.3	-0.78
RAD51	19.82	24.42	11.54	0.3	-0.78
RASGRF1	19.82	24.42	11.54	0.3	-0.78
RASGRF2	112.84	24.42	11.54	-2.21	-3.29
RNF43	19.82	24.42	11.54	0.3	-0.78
RPA3	19.82	24.42	11.54	0.3	-0.78
RPS6KA6	19.82	24.42	11.54	0.3	-0.78
SGK2	19.82	24.42	11.54	0.3	-0.78
SHC3	19.82	24.42	11.54	0.3	-0.78
SIX1	50.99	24.42	11.54	-1.06	-2.14
SMC1B	19.82	24.42	11.54	0.3	-0.78
SOST	19.82	24.42	11.54	0.3	-0.78
SSX1	19.82	24.42	11.54	0.3	-0.78
TCL1B	19.82	24.42	11.54	0.3	-0.78
TLX1	19.82	24.42	11.54	0.3	-0.78
TNFRSF10C	69.38	24.42	11.54	-1.51	-2.59
TNR	35.94	24.42	11.54	-0.56	-1.64
TSHR	19.82	24.42	11.54	0.3	-0.78
TTK	19.82	24.42	11.54	0.3	-0.78
UTY	19.82	24.42	11.54	0.3	-0.78
WNT10A	19.82	24.42	11.54	0.3	-0.78
WNT10B	19.82	24.42	11.54	0.3	-0.78
WNT2	19.82	24.42	11.54	0.3	-0.78
WNT3	23.4	24.42	11.54	0.06	-1.02
WNT4	19.82	24.42	11.54	0.3	-0.78
WNT6	19.82	24.42	11.54	0.3	-0.78
WNT7B	19.82	24.42	11.54	0.3	-0.78
WT1	19.82	24.42	11.54	0.3	-0.78
ZBTB32	19.82	24.42	11.54	0.3	-0.78
ZIC2	19.82	24.42	11.54	0.3	-0.78
DKK1	19.82	70.79	33.34	1.84	0.75
BAIAP3	19.82	25.54	11.54	0.37	-0.78
JUN	1481.14	1225.24	546.37	-0.27	-1.44
FZD10	19.82	27	11.54	0.45	-0.78
CCNE1	30.93	28.46	11.54	-0.12	-1.42
HOXA9	95.29	192.65	75.94	1.02	-0.33
PLA2G4F	19.82	29.19	11.54	0.56	-0.78
BMP7	84.42	56.92	22.23	-0.57	-1.93
DTX4	91.94	101.43	37.04	0.14	-1.31
IL8	111.17	121.14	44.45	0.12	-1.32
FGF9	23.4	33.57	11.54	0.52	-1.02
FOS	10374.7	10042.7	3167.11	-0.05	-1.71
RXRG	20.06	84.65	25.93	2.08	0.37
SOCS3	420.44	688.88	150.02	0.71	-1.49
NR4A3	25.91	59.11	11.54	1.19	-1.17
