# Supplementary material for: Multi-tissue transcriptomics of a unique monozygotic discordant twin case of severe progressive osseous heteroplasia
Source: Genes Dis. 2023 Jun 19;11(3):100981. doi: 10.1016/j.gendis.2023.05.001 (PMC10808913; doi:10.1016/j.gendis.2023.05.001)
Supplement: Multimedia component 4 [file mmc4.xlsx]

## Sheet: Hoja1
Table S4. Normalized expression of skin samples from the patient and skin from healthy control. In addition, log2FC values between comparisons are also provided.
	Normalized expression
Gene	Control	Skin_1 (knee)	Skin_2 (Buttock)	Log2FC (Skin_1 vs. Control)	Log2FC (Skin_2 vs. Control)
IBSP	215.98	1518.56	18.42	2.81	-3.55
COMP	303.48	791.36	35.36	1.38	-3.1
FOS	4641.91	2697.15	674.5	-0.78	-2.78
HSPA1A	80.85	59.66	18.98	-0.44	-2.09
COL1A1	3011.54	10319.2	722.81	1.78	-2.06
COL1A2	1033.38	3632.6	279.46	1.81	-1.89
SOCS3	67.56	72.04	18.42	0.09	-1.88
JUN	162.82	328.7	48.3	1.01	-1.75
MMP9	66.46	335.46	21.56	2.34	-1.62
COL3A1	6194.75	30766.2	2177.9	2.31	-1.51
HSPB1	667.88	234.14	236.33	-1.51	-1.5
LEPR	98.58	191.37	35.36	0.96	-1.48
HIST1H3G	460.76	133.96	177.68	-1.78	-1.37
MYC	447.47	183.49	176.82	-1.29	-1.34
COL5A1	546.04	2313.29	217.36	2.08	-1.33
LAMC2	97.47	29.95	38.81	-1.7	-1.33
BRCA1	45.41	37.15	18.42	-0.29	-1.3
WNT10A	48.73	29.95	19.84	-0.7	-1.3
EIF4EBP1	60.92	117.07	25.88	0.94	-1.24
HIST1H3H	731.01	269.04	311.38	-1.44	-1.23
WNT7B	46.52	29.95	19.84	-0.64	-1.23
ID1	372.15	106.94	160.43	-1.8	-1.21
IL1R2	75.32	45.03	33.64	-0.74	-1.16
IGFBP3	526.11	901.68	237.2	0.78	-1.15
SPP1	168.35	1195.48	79.35	2.83	-1.09
TGFB1	78.64	131.71	37.09	0.74	-1.08
FN1	394.3	2129.8	187.17	2.43	-1.07
NRAS	70.89	43.9	34.5	-0.69	-1.04
CDK2	37.66	29.95	18.42	-0.33	-1.03
CACNB4	54.27	37.15	26.74	-0.55	-1.02
HIST1H3B	990.19	279.17	495.96	-1.83	-1
COL5A2	165.03	733.95	82.8	2.15	-0.99
PRKCB	37.66	29.95	18.98	-0.33	-0.99
HES1	118.51	45.03	60.38	-1.4	-0.97
CACNA2D1	115.19	148.59	59.52	0.37	-0.95
MYB	57.59	37.15	30.19	-0.63	-0.93
EFNA1	65.35	33.77	34.5	-0.95	-0.92
FGF11	37.66	29.95	19.84	-0.33	-0.92
NFATC1	37.66	37.15	19.84	-0.02	-0.92
DKK4	34.34	29.95	18.42	-0.2	-0.9
KITLG	191.61	288.18	103.5	0.59	-0.89
SMC1A	119.62	90.06	64.69	-0.41	-0.89
IL7	34.34	29.95	18.98	-0.2	-0.86
DLL4	33.23	34.9	18.42	0.07	-0.85
TNFAIP3	118.51	76.55	65.55	-0.63	-0.85
HDAC10	35.44	29.95	19.84	-0.24	-0.84
MAP2K2	191.61	113.69	107.82	-0.75	-0.83
DUSP10	53.16	29.95	30.19	-0.83	-0.82
FZD10	36.55	29.95	20.7	-0.29	-0.82
CDC6	45.41	29.95	25.88	-0.6	-0.81
BRCA2	39.87	34.9	23.29	-0.19	-0.78
PPP2R2C	83.07	29.95	48.3	-1.47	-0.78
ACAD9	213.76	97.93	125.07	-1.13	-0.77
TTK	49.84	29.95	29.33	-0.73	-0.77
AXIN2	115.19	45.03	68.14	-1.36	-0.76
BMP5	32.12	29.95	18.98	-0.1	-0.76
DUSP2	31.01	29.95	18.42	-0.05	-0.75
GATA3	31.01	29.95	18.42	-0.05	-0.75
MAP3K14	52.06	36.02	31.05	-0.53	-0.75
SFRP2	255.85	1156.08	151.81	2.18	-0.75
H2AFX	43.2	29.95	25.88	-0.53	-0.74
STMN1	178.32	151.97	106.95	-0.23	-0.74
TSPAN7	33.23	90.06	19.84	1.44	-0.74
ERCC6	80.85	41.65	49.16	-0.96	-0.72
PTTG2	49.84	29.95	30.19	-0.73	-0.72
SMAD3	135.13	168.85	81.94	0.32	-0.72
ALK	36.55	29.95	22.43	-0.29	-0.7
CHEK1	32.12	34.9	19.84	0.12	-0.7
LAMB4	147.31	29.95	90.57	-2.3	-0.7
PKMYT1	29.9	29.95	18.42	0	-0.7
WNT4	136.23	29.95	83.67	-2.19	-0.7
CREB5	65.35	172.23	40.54	1.4	-0.69
CCNA2	77.53	40.52	48.3	-0.94	-0.68
HSPA6	33.23	29.95	20.7	-0.15	-0.68
IL1RAP	117.4	51.78	73.32	-1.18	-0.68
PIM1	217.09	33.77	137.14	-2.68	-0.66
POLD4	169.46	147.47	106.95	-0.2	-0.66
SFN	2412.33	130.58	1541.35	-4.21	-0.65
SMO	42.09	38.27	26.74	-0.14	-0.65
TGFB3	36.55	120.45	23.29	1.72	-0.65
PBX3	90.82	77.67	58.65	-0.23	-0.63
IRS1	60.92	84.43	39.68	0.47	-0.62
MAPK1	307.91	240.9	200.97	-0.35	-0.62
C19orf40	42.09	33.77	27.6	-0.32	-0.61
SYK	106.33	83.3	69.87	-0.35	-0.61
TSC1	55.38	41.65	36.23	-0.41	-0.61
RIN1	43.2	29.95	28.46	-0.53	-0.6
JAK1	187.18	181.24	124.21	-0.05	-0.59
NGFR	29.9	52.91	19.84	0.82	-0.59
UBE2T	45.41	36.02	30.19	-0.33	-0.59
USP39	81.96	77.67	54.34	-0.08	-0.59
CCNB1	77.53	36.02	51.75	-1.11	-0.58
WNT3	101.9	29.95	68.14	-1.77	-0.58
GADD45B	64.24	177.86	43.13	1.47	-0.57
HES5	49.84	29.95	33.64	-0.73	-0.57
MLLT4	183.86	105.81	124.21	-0.8	-0.57
TGFBR2	242.56	625.88	163.02	1.37	-0.57
TNFRSF10A	32.12	29.95	21.56	-0.1	-0.57
CCND2	130.7	167.73	88.84	0.36	-0.56
IGF1R	178.32	121.57	120.76	-0.55	-0.56
NOTCH3	383.23	253.28	260.49	-0.6	-0.56
PLD1	153.96	64.16	104.37	-1.26	-0.56
TLK2	69.78	70.92	47.44	0.02	-0.56
ITGB4	222.63	126.08	151.81	-0.82	-0.55
MTOR	45.41	40.52	31.05	-0.16	-0.55
PIK3CA	110.76	183.49	75.9	0.73	-0.55
SOS2	55.38	56.28	37.95	0.02	-0.55
AMER1	26.71	34.9	18.42	0.39	-0.54
AMH	26.71	29.95	18.42	0.17	-0.54
ATM	26.71	29.95	18.42	0.17	-0.54
BAIAP3	26.71	29.95	18.42	0.17	-0.54
BAMBI	26.71	79.92	18.42	1.58	-0.54
BAX	94.15	111.44	64.69	0.24	-0.54
BCL2A1	26.71	29.95	18.42	0.17	-0.54
BDNF	26.71	29.95	18.42	0.17	-0.54
BIRC3	26.71	29.95	18.42	0.17	-0.54
BIRC7	26.71	29.95	18.42	0.17	-0.54
BMP7	175	29.95	120.76	-2.55	-0.54
BMP8A	26.71	82.18	18.42	1.62	-0.54
BMPR1B	26.71	34.9	18.42	0.39	-0.54
CACNA1C	26.71	29.95	18.42	0.17	-0.54
CACNA1D	26.71	29.95	18.42	0.17	-0.54
CACNA1E	26.71	29.95	18.42	0.17	-0.54
CACNA1G	26.71	29.95	18.42	0.17	-0.54
CACNA2D3	26.71	29.95	18.42	0.17	-0.54
CACNA2D4	26.71	29.95	18.42	0.17	-0.54
CACNB2	26.71	29.95	18.42	0.17	-0.54
CACNB3	26.71	29.95	18.42	0.17	-0.54
CACNG4	26.71	29.95	18.42	0.17	-0.54
CALML6	26.71	29.95	18.42	0.17	-0.54
CAMK2B	26.71	29.95	18.42	0.17	-0.54
CARD11	26.71	29.95	18.42	0.17	-0.54
CASP10	26.71	29.95	18.42	0.17	-0.54
CASP12	26.71	33.77	18.42	0.34	-0.54
CASP7	26.71	29.95	18.42	0.17	-0.54
CASP9	26.71	29.95	18.42	0.17	-0.54
CBL	26.71	29.95	18.42	0.17	-0.54
COL2A1	26.71	29.95	144.04	0.17	2.43
CBLC	26.71	29.95	18.42	0.17	-0.54
CC2D1B	26.71	33.77	18.42	0.34	-0.54
CCNA1	26.71	29.95	18.42	0.17	-0.54
CCNB3	26.71	29.95	18.42	0.17	-0.54
CCNO	26.71	29.95	18.42	0.17	-0.54
CCR7	26.71	29.95	18.42	0.17	-0.54
CD19	26.71	29.95	18.42	0.17	-0.54
CDC25A	26.71	29.95	18.42	0.17	-0.54
CDC25C	26.71	29.95	18.42	0.17	-0.54
CDKN2A	26.71	29.95	18.42	0.17	-0.54
CEBPE	26.71	29.95	18.42	0.17	-0.54
CHEK2	26.71	29.95	18.42	0.17	-0.54
CLCF1	26.71	29.95	18.42	0.17	-0.54
COL11A2	26.71	29.95	18.42	0.17	-0.54
COL24A1	26.71	38.27	18.42	0.52	-0.54
COL4A3	26.71	29.95	18.42	0.17	-0.54
COL4A4	26.71	29.95	18.42	0.17	-0.54
COL4A6	26.71	29.95	18.42	0.17	-0.54
COL6A6	26.71	41.65	18.42	0.64	-0.54
CREB3L3	26.71	29.95	18.42	0.17	-0.54
CREBBP	26.71	29.95	18.42	0.17	-0.54
CRLF2	26.71	29.95	18.42	0.17	-0.54
CSF1R	26.71	29.95	18.42	0.17	-0.54
CSF2	26.71	29.95	18.42	0.17	-0.54
CSF3	26.71	29.95	18.42	0.17	-0.54
CXXC4	26.71	29.95	18.42	0.17	-0.54
DKK1	26.71	29.95	18.42	0.17	-0.54
DLL3	26.71	29.95	18.42	0.17	-0.54
DTX3	26.71	29.95	18.42	0.17	-0.54
DTX4	26.71	29.95	18.42	0.17	-0.54
DUSP8	26.71	29.95	18.42	0.17	-0.54
E2F1	26.71	29.95	18.42	0.17	-0.54
E2F5	26.71	29.95	18.42	0.17	-0.54
EGF	26.71	29.95	18.42	0.17	-0.54
EPO	26.71	29.95	18.42	0.17	-0.54
EPOR	26.71	29.95	18.42	0.17	-0.54
ERCC2	26.71	29.95	18.42	0.17	-0.54
ETV4	26.71	29.95	18.42	0.17	-0.54
EYA1	26.71	29.95	18.42	0.17	-0.54
FANCA	26.71	29.95	18.42	0.17	-0.54
FANCB	26.71	29.95	18.42	0.17	-0.54
FASLG	26.71	29.95	18.42	0.17	-0.54
FEN1	26.71	29.95	18.42	0.17	-0.54
FGF12	26.71	29.95	18.42	0.17	-0.54
FGF13	26.71	29.95	18.42	0.17	-0.54
FGF14	26.71	29.95	18.42	0.17	-0.54
FGF17	26.71	29.95	18.42	0.17	-0.54
FGF18	26.71	29.95	18.42	0.17	-0.54
FGF19	26.71	29.95	18.42	0.17	-0.54
FGF20	26.71	40.52	18.42	0.6	-0.54
FGF23	26.71	29.95	18.42	0.17	-0.54
FGF3	26.71	29.95	18.42	0.17	-0.54
FGF4	26.71	29.95	18.42	0.17	-0.54
FGF5	26.71	29.95	18.42	0.17	-0.54
FGF6	26.71	29.95	18.42	0.17	-0.54
FGF8	26.71	29.95	18.42	0.17	-0.54
FGF9	26.71	29.95	18.42	0.17	-0.54
FGFR4	26.71	29.95	18.42	0.17	-0.54
FIGF	26.71	29.95	18.42	0.17	-0.54
FLT3	26.71	29.95	18.42	0.17	-0.54
FOSL1	26.71	29.95	18.42	0.17	-0.54
FOXL2	26.71	29.95	18.42	0.17	-0.54
FZD2	26.71	29.95	18.42	0.17	-0.54
FZD8	26.71	29.95	18.42	0.17	-0.54
FZD9	26.71	29.95	18.42	0.17	-0.54
GATA1	26.71	29.95	18.42	0.17	-0.54
GATA2	26.71	33.77	18.42	0.34	-0.54
GDF6	26.71	29.95	18.42	0.17	-0.54
GNG4	26.71	29.95	18.42	0.17	-0.54
GNG7	26.71	29.95	18.42	0.17	-0.54
GNGT1	26.71	29.95	18.42	0.17	-0.54
GPATCH3	26.71	29.95	18.42	0.17	-0.54
GRIN1	26.71	29.95	18.42	0.17	-0.54
GRIN2B	26.71	29.95	18.42	0.17	-0.54
GZMB	26.71	29.95	18.42	0.17	-0.54
HHIP	26.71	176.73	18.42	2.73	-0.54
HMGA1	74.21	29.95	50.89	-1.31	-0.54
HMGA2	26.71	29.95	18.42	0.17	-0.54
HNF1A	26.71	29.95	18.42	0.17	-0.54
HOXA11	26.71	29.95	18.42	0.17	-0.54
HPGD	26.71	29.95	18.42	0.17	-0.54
IFNA17	26.71	29.95	18.42	0.17	-0.54
IFNA2	26.71	29.95	18.42	0.17	-0.54
IFNA7	26.71	29.95	18.42	0.17	-0.54
IFNG	26.71	29.95	18.42	0.17	-0.54
IL10	26.71	29.95	18.42	0.17	-0.54
IL11	26.71	29.95	18.42	0.17	-0.54
IL11RA	26.71	66.42	18.42	1.31	-0.54
IL12A	26.71	29.95	18.42	0.17	-0.54
IL12B	26.71	29.95	18.42	0.17	-0.54
IL12RB2	26.71	29.95	18.42	0.17	-0.54
IL13	26.71	29.95	18.42	0.17	-0.54
IL13RA2	26.71	29.95	18.42	0.17	-0.54
IL15	26.71	29.95	18.42	0.17	-0.54
IL19	26.71	29.95	18.42	0.17	-0.54
IL1B	26.71	29.95	18.42	0.17	-0.54
IL22RA2	26.71	29.95	18.42	0.17	-0.54
IL23A	26.71	29.95	18.42	0.17	-0.54
IL23R	26.71	29.95	18.42	0.17	-0.54
IL24	26.71	29.95	18.42	0.17	-0.54
IL2RA	26.71	29.95	18.42	0.17	-0.54
IL3	26.71	29.95	18.42	0.17	-0.54
IL3RA	26.71	29.95	18.42	0.17	-0.54
IL5RA	26.71	29.95	18.42	0.17	-0.54
IL6	26.71	29.95	18.42	0.17	-0.54
IL8	26.71	29.95	18.42	0.17	-0.54
INHBA	26.71	48.4	18.42	0.86	-0.54
ITGA8	26.71	29.95	18.42	0.17	-0.54
JAK3	26.71	29.95	18.42	0.17	-0.54
LAMA1	26.71	29.95	18.42	0.17	-0.54
LAMC3	26.71	29.95	18.42	0.17	-0.54
LAT	26.71	29.95	18.42	0.17	-0.54
LEF1	26.71	29.95	18.42	0.17	-0.54
LEFTY2	26.71	29.95	18.42	0.17	-0.54
LRP2	26.71	29.95	18.42	0.17	-0.54
MAP2K6	26.71	29.95	18.42	0.17	-0.54
MAP3K12	26.71	34.9	18.42	0.39	-0.54
MAPK10	26.71	56.28	18.42	1.08	-0.54
MAPK12	26.71	29.95	18.42	0.17	-0.54
MAPK8IP2	26.71	29.95	18.42	0.17	-0.54
MFNG	26.71	29.95	18.42	0.17	-0.54
MMP3	26.71	29.95	18.42	0.17	-0.54
MPL	26.71	29.95	18.42	0.17	-0.54
MPO	26.71	29.95	18.42	0.17	-0.54
MUTYH	26.71	29.95	18.42	0.17	-0.54
MYCN	26.71	29.95	18.42	0.17	-0.54
NGF	26.71	29.95	18.42	0.17	-0.54
NODAL	26.71	29.95	18.42	0.17	-0.54
NOG	26.71	29.95	18.42	0.17	-0.54
NOS3	26.71	29.95	18.42	0.17	-0.54
NPM2	26.71	29.95	18.42	0.17	-0.54
NR4A1	26.71	33.77	18.42	0.34	-0.54
NTF3	26.71	29.95	18.42	0.17	-0.54
NTRK1	26.71	29.95	18.42	0.17	-0.54
NUMBL	26.71	48.4	18.42	0.86	-0.54
OSM	26.71	29.95	18.42	0.17	-0.54
PAK3	26.71	34.9	18.42	0.39	-0.54
PAK7	26.71	29.95	18.42	0.17	-0.54
PAX3	26.71	29.95	18.42	0.17	-0.54
PAX5	26.71	29.95	18.42	0.17	-0.54
PAX8	26.71	29.95	18.42	0.17	-0.54
PCK1	26.71	33.77	18.42	0.34	-0.54
PCNA	26.71	29.95	18.42	0.17	-0.54
PDGFA	26.71	49.53	18.42	0.89	-0.54
PDGFB	26.71	29.95	18.42	0.17	-0.54
PIK3CD	26.71	29.95	18.42	0.17	-0.54
PIK3CG	26.71	29.95	18.42	0.17	-0.54
PIK3R5	26.71	38.27	18.42	0.52	-0.54
PITX2	26.71	29.95	18.42	0.17	-0.54
PLA1A	26.71	29.95	18.42	0.17	-0.54
PLA2G10	26.71	29.95	18.42	0.17	-0.54
PLA2G4C	26.71	37.15	18.42	0.48	-0.54
PLA2G4F	26.71	29.95	18.42	0.17	-0.54
PLA2G5	26.71	34.9	18.42	0.39	-0.54
PLCB1	26.71	47.28	18.42	0.82	-0.54
PLCE1	26.71	51.78	18.42	0.96	-0.54
POLD1	26.71	29.95	18.42	0.17	-0.54
PPP2R2B	26.71	29.95	18.42	0.17	-0.54
PPP3R2	26.71	29.95	18.42	0.17	-0.54
PRKAA2	26.71	43.9	18.42	0.72	-0.54
PRKACG	26.71	29.95	18.42	0.17	-0.54
PRKAR1B	26.71	40.52	18.42	0.6	-0.54
PRKCA	26.71	37.15	18.42	0.48	-0.54
PRKCG	26.71	29.95	18.42	0.17	-0.54
PRL	26.71	29.95	18.42	0.17	-0.54
PRMT8	26.71	29.95	18.42	0.17	-0.54
PTCRA	26.71	29.95	18.42	0.17	-0.54
PTPN5	26.71	40.52	18.42	0.6	-0.54
PTPRR	26.71	29.95	18.42	0.17	-0.54
RAC2	26.71	43.9	18.42	0.72	-0.54
RAD51	26.71	29.95	18.42	0.17	-0.54
RAD52	26.71	45.03	18.42	0.75	-0.54
RASGRF1	26.71	29.95	18.42	0.17	-0.54
RASGRF2	26.71	29.95	18.42	0.17	-0.54
RASGRP2	26.71	29.95	18.42	0.17	-0.54
RELN	26.71	36.02	18.42	0.43	-0.54
RNF43	26.71	29.95	18.42	0.17	-0.54
RPA3	26.71	29.95	18.42	0.17	-0.54
RPS6KA6	26.71	29.95	18.42	0.17	-0.54
RXRG	26.71	43.9	18.42	0.72	-0.54
SGK2	26.71	29.95	18.42	0.17	-0.54
SHC2	26.71	29.95	18.42	0.17	-0.54
SHC3	26.71	46.15	18.42	0.79	-0.54
SIX1	26.71	29.95	18.42	0.17	-0.54
SMC1B	26.71	29.95	18.42	0.17	-0.54
SOST	26.71	29.95	18.42	0.17	-0.54
SOX17	26.71	29.95	18.42	0.17	-0.54
SPRY4	26.71	29.95	18.42	0.17	-0.54
SSX1	26.71	29.95	18.42	0.17	-0.54
TCL1B	26.71	29.95	18.42	0.17	-0.54
THBS4	26.71	38.27	18.42	0.52	-0.54
TLR4	26.71	47.28	18.42	0.82	-0.54
TLX1	26.71	29.95	18.42	0.17	-0.54
TMPRSS2	26.71	29.95	18.42	0.17	-0.54
TNC	26.71	29.95	18.42	0.17	-0.54
TNF	26.71	29.95	18.42	0.17	-0.54
TNFRSF10B	26.71	29.95	18.42	0.17	-0.54
TNFRSF10D	26.71	29.95	18.42	0.17	-0.54
TPO	26.71	29.95	18.42	0.17	-0.54
TSHR	26.71	29.95	18.42	0.17	-0.54
TSLP	26.71	29.95	18.42	0.17	-0.54
UTY	26.71	29.95	18.42	0.17	-0.54
WNT10B	26.71	39.4	18.42	0.56	-0.54
WNT6	26.71	38.27	18.42	0.52	-0.54
WNT7A	26.71	29.95	18.42	0.17	-0.54
WT1	26.71	29.95	18.42	0.17	-0.54
ZBTB32	26.71	29.95	18.42	0.17	-0.54
ZIC2	26.71	29.95	18.42	0.17	-0.54
CDKN2D	29.9	38.27	20.7	0.36	-0.53
HDAC5	107.44	57.41	74.18	-0.9	-0.53
VEGFC	29.9	66.42	20.7	1.15	-0.53
IL20RB	333.38	41.65	232.88	-3	-0.52
RUNX1	31.01	29.95	21.56	-0.05	-0.52
PPP3CA	179.43	248.78	125.93	0.47	-0.51
UBB	2568.5	3081.01	1798.39	0.26	-0.51
BMP2	60.92	61.91	43.13	0.02	-0.5
FAS	36.55	37.15	25.88	0.02	-0.5
TRAF7	152.85	99.06	107.82	-0.63	-0.5
BRIP1	26.71	29.95	18.98	0.17	-0.49
CDC14A	65.35	74.3	46.58	0.19	-0.49
CDC25B	26.71	29.95	18.98	0.17	-0.49
ETV7	76.42	29.95	54.34	-1.35	-0.49
FANCE	26.71	33.77	18.98	0.34	-0.49
FGF16	26.71	33.77	18.98	0.34	-0.49
GADD45G	26.71	87.8	18.98	1.72	-0.49
MCM5	26.71	29.95	18.98	0.17	-0.49
NTHL1	37.66	49.53	26.74	0.4	-0.49
POLR2H	53.16	63.04	37.95	0.25	-0.49
SHC4	26.71	41.65	18.98	0.64	-0.49
SIRT4	26.71	29.95	18.98	0.17	-0.49
SPOP	26.71	29.95	18.98	0.17	-0.49
TCF7L1	26.71	40.52	18.98	0.6	-0.49
TNFRSF10C	26.71	29.95	18.98	0.17	-0.49
AR	42.09	66.42	30.19	0.66	-0.48
CDK6	58.7	54.03	42.26	-0.12	-0.47
DUSP5	103.01	33.77	74.18	-1.61	-0.47
ITGA6	389.87	320.82	281.19	-0.28	-0.47
MAP3K8	60.92	60.79	43.99	0	-0.47
HSP90B1	198.26	355.72	144.04	0.84	-0.46
MED12	66.46	67.54	48.3	0.02	-0.46
MET	112.97	67.54	81.94	-0.74	-0.46
CASP8	74.21	75.42	54.34	0.02	-0.45
ERBB2	315.66	155.35	231.16	-1.02	-0.45
PDGFRA	76.42	162.1	56.06	1.08	-0.45
PLCB4	36.55	77.67	26.74	1.09	-0.45
SMARCB1	114.08	90.06	83.67	-0.34	-0.45
TNFSF10	213.76	146.34	156.98	-0.55	-0.45
BID	42.09	57.41	31.05	0.45	-0.44
CDKN1A	108.54	58.54	80.22	-0.89	-0.44
PLAU	64.24	65.29	47.44	0.02	-0.44
AKT3	89.71	352.34	66.42	1.97	-0.43
CACNG6	26.71	37.15	19.84	0.48	-0.43
CCND1	166.14	94.56	123.34	-0.81	-0.43
CDH1	459.65	74.3	341.56	-2.63	-0.43
CNTFR	26.71	37.15	19.84	0.48	-0.43
COL27A1	26.71	29.95	19.84	0.17	-0.43
ETV1	26.71	85.55	19.84	1.68	-0.43
FANCF	47.63	37.15	35.36	-0.36	-0.43
FGF21	26.71	29.95	19.84	0.17	-0.43
IL1A	26.71	29.95	19.84	0.17	-0.43
POLR2J	26.71	29.95	19.84	0.17	-0.43
SFRP4	26.71	579.73	19.84	4.44	-0.43
TNR	26.71	29.95	19.84	0.17	-0.43
CDC7	29.9	29.95	22.43	0	-0.42
FANCG	29.9	29.95	22.43	0	-0.42
PIK3CB	110.76	50.66	82.8	-1.13	-0.42
PML	80.85	103.56	60.38	0.36	-0.42
PPP2CB	467.4	566.22	350.19	0.28	-0.42
PTEN	519.46	842.02	389	0.7	-0.42
RASGRP1	29.9	29.95	22.43	0	-0.42
C10orf76	65.35	50.66	49.16	-0.37	-0.41
CD40	31.01	45.03	23.29	0.54	-0.41
FLT1	69.78	148.59	52.61	1.09	-0.41
HOXA10	46.52	43.9	35.36	-0.08	-0.4
IKBKG	37.66	45.03	28.46	0.26	-0.4
RASAL1	43.2	29.95	32.78	-0.53	-0.4
KMT2C	117.4	95.68	89.7	-0.3	-0.39
DNMT1	76.42	75.42	58.65	-0.02	-0.38
DUSP6	140.66	300.56	107.82	1.1	-0.38
TFDP1	141.77	117.07	108.68	-0.28	-0.38
CALML3	26.71	29.95	20.7	0.17	-0.37
CSF3R	26.71	29.95	20.7	0.17	-0.37
DHX16	26.71	29.95	20.7	0.17	-0.37
ITGA9	26.71	106.94	20.7	2	-0.37
ITGB3	26.71	104.69	20.7	1.97	-0.37
MAPK8IP1	26.71	29.95	20.7	0.17	-0.37
NR4A3	26.71	29.95	20.7	0.17	-0.37
PGF	26.71	37.15	20.7	0.48	-0.37
PROM1	26.71	33.77	20.7	0.34	-0.37
ATR	56.49	56.28	43.99	-0.01	-0.36
CHUK	70.89	84.43	55.2	0.25	-0.36
EPHA2	50.95	29.95	39.68	-0.77	-0.36
FANCC	52.06	68.67	40.54	0.4	-0.36
GLI1	29.9	46.15	23.29	0.63	-0.36
IL1R1	86.39	254.41	67.28	1.56	-0.36
MAPK3	181.64	164.35	141.46	-0.14	-0.36
PRKX	29.9	29.95	23.29	0	-0.36
BRAF	105.22	102.44	82.8	-0.04	-0.35
NFE2L2	306.8	128.33	240.65	-1.26	-0.35
KMT2D	97.47	65.29	76.77	-0.58	-0.34
MAP2K4	71.99	54.03	56.93	-0.41	-0.34
MCM4	138.45	92.31	109.54	-0.58	-0.34
PRKAR2A	232.59	208.25	183.72	-0.16	-0.34
SKP2	63.13	65.29	50.03	0.05	-0.34
KAT2B	96.36	130.58	76.77	0.44	-0.33
MDC1	50.95	42.78	40.54	-0.25	-0.33
STAG2	156.17	165.48	124.21	0.08	-0.33
EGFR	490.66	292.68	392.45	-0.75	-0.32
ITGA3	126.27	59.66	100.92	-1.08	-0.32
NBN	143.99	243.15	115.58	0.76	-0.32
PRKDC	230.38	231.89	184.58	0.01	-0.32
RBX1	482.91	461.53	385.55	-0.07	-0.32
TIAM1	305.69	138.46	244.96	-1.14	-0.32
ARID2	94.15	88.93	75.9	-0.08	-0.31
CALML5	887.18	121.57	714.18	-2.87	-0.31
FGF10	26.71	29.95	21.56	0.17	-0.31
FLNA	448.57	1005.24	362.27	1.16	-0.31
GRIA3	33.23	38.27	26.74	0.2	-0.31
IRAK2	26.71	33.77	21.56	0.34	-0.31
MAP3K5	33.23	47.28	26.74	0.51	-0.31
MAPK9	94.15	144.09	75.9	0.61	-0.31
PLA2G4A	62.03	58.54	50.03	-0.08	-0.31
TNN	26.71	29.95	21.56	0.17	-0.31
WNT2	26.71	70.92	21.56	1.41	-0.31
WNT2B	62.03	57.41	50.03	-0.11	-0.31
RHOA	208.23	395.12	169.06	0.92	-0.3
WHSC1	49.84	59.66	40.54	0.26	-0.3
COL4A5	83.07	55.16	68.14	-0.59	-0.29
MGMT	88.61	121.57	72.45	0.46	-0.29
RAC3	44.3	33.77	36.23	-0.39	-0.29
RELA	62.03	59.66	50.89	-0.06	-0.29
GSK3B	242.56	168.85	199.25	-0.52	-0.28
MEN1	59.81	56.28	49.16	-0.09	-0.28
POLE2	37.66	29.95	31.05	-0.33	-0.28
SHC1	176.11	353.47	144.91	1.01	-0.28
AKT1	189.4	342.21	156.98	0.85	-0.27
NOTCH2	333.38	364.72	276.01	0.13	-0.27
WNT5A	34.34	49.53	28.46	0.53	-0.27
CD14	31.01	139.59	25.88	2.17	-0.26
CREB3L4	31.01	29.95	25.88	-0.05	-0.26
GAS1	89.71	158.72	75.04	0.82	-0.26
IGF1	29.9	96.81	25.01	1.69	-0.26
LAMB3	96.36	54.03	80.22	-0.83	-0.26
NSD1	76.42	66.42	63.83	-0.2	-0.26
CCNE1	26.71	29.95	22.43	0.17	-0.25
EFNA2	26.71	29.95	22.43	0.17	-0.25
H3F3A	1409.96	1049.14	1182.54	-0.43	-0.25
IKBKB	56.49	61.91	47.44	0.13	-0.25
IL20RA	109.65	37.15	92.29	-1.56	-0.25
IL22RA1	84.18	29.95	70.73	-1.49	-0.25
LAMA5	26.71	29.95	22.43	0.17	-0.25
LEFTY1	26.71	29.95	22.43	0.17	-0.25
LFNG	56.49	29.95	47.44	-0.92	-0.25
MAP2K1	98.58	190.24	82.8	0.95	-0.25
MECOM	26.71	51.78	22.43	0.96	-0.25
RET	26.71	51.78	22.43	0.96	-0.25
SPRY2	79.75	122.7	67.28	0.62	-0.25
TRIM39	26.71	29.95	22.43	0.17	-0.25
BAD	111.87	112.57	94.88	0.01	-0.24
BAP1	91.93	131.71	77.63	0.52	-0.24
CASP3	98.58	105.81	83.67	0.1	-0.24
CIC	50.95	39.4	43.13	-0.37	-0.24
MYD88	73.1	78.8	62.1	0.11	-0.24
PRLR	38.77	29.95	32.78	-0.37	-0.24
RAC1	321.2	296.06	271.7	-0.12	-0.24
VPS33B	36.55	29.95	31.05	-0.29	-0.24
AKT2	158.39	209.38	135.42	0.4	-0.23
FOXO4	68.67	57.41	58.65	-0.26	-0.23
HELLS	46.52	46.15	39.68	-0.01	-0.23
NCOR1	326.74	276.92	277.74	-0.24	-0.23
NF1	96.36	147.47	81.94	0.61	-0.23
PDGFC	45.41	97.93	38.81	1.11	-0.23
THBS1	68.67	234.14	58.65	1.77	-0.23
CHAD	33.23	137.33	28.46	2.05	-0.22
EZH2	55.38	29.95	47.44	-0.89	-0.22
RPS6KA5	76.42	56.28	65.55	-0.44	-0.22
KDM5C	147.31	110.32	127.66	-0.42	-0.21
MSH6	48.73	68.67	42.26	0.49	-0.21
POLR2D	39.87	43.9	34.5	0.14	-0.21
PTPN11	282.44	417.63	244.1	0.56	-0.21
RAD21	511.71	656.28	442.48	0.36	-0.21
SMAD2	168.35	163.22	145.77	-0.04	-0.21
SP1	59.81	70.92	51.75	0.25	-0.21
ACVR2A	132.91	75.42	115.58	-0.82	-0.2
APH1B	26.71	46.15	23.29	0.79	-0.2
ARNT2	26.71	29.95	23.29	0.17	-0.2
CCNE2	26.71	29.95	23.29	0.17	-0.2
DTX1	26.71	29.95	23.29	0.17	-0.2
FGF1	26.71	29.95	23.29	0.17	-0.2
GRIN2A	26.71	29.95	23.29	0.17	-0.2
HDAC1	105.22	74.3	91.43	-0.5	-0.2
HDAC6	36.55	56.28	31.91	0.62	-0.2
IRAK3	26.71	93.43	23.29	1.81	-0.2
WNT11	26.71	45.03	23.29	0.75	-0.2
GLI3	88.61	108.07	77.63	0.29	-0.19
NASP	34.34	54.03	30.19	0.65	-0.19
ZC3H14	105.22	110.32	92.29	0.07	-0.19
ZNF143	68.67	87.8	60.38	0.35	-0.19
NFKB1	40.98	40.52	36.23	-0.02	-0.18
PHF6	75.32	51.78	66.42	-0.54	-0.18
TBL1XR1	486.23	556.09	428.68	0.19	-0.18
LTBP1	87.5	393.99	77.63	2.17	-0.17
MCM7	168.35	128.33	150.08	-0.39	-0.17
PIAS1	78.64	78.8	69.87	0	-0.17
PPP3CC	46.52	59.66	41.4	0.36	-0.17
STAT3	424.21	543.71	376.07	0.36	-0.17
ALKBH2	29.9	43.9	26.74	0.55	-0.16
FBXW7	97.47	39.4	87.12	-1.31	-0.16
ITGA2	147.31	76.55	131.97	-0.94	-0.16
PRDM1	105.22	29.95	94.02	-1.81	-0.16
TTC31	44.3	48.4	39.68	0.13	-0.16
ZNF384	58.7	85.55	52.61	0.54	-0.16
CDKN1B	26.71	29.95	24.15	0.17	-0.15
CEBPA	493.99	151.97	445.07	-1.7	-0.15
ITGA7	26.71	69.79	24.15	1.39	-0.15
PLAT	43.2	112.57	38.81	1.38	-0.15
SOCS1	26.71	88.93	24.15	1.74	-0.15
WNT5B	26.71	51.78	24.15	0.96	-0.15
ZNF346	26.71	29.95	24.15	0.17	-0.15
CDKN2B	81.96	46.15	74.18	-0.83	-0.14
IDH1	59.81	113.69	54.34	0.93	-0.14
PIK3R4	71.99	60.79	65.55	-0.24	-0.14
U2AF1	525	535.83	475.26	0.03	-0.14
WHSC1L1	179.43	219.51	163.02	0.29	-0.14
CNOT4	83.07	109.19	75.9	0.39	-0.13
EIF2B4	155.06	130.58	141.46	-0.25	-0.13
PIK3R2	38.77	29.95	35.36	-0.37	-0.13
PLA2G2A	38.77	106.94	35.36	1.46	-0.13
WIF1	57.59	57.41	52.61	0	-0.13
CDC14B	29.9	75.42	27.6	1.33	-0.12
DDB2	139.56	103.56	128.52	-0.43	-0.12
FCF1	215.98	199.25	198.38	-0.12	-0.12
MLLT3	31.01	43.9	28.46	0.5	-0.12
TET2	282.44	146.34	260.49	-0.95	-0.12
ALKBH3	47.63	70.92	43.99	0.57	-0.11
AXIN1	35.44	37.15	32.78	0.07	-0.11
KDM6A	86.39	51.78	80.22	-0.74	-0.11
NF2	104.11	168.85	96.6	0.7	-0.11
SIN3A	76.42	72.04	70.73	-0.09	-0.11
SMAD4	180.54	229.64	167.33	0.35	-0.11
CDK4	98.58	135.08	92.29	0.45	-0.1
DDX50	98.58	135.08	92.29	0.45	-0.1
DNAJC14	45.41	43.9	42.26	-0.05	-0.1
EFNA5	50.95	48.4	47.44	-0.07	-0.1
FZD7	83.07	168.85	77.63	1.02	-0.1
HDAC4	50.95	83.3	47.44	0.71	-0.1
ID2	260.28	129.45	243.24	-1.01	-0.1
KRAS	111.87	122.7	104.37	0.13	-0.1
LAMA3	116.3	96.81	108.68	-0.26	-0.1
PRKAR2B	54.27	756.46	219.95	3.8	2.02
RAF1	181.64	182.36	169.92	0.01	-0.1
EP300	194.94	194.74	183.72	0	-0.09
RASA4	32.12	46.15	30.19	0.52	-0.09
STAT4	26.71	51.78	25.01	0.96	-0.09
HDAC2	344.46	351.22	326.9	0.03	-0.08
HHEX	56.49	63.04	53.48	0.16	-0.08
STK11	60.92	54.03	57.79	-0.17	-0.08
FLNC	34.34	88.93	32.78	1.37	-0.07
HDAC11	49.84	66.42	47.44	0.41	-0.07
HSPA2	259.18	87.8	246.69	-1.56	-0.07
GNG12	979.11	860.03	939.3	-0.19	-0.06
ITGB7	26.71	29.95	25.88	0.17	-0.05
MAML2	60.92	79.92	58.65	0.39	-0.05
MRPS5	77.53	133.96	75.04	0.79	-0.05
PPP2R1A	375.47	431.14	363.13	0.2	-0.05
RFC4	36.55	48.4	35.36	0.41	-0.05
SKP1	1299.2	1381.22	1257.58	0.09	-0.05
JAG1	204.9	169.98	199.25	-0.27	-0.04
NFKBIZ	186.08	106.94	181.13	-0.8	-0.04
SUV39H2	31.01	29.95	30.19	-0.05	-0.04
ABL1	78.64	251.03	76.77	1.67	-0.03
APC	43.2	59.66	42.26	0.47	-0.03
DNMT3A	46.52	56.28	45.71	0.27	-0.03
IL2RB	29.9	29.95	29.33	0	-0.03
ASXL1	87.5	166.6	86.25	0.93	-0.02
FANCL	49.84	63.04	49.16	0.34	-0.02
GNAS	177.21	405.25	175.09	1.19	-0.02
FGF22	32.12	29.95	31.91	-0.1	-0.01
RPS27A	12625.4	10082.8	12540.4	-0.32	-0.01
SOS1	129.59	182.36	128.52	0.49	-0.01
NKD1	26.71	37.15	26.74	0.48	0
PRPF38A	176.11	181.24	175.96	0.04	0
ZAK	26.71	39.4	26.74	0.56	0
DKK2	40.98	76.55	41.4	0.9	0.01
SLC4A1AP	56.49	47.28	56.93	-0.26	0.01
STAT1	95.25	93.43	95.74	-0.03	0.01
XRCC4	40.98	57.41	41.4	0.49	0.01
ARID1B	224.84	183.49	227.71	-0.29	0.02
BNIP3	99.68	229.64	100.92	1.2	0.02
HRAS	79.75	65.29	81.08	-0.29	0.02
MDM2	200.47	203.75	203.56	0.02	0.02
BCL2L1	80.85	126.08	82.8	0.64	0.03
PBRM1	142.88	129.45	145.77	-0.14	0.03
SPRY1	71.99	103.56	73.32	0.52	0.03
DAXX	106.33	108.07	109.54	0.02	0.04
EFNA3	259.18	108.07	265.66	-1.26	0.04
FGFR3	852.84	142.96	876.34	-2.58	0.04
MAPK8	58.7	64.16	60.38	0.13	0.04
SETD2	111.87	120.45	114.72	0.11	0.04
SMC3	163.92	146.34	169.06	-0.16	0.04
SOCS2	31.01	167.73	31.91	2.44	0.04
CACNA2D2	26.71	29.95	27.6	0.17	0.05
GPC4	36.55	101.31	37.95	1.47	0.05
HDAC3	96.36	99.06	100.05	0.04	0.05
JAK2	109.65	156.47	113.85	0.51	0.05
NFKBIA	562.66	1140.32	580.49	1.02	0.05
PTCH1	26.71	55.16	27.6	1.05	0.05
GRB2	270.25	308.44	282.05	0.19	0.06
H3F3C	2500.94	1657.01	2616.07	-0.59	0.06
SMARCA4	151.74	117.07	157.84	-0.37	0.06
BMP4	47.63	155.35	50.03	1.71	0.07
SRSF2	91.93	88.93	96.6	-0.05	0.07
ETS2	300.16	251.03	317.41	-0.26	0.08
FUT8	34.34	84.43	36.23	1.3	0.08
HOXA9	80.85	61.91	85.39	-0.39	0.08
TCF3	75.32	90.06	79.35	0.26	0.08
TP53	169.46	104.69	179.41	-0.69	0.08
B2M	5743.96	6050.58	6105.03	0.08	0.09
CCND3	26.71	48.4	28.46	0.86	0.09
KLF4	1095.41	565.1	1167.01	-0.95	0.09
NOTCH1	88.61	59.66	94.02	-0.57	0.09
TGFB2	48.73	124.95	51.75	1.36	0.09
TMUB2	26.71	46.15	28.46	0.79	0.09
AMMECR1L	56.49	64.16	60.38	0.18	0.1
EDC3	70.89	82.18	75.9	0.21	0.1
CREB3L1	39.87	136.21	43.13	1.77	0.11
ITGB8	131.8	157.6	143.18	0.26	0.12
MAP3K1	197.15	115.95	214.77	-0.77	0.12
MLF1	64.24	102.44	69.87	0.67	0.12
RB1	60.92	91.18	66.42	0.58	0.12
SETBP1	112.97	251.03	122.48	1.15	0.12
CYLD	112.97	117.07	123.34	0.05	0.13
MAPT	26.71	36.02	29.33	0.43	0.13
GNA11	134.02	180.11	147.49	0.43	0.14
POLB	54.27	66.42	60.38	0.29	0.15
RUNX1T1	38.77	96.81	43.13	1.32	0.15
FTSJ2	45.41	47.28	50.89	0.06	0.16
PRKACA	204.9	412	228.57	1.01	0.16
CAPN2	305.69	1141.45	344.15	1.9	0.17
JAG2	206.01	67.54	231.16	-1.61	0.17
THEM4	37.66	68.67	42.26	0.87	0.17
FZD3	26.71	39.4	30.19	0.56	0.18
NUBP1	26.71	59.66	30.19	1.16	0.18
SF3B1	304.59	293.8	345.88	-0.05	0.18
XPA	66.46	92.31	75.04	0.47	0.18
ZKSCAN5	26.71	46.15	30.19	0.79	0.18
FGFR1	69.78	327.58	79.35	2.23	0.19
GNAQ	35.44	68.67	40.54	0.95	0.19
PLCG2	31.01	54.03	35.36	0.8	0.19
CACNA1H	42.09	29.95	48.3	-0.49	0.2
PPP3R1	355.54	476.17	407.12	0.42	0.2
BCL2	32.12	73.17	37.09	1.19	0.21
IDH2	153.96	177.86	177.68	0.21	0.21
PRKACB	29.9	87.8	34.5	1.55	0.21
RAD50	45.41	52.91	52.61	0.22	0.21
WNT16	99.68	29.95	115.58	-1.73	0.21
CNOT10	75.32	72.04	87.98	-0.06	0.22
IL7R	26.71	47.28	31.05	0.82	0.22
NUPR1	183.86	187.99	214.77	0.03	0.22
ARID1A	53.16	57.41	62.97	0.11	0.24
NOL7	175	316.32	207.01	0.85	0.24
PLA2G4E	76.42	29.95	90.57	-1.35	0.24
FGFR2	54.27	29.95	64.69	-0.86	0.25
LIG4	46.52	40.52	55.2	-0.2	0.25
BCOR	26.71	29.95	31.91	0.17	0.26
BMP6	26.71	60.79	31.91	1.19	0.26
CACNG1	26.71	33.77	31.91	0.34	0.26
CTNNB1	742.09	1205.61	888.41	0.7	0.26
COG7	34.34	36.02	41.4	0.07	0.27
WEE1	251.42	189.12	302.75	-0.41	0.27
SAP130	77.53	84.43	94.02	0.12	0.28
HGF	26.71	46.15	32.78	0.79	0.3
LIF	26.71	41.65	32.78	0.64	0.3
NPM1	26.71	48.4	32.78	0.86	0.3
SMAD9	26.71	38.27	32.78	0.52	0.3
TLR2	26.71	61.91	32.78	1.21	0.3
MLH1	56.49	85.55	69.87	0.6	0.31
MNAT1	40.98	83.3	50.89	1.02	0.31
RFC3	80.85	93.43	100.05	0.21	0.31
MAP3K13	31.01	37.15	38.81	0.26	0.32
MCM2	31.01	33.77	38.81	0.12	0.32
MSH2	69.78	47.28	87.98	-0.56	0.33
DLL1	32.12	37.15	40.54	0.21	0.34
ERCC3	32.12	47.28	40.54	0.56	0.34
INHBB	38.77	83.3	49.16	1.1	0.34
MAD2L2	47.63	56.28	61.24	0.24	0.36
PDGFD	66.46	387.24	86.25	2.54	0.38
RRAS2	63.13	191.37	81.94	1.6	0.38
GTF2H3	116.3	120.45	153.53	0.05	0.4
ITGB6	26.71	29.95	35.36	0.17	0.4
PPP3CB	29.9	75.42	39.68	1.33	0.41
VHL	83.07	140.71	110.4	0.76	0.41
ATRX	115.19	209.38	155.26	0.86	0.43
KIT	26.71	34.9	36.23	0.39	0.44
ENDOG	33.23	57.41	45.71	0.79	0.46
AGK	26.71	45.03	37.09	0.75	0.47
IL6R	32.12	45.03	44.85	0.49	0.48
CUL1	138.45	164.35	194.93	0.25	0.49
ID4	291.3	227.39	414.02	-0.36	0.51
VEGFA	91.93	220.64	131.97	1.26	0.52
ANGPT1	26.71	108.07	38.81	2.02	0.54
FUBP1	52.06	70.92	78.49	0.45	0.59
MTMR14	63.13	91.18	94.88	0.53	0.59
SF3A3	88.61	154.22	135.42	0.8	0.61
PLA2G3	44.3	29.95	69	-0.56	0.64
CDKN2C	59.81	158.72	94.02	1.41	0.65
GADD45A	65.35	292.68	103.5	2.16	0.66
PBX1	70.89	151.97	112.13	1.1	0.66
RBM45	26.71	51.78	43.99	0.96	0.72
MMP7	88.61	274.67	146.63	1.63	0.73
ACVR1C	26.71	114.82	44.85	2.1	0.75
DDIT4	26.71	267.91	44.85	3.33	0.75
PPARGC1A	40.98	83.3	69	1.02	0.75
LIFR	58.7	514.44	99.19	3.13	0.76
PIK3R3	26.71	70.92	45.71	1.41	0.78
COL11A1	26.71	67.54	46.58	1.34	0.8
GHR	26.71	141.84	46.58	2.41	0.8
NTRK2	109.65	441.27	200.11	2.01	0.87
ACVR1B	39.87	46.15	73.32	0.21	0.88
PIK3R1	86.39	813.87	161.29	3.24	0.9
PPARG	26.71	118.2	50.03	2.15	0.91
FGF7	26.71	121.57	50.89	2.19	0.93
DUSP4	26.71	79.92	53.48	1.58	1
FST	26.71	154.22	53.48	2.53	1
PDGFRB	126.27	880.29	254.45	2.8	1.01
SOX9	64.24	155.35	131.11	1.27	1.03
CDKN1C	31.01	217.26	63.83	2.81	1.04
FGF2	34.34	347.84	74.18	3.34	1.11
DDIT3	37.66	96.81	87.98	1.36	1.22
LEP	26.71	95.68	63.83	1.84	1.26
SFRP1	67.56	285.93	174.23	2.08	1.37
ZBTB16	26.71	616.88	75.04	4.53	1.49
