# Supplementary material for: Multi-tissue transcriptomics of a unique monozygotic discordant twin case of severe progressive osseous heteroplasia
Source: Genes Dis. 2023 Jun 19;11(3):100981. doi: 10.1016/j.gendis.2023.05.001 (PMC10808913; doi:10.1016/j.gendis.2023.05.001)
Supplement: Multimedia component 5 [file mmc5.xlsx]

## Sheet: Hoja1
Table S5. Differentially expressed genes between blood samples from the affected and the non-affected POH patients considering a probability cut-off point of 0.95.
ensembl_gene_id	POH_asymp_mean	POH_severe_mean	M	D	prob	ranking	Length	GC	Chrom	GeneStart	GeneEnd	Biotype	gene_biotype	hgnc_symbol	entrezgene_id
ENSG00000239839	50.5550418287287	1871.12064446917	5.20990379362344	1820.56560264044	0.999933499040642	1820.57305720345	494	43.85	8	7015869	7018297	protein_coding	protein_coding	DEFA3	22875
ENSG00000137959	247.894933609718	3.27887967122922	-6.24038201771788	244.616053938489	0.999772152450724	-244.69563995332	11610	34.5	1	78619902	78646145	protein_coding	protein_coding	IFI44L	NA
ENSG00000137965	215.083466679072	5.25346750562349	-5.35548284429008	209.829999173449	0.999710012210012	-209.898331936261	2038	35.31	1	78649796	78664078	protein_coding	protein_coding	IFI44	5166
ENSG00000234797	744.188635252669	31.4238857170753	-4.56573486569604	712.764749535594	0.999695839874411	-712.779372678111	795	42.26	15	59768352	59769146	processed_pseudogene	processed_pseudogene	RPS3AP6	996
ENSG00000164821	4.40125547730576	202.660737771355	5.52500768939687	198.259482294049	0.999674036281179	198.336451590403	587	45.15	8	6935820	6938306	protein_coding	protein_coding	DEFA4	6521
ENSG00000101335	11.3474439353756	273.256393273866	4.58981598502497	261.90894933849	0.99956610849468	261.949163301523	2808	58.6	20	36541497	36551447	protein_coding	protein_coding	MYL9	NA
ENSG00000165949	165.922838612459	2.5817619427202	-6.00601269114236	163.341076669739	0.999561747776033	-163.451459204486	4147	48.68	14	94104836	94116695	protein_coding	protein_coding	IFI27	4353
ENSG00000204710	1.73799997657483	145.251102136085	6.3849772376179	143.51310215951	0.99946472178615	143.655067525552	991	56.72	11	65170233	65173374	protein_coding	protein_coding	SPDYC	3674
ENSG00000147669	170.38269286194	7.82175961619628	-4.44514178782662	162.560933245744	0.999234693877551	-162.621696901862	1673	37.24	8	100150623	100154003	protein_coding	protein_coding	POLR2K	5898
ENSG00000154589	380.520948359621	21.2811901738435	-4.16032513635401	359.239758185778	0.999210709924996	-359.263847564177	559	42	8	73991392	74029079	protein_coding	protein_coding	LY96	8993
ENSG00000124102	1140.94493925002	18893.5603671723	4.04959351819526	17752.6154279223	0.999047182975754	17752.6158898037	551	51.43	20	45174902	45176544	protein_coding	protein_coding	PI3	NA
ENSG00000237550	980.086547459619	59.7298007054989	-4.03638634018588	920.35674675412	0.999021018663876	-920.365597852568	717	42.02	15	82372196	82372916	transcribed_processed_pseudogene	transcribed_processed_pseudogene		5286
ENSG00000233614	3.49869583212408	96.6608208360414	4.78804209523067	93.1621250039173	0.998810613989185	93.2850839220891	1723	57.65	16	11555	14090	transcribed_unprocessed_pseudogene	transcribed_unprocessed_pseudogene	DDX11L10	7305
ENSG00000005961	4.53650037783754	101.101908492966	4.47808664200938	96.5654081151283	0.998697235304378	96.6691848750916	5695	54.81	17	44372180	44389649	protein_coding	protein_coding	ITGA2B	51629
ENSG00000249992	3.30859106407782	90.7557495992214	4.77770015100921	87.4471585351436	0.998696145124717	87.5775767796957	1822	66.85	3	45224466	45226287	protein_coding	protein_coding	TMEM158	NA
ENSG00000161911	31.357832348761	438.787145180489	3.80662352097239	407.429312831728	0.998378902843189	407.447095138945	1483	50.73	6	41149337	41154347	protein_coding	protein_coding	TREML1	7454
ENSG00000214485	92.2280041116816	4.77758446071427	-4.2708515938229	87.4504196509673	0.998358189429618	-87.5546461957716	747	43.51	5	150094302	150095048	processed_pseudogene	processed_pseudogene	RPL7P1	11215
ENSG00000169245	66.6955642074444	1.0124413027386	-6.04168063985539	65.6831229047059	0.998184850863422	-65.9604012985723	1175	36.85	4	76021118	76023497	protein_coding	protein_coding	CXCL10	NA
ENSG00000154146	158.320621938665	2051.67515767663	3.69588123666994	1893.35453573796	0.998082373975231	1893.35814296652	1213	53.05	11	124739942	124747210	protein_coding	protein_coding	NRGN	578
ENSG00000135929	11.2591285777138	159.91854871534	3.82817020793598	148.659420137626	0.998056209663353	148.708702108505	2983	43.71	2	218781749	218815293	protein_coding	protein_coding	CYP27A1	55166
ENSG00000244716	150.512363737125	10.7172840605212	-3.81187074695646	139.795079676603	0.997923207744636	-139.847040227455	555	46.13	1	108992282	108992836	processed_pseudogene	processed_pseudogene		55236
ENSG00000173825	13.5886230910111	182.431638586416	3.74688477047391	168.843015495405	0.997881780917495	168.884584930256	2028	63.5	11	65354751	65357613	protein_coding	protein_coding	TIGD3	26228
ENSG00000169019	119.036686108906	8.12026300831299	-3.87373600254132	110.916423100593	0.997867608581894	-110.984047250256	1758	36.36	4	47450787	47463702	protein_coding	protein_coding	COMMD8	51121
ENSG00000163751	0.948957562967302	59.6447858376444	5.973908640542	58.6958282746771	0.997863247863248	58.9990494948514	1815	36.99	3	148865296	148897203	protein_coding	protein_coding	CPA3	55300
ENSG00000133048	26.6317617582081	334.989220514364	3.6528948976706	308.357458756156	0.997795656724228	308.379094641138	3363	54.8	1	203178931	203186704	protein_coding	protein_coding	CHI3L1	54165
ENSG00000214389	65.9065552341449	3.03474114979044	-4.44077659526521	62.8718140843544	0.997732426303855	-63.0284499494211	784	43.11	7	98385801	98386584	processed_pseudogene	processed_pseudogene	RPS3AP26	116984
ENSG00000282416	1.13762085652949	56.5736685678239	5.63603900178562	55.4360477112944	0.997649572649573	55.7218119005346	757	67.24	19	197310	198066	processed_pseudogene	processed_pseudogene		608
ENSG00000110848	69.6362953184878	3.78056736456945	-4.20316478631133	65.8557279539183	0.997614686900401	-65.9897226737723	2832	35.34	12	9752486	9760901	protein_coding	protein_coding	CD69	NA
ENSG00000101162	56.7895809870608	675.585832259521	3.57244090141723	618.79625127246	0.997534013605442	618.806563412868	3321	44.08	20	59019429	59026654	protein_coding	protein_coding	TUBB1	NA
ENSG00000235363	53.584470388887	0.594809265358926	-6.49324401515935	52.9896611235281	0.997522021629164	-53.3860131853536	225	39.11	1	205351247	205351471	processed_pseudogene	processed_pseudogene	SNRPGP10	55781
ENSG00000225972	2.31499728062588	54.3642876940954	4.55357684159364	52.0492904134695	0.997185156113727	52.248097521326	372	44.35	1	629062	629433	unprocessed_pseudogene	unprocessed_pseudogene	MTND1P23	5128
ENSG00000177954	14252.1771688007	1285.66749769215	-3.47059283995311	12966.5096711086	0.997004186289901	-12966.5101355749	1028	45.91	1	153990762	153992155	protein_coding	protein_coding	RPS27	84649
ENSG00000211813	46.8836698551969	0.594809265358926	-6.30051457155272	46.2888605898379	0.996961669283098	-46.7156836466277	349	45.23	14	22207522	22208129	TR_V_gene	TR_V_gene	TRAV34	5586
ENSG00000236439	308.532629699792	28.1012251350674	-3.45671813913424	280.431404564725	0.996811224489796	-280.452708252992	254	49.61	1	202471864	202472117	processed_pseudogene	processed_pseudogene		6688
ENSG00000211649	324.34013848561	3432.89918864295	3.40384801171746	3108.55905015734	0.996553942089656	3108.56091375034	385	53.38	22	22369614	22370087	IG_V_gene	IG_V_gene	IGLV7-46	27107
ENSG00000169704	122.745009748122	1294.06622383675	3.39817517168673	1171.32121408863	0.996552851909995	1171.32614338132	877	63.33	3	129060779	129062406	protein_coding	protein_coding	GP9	55631
ENSG00000253251	42.0932800537034	0.594809265358926	-6.1450190031499	41.4984707883445	0.996441653584511	-41.9509753917612	1739	38.39	5	65625027	65630928	protein_coding	protein_coding	SHLD3	7030
ENSG00000147604	340.644133186496	32.6043597307856	-3.3851285657153	308.03977345571	0.996368611547183	-308.058372919893	2700	50.65	8	73290242	73295789	protein_coding	protein_coding	RPL7	602
ENSG00000163584	41.9882490683972	1.16003757261614	-5.17774218943142	40.8282114957811	0.99633917669632	-41.1552167789753	2051	39.31	3	170864875	170870208	protein_coding	protein_coding	RPL22L1	1815
ENSG00000162366	6.6244537568679	79.8625027614782	3.59164488242716	73.2380490046103	0.996154936333508	73.3260644993522	1430	57.9	1	47183582	47191044	protein_coding	protein_coding	PDZK1IP1	9993
ENSG00000224805	0.430589494196413	39.5939601751781	6.522823442135	39.1633706809817	0.996137493458922	39.7028566825266	661	56.06	1	47179250	47180339	lncRNA	lncRNA	LINC00853	10610
ENSG00000165512	228.091629355589	22.0613992857804	-3.37001729813448	206.030230069809	0.99608843537415	-206.057789756195	2103	40.76	10	45000923	45005326	protein_coding	protein_coding	ZNF22	6160
ENSG00000229314	64.8628438534574	653.39418720772	3.33248943621311	588.531343354262	0.996024114774115	588.540778193164	863	55.12	9	114323098	114326479	protein_coding	protein_coding	ORM1	56666
ENSG00000232187	14.0409617672743	148.702316339732	3.40471345567916	134.661354572457	0.996000130821559	134.704389271487	552	48.19	13	22696023	22696574	processed_pseudogene	processed_pseudogene	FTH1P7	1207
ENSG00000139163	73.5508105265958	6.08180287864175	-3.59617027791104	67.4690076479541	0.995975056689342	-67.5647795354015	13301	34.4	12	22625075	22690665	protein_coding	protein_coding	ETNK1	NA
ENSG00000150045	95.0030788782563	8.49727521941323	-3.48290207093789	86.505803658843	0.995933629862201	-86.5758896777737	1260	35.1	12	9827481	9845007	protein_coding	protein_coding	KLRF1	55972
ENSG00000236304	47.1051620579527	469.674076293233	3.31770289356129	422.568914235281	0.995910736089307	422.581938126175	1426	57	11	76656984	76663866	lncRNA	lncRNA		6624
ENSG00000100985	311.513803592439	3088.11933658949	3.30936050734485	2776.60553299705	0.99589220303506	2776.60750516468	2336	56.94	20	46008908	46016561	protein_coding	protein_coding	MMP9	27334
ENSG00000240671	250.996891089367	2489.8297389145	3.31030569058128	2238.83284782513	0.99589220303506	2238.83529510872	398	49.71	2	88992409	88992931	IG_V_gene	IG_V_gene	IGKV1-8	50509
ENSG00000252010	37.4425647127316	0.594809265358926	-5.97610832826177	36.8477554473727	0.995782094889238	-37.3292238368346	276	47.46	2	233275727	233276002	scaRNA	scaRNA	SCARNA5	3320
ENSG00000123975	419.405351490013	42.4863760970662	-3.30327307151528	376.918975392947	0.995707962672248	-376.933449861184	616	38.43	9	89311195	89316703	protein_coding	protein_coding	CKS2	440515
ENSG00000136522	63.7209361374912	5.22909244271584	-3.60713498168733	58.4918436947754	0.995624018838305	-58.6029623960269	1365	38.56	3	179588285	179604649	protein_coding	protein_coding	MRPL47	905
ENSG00000126860	115.251757033778	11.1791760825722	-3.36590297594857	104.072580951205	0.995499738356881	-104.126996541189	3086	32.83	17	31316410	31321749	protein_coding	protein_coding	EVI2A	64744
ENSG00000226084	35.6884986180811	0.594809265358926	-5.90688827913833	35.0936893527222	0.995461582068725	-35.5873342852143	555	45.77	1	77129114	77129668	processed_pseudogene	processed_pseudogene		29992
ENSG00000243964	42.3228990022116	2.54191993743131	-4.05744795571371	39.7809790647803	0.995338391766963	-39.9873627445698	468	48.72	11	9606142	9606609	processed_pseudogene	processed_pseudogene	RPL23AP65	NA
ENSG00000198695	75.4556827925143	711.505178372201	3.23717279317792	636.049495579687	0.995229373800802	636.057733318971	525	42.67	MT	14149	14673	protein_coding	protein_coding	MT-ND6	3049
ENSG00000111537	43.3789581271366	2.94703186800459	-3.87966083649843	40.431926259132	0.995010247688819	-40.6176369232646	1211	35.99	12	68154768	68159740	protein_coding	protein_coding	IFNG	56605
ENSG00000137970	268.614061975273	28.6655067642856	-3.22814714286866	239.948555210987	0.994967730682016	-239.970269162278	747	42.97	1	96678874	96679620	processed_pseudogene	processed_pseudogene	RPL7P9	NA
ENSG00000172232	0.4832654255852	33.3787466531384	6.10997019011803	32.8954812275532	0.994966640502355	33.4580994815371	1782	58.64	19	825097	832018	protein_coding	protein_coding	AZU1	NA
ENSG00000166479	93.7849012470233	9.42493531789355	-3.31480105451213	84.3599659291297	0.994704997383569	-84.4250659318364	7447	36.04	18	68673688	68715108	protein_coding	protein_coding	TMX3	23483
ENSG00000256948	32.3309517826658	0.594809265358926	-5.76434504853383	31.7361425173069	0.99469191522763	-32.2553935911093	586	46.52	12	106524	111850	lncRNA	lncRNA		6614
ENSG00000031691	36.6038168529978	2.0498883355276	-4.15837686456449	34.5539285174702	0.994683193790337	-34.8032480400635	1741	37.99	6	49463370	49493107	protein_coding	protein_coding	CENPQ	4938
ENSG00000206838	32.1335443430159	0.594809265358926	-5.75550918874837	31.538735077657	0.994642857142857	-32.0595960099375	134	52.24	7	45104349	45104482	snoRNA	snoRNA	SNORA5A	3902
ENSG00000127184	163.138528527437	17.5210448912228	-3.21893682478436	145.617483636215	0.994587257980115	-145.653057279362	1969	42.04	5	86617928	86620962	protein_coding	protein_coding	COX7C	83719
ENSG00000225964	54.1956947951833	4.76020510654652	-3.50908260865612	49.4354896886368	0.994530568637711	-49.5598759230659	2749	40.29	2	6819463	6840464	lncRNA	lncRNA	NRIR	1053
ENSG00000004939	9.57799070017388	93.7767583239048	3.29143546893036	84.198767623731	0.994519666841095	84.2630762362803	5125	55.79	17	44248390	44268141	protein_coding	protein_coding	SLC4A1	55105
ENSG00000262332	0.430589494196413	30.7281539299814	6.15710416570912	30.297564435785	0.994326705040991	30.9168617820104	542	60.24	16	16223027	16224261	lncRNA	lncRNA		5742
ENSG00000270006	30.0660993453855	0.594809265358926	-5.65956677992147	29.4712900800265	0.994092316413745	-30.0097923204654	401	59.67	16	87317491	87318043	lncRNA	lncRNA	C16orf95-DT	284422
ENSG00000185745	126.545156941989	13.9227136234859	-3.18413996062957	112.622443318503	0.993937510901797	-112.667446435598	4614	38.55	10	89392546	89406487	protein_coding	protein_coding	IFIT1	3717
ENSG00000158825	217.395183655262	1862.76852858747	3.09905652996628	1645.3733449322	0.993793607186464	1645.37626346218	820	48.46	1	20589086	20618903	protein_coding	protein_coding	CDA	23523
ENSG00000234287	124.955382629547	13.9955121260924	-3.15837686456449	110.959870503455	0.993734737484738	-111.004811636983	255	49.41	3	40761545	40761799	processed_pseudogene	processed_pseudogene		27156
ENSG00000228278	1.13462317311308	29.7796470140174	4.71404151378689	28.6450238409043	0.993700941915228	29.0303217040336	759	55.19	9	114329869	114333251	protein_coding	protein_coding	ORM2	9609
ENSG00000259865	206.655311018824	23.8687506163293	-3.11403148408008	182.786560402495	0.993602825745683	-182.813084476628	1246	27.85	1	247187281	247188526	lncRNA	lncRNA		11252
ENSG00000265681	240.680378233001	28.1509077036456	-3.09586518237701	212.529470529356	0.99356030873888	-212.552017691472	2451	42.92	18	49488453	49492508	protein_coding	protein_coding	RPL17	706
ENSG00000198918	2206.36646838237	262.744694284488	-3.06993889989691	1943.62177409789	0.99340441304727	-1943.62419857139	2128	46.07	X	119786504	119791630	protein_coding	protein_coding	RPL39	4627
ENSG00000143942	36.1839911089423	2.72639846612189	-3.7302832124602	33.4575926428204	0.993364076399791	-33.6649003904374	1309	39.04	2	53767804	53775196	protein_coding	protein_coding	CHAC2	9978
ENSG00000256720	1.69523422911974	30.442993896323	4.1665537184844	28.7477596672033	0.993258328972615	29.0481299875275	508	49.61	12	9135084	9135591	processed_pseudogene	processed_pseudogene	BTG1P1	NA
ENSG00000146247	62.3737465434674	6.46619666105641	-3.26994962752851	55.907549882411	0.993235435199721	-56.0030954896321	14718	34.28	6	78934419	79078254	protein_coding	protein_coding	PHIP	63874
ENSG00000164031	46.2792409336777	4.31087671115953	-3.42431199384748	41.9683642225182	0.99322126286412	-42.107831909814	12970	34.7	4	99896248	99946618	protein_coding	protein_coding	DNAJB14	2079
ENSG00000273271	33.1222687843395	2.28772794368818	-3.85581409454406	30.8345408406513	0.993129687772545	-31.0746876281239	520	35.77	21	31666728	31667247	lncRNA	lncRNA		5693
ENSG00000132485	67.2013292848164	7.15918875055879	-3.23062174903437	60.0421405342576	0.99312641723356	-60.1289909845564	4985	34.19	1	71063291	71081289	protein_coding	protein_coding	ZRANB2	4318
ENSG00000226221	35.3909173312121	2.71602404273482	-3.70381100109901	32.6748932884772	0.993039202860631	-32.8841430988438	438	43.84	5	56504635	56505072	processed_pseudogene	processed_pseudogene	RPL26P19	81027
ENSG00000272917	30.8064028368166	1.93433907433797	-3.99331761829399	28.8720637624786	0.992905110762254	-29.1469149569076	615	39.67	12	9642872	9657070	lncRNA	lncRNA		51012
ENSG00000179387	57.004140383264	5.9328111702719	-3.26427893989942	51.0713292129921	0.992853872318158	-51.1755428361956	6617	34.79	4	140524168	140553770	protein_coding	protein_coding	ELMOD2	10398
ENSG00000206047	0.430589494196413	26.2767145339285	5.93132797157461	25.8461250397321	0.992847331240188	26.5179718507251	498	43.86	8	6977649	6980092	protein_coding	protein_coding	DEFA1	3055
ENSG00000270062	32.9887112489188	2.39842445709244	-3.78181351310028	30.5902867918263	0.992822257107971	-30.8231691987383	496	32.06	14	50723777	50724272	lncRNA	lncRNA		11201
ENSG00000275494	1.61269473481803	28.9607507478129	4.1665537184844	27.3480560129949	0.992798273155416	27.6636284239599	534	64.04	16	25106569	25107102	lncRNA	lncRNA		NA
ENSG00000226564	4.71448351309942	47.758408167505	3.34058311825945	43.0439246544056	0.992786281179138	43.1733592070868	548	48.91	2	180872867	180873414	processed_pseudogene	processed_pseudogene	FTH1P20	2623
ENSG00000167434	23.5061262340474	195.317848095528	3.05471507812781	171.811721861481	0.992774289202861	171.838875267547	2418	54.97	17	60149942	60170899	protein_coding	protein_coding	CA4	8411
ENSG00000189043	292.865550227783	35.7469884988895	-3.03434488655405	257.118561728893	0.992709968602826	-257.136465781159	3461	37.54	7	10931943	10940153	protein_coding	protein_coding	NDUFA4	7076
ENSG00000285618	0.430589494196413	25.974203727464	5.91462259179581	25.5436142332676	0.992705607884179	26.219439133997	687	38.02	5	91132303	91142470	lncRNA	lncRNA		10562
ENSG00000239002	26.0963329816008	0.594809265358926	-5.45527616496033	25.5015237162419	0.99268598465027	-26.0784920937931	330	45.45	12	6510222	6510551	snoRNA	snoRNA	SCARNA10	55512
ENSG00000225936	10.4174877628165	89.5411797314513	3.1035439209586	79.1236919686348	0.992473399616257	79.1845352049043	744	59.5	10	117238762	117241998	lncRNA	lncRNA	SLC18A2-AS1	8131
ENSG00000278158	0.430589494196413	25.3110325684649	5.87730943332775	24.8804430742685	0.992415620094191	25.5651953590619	235	64.68	21	44241847	44242081	lncRNA	lncRNA		23406
ENSG00000175324	38.5372459006336	3.54898129689097	-3.44077659526521	34.9882646037427	0.992314233385662	-35.1570420194879	1676	42.98	8	38163335	38176730	protein_coding	protein_coding	LSM1	260429
ENSG00000169288	30.6808239108009	2.19217173965206	-3.80690449406311	28.4886521711489	0.992300061050061	-28.74188275593	1628	37.79	4	77862830	77952785	protein_coding	protein_coding	MRPL1	55313
ENSG00000173868	10.8007398209803	91.5091177475271	3.0827853607918	80.7083779265468	0.992256453863597	80.767232422035	2392	56.75	17	49223366	49230787	protein_coding	protein_coding	PHOSPHO1	29108
ENSG00000272555	1.89270107339083	28.7600084349371	3.9255456189806	26.8673073615463	0.992079844758416	27.1525710249784	455	38.02	2	218818690	218819144	lncRNA	lncRNA		11339
ENSG00000254030	0.430589494196413	24.360789024939	5.8221039313043	23.9301995307425	0.992025335775336	24.6282631090392	293	54.95	22	22915635	22915927	IG_C_pseudogene	IG_C_pseudogene	IGLC5	10404
ENSG00000104147	28.6820645592948	1.98104667896395	-3.85581409454406	26.7010178803309	0.991848726670155	-26.977984694514	1201	45.43	15	41309273	41332591	protein_coding	protein_coding	OIP5	54793
ENSG00000227671	178.216207320182	22.5807221108481	-2.98046501622193	155.635485209334	0.991804029304029	-155.664020981272	2160	40.91	1	247189851	247210856	transcribed_unprocessed_pseudogene	transcribed_unprocessed_pseudogene	ZNF731P	11184
ENSG00000111644	13.7617380957661	110.681837730141	3.00768390555108	96.920099634375	0.991673207744636	96.9667565488962	2816	51.64	12	6638075	6647433	protein_coding	protein_coding	ACRBP	7040
ENSG00000038210	70.8106468067914	8.39350930764292	-3.07662026498855	62.4171374991485	0.991630690737834	-62.4929167653627	3685	41.15	4	25160663	25279204	protein_coding	protein_coding	PI4K2B	27181
ENSG00000113387	32.7147640744955	2.82447740943155	-3.5338859996567	29.8902866650639	0.991624149659864	-30.0984648641466	9266	42.87	5	32531633	32604079	protein_coding	protein_coding	SUB1	56344
ENSG00000236017	2.58031157570884	31.188500805337	3.59539701728827	28.6081892296281	0.991581632653061	28.8332337886359	1335	52.3	X	1401769	1414028	lncRNA	lncRNA	ASMTL-AS1	NA
ENSG00000207445	23.5939448874747	0.594809265358926	-5.30984572543877	22.9991356221158	0.991550017442875	-23.604124660585	146	47.95	11	75404421	75404566	snoRNA	snoRNA	SNORD15B	64748
ENSG00000205309	2.19576488626422	29.1186585795293	3.7291484061771	26.9228936932651	0.991531484388627	27.179932903783	1961	49.17	17	17303335	17347663	protein_coding	protein_coding	NT5M	51398
ENSG00000109475	47.1744267536156	5.09109214287241	-3.21195790476933	42.0833346107432	0.991510770975057	-42.2057309561366	3505	41.51	4	108620569	108630412	protein_coding	protein_coding	RPL34	10661
ENSG00000133106	123.650191875249	15.703737712563	-2.97708459143764	107.946454162686	0.991434458398744	-107.987499271728	4924	39.57	13	42886388	42992271	protein_coding	protein_coding	EPSTI1	51477
ENSG00000163737	597.143515884289	4547.63616852685	2.92896722495043	3950.49265264256	0.991425736961451	3950.49373843724	773	48.73	4	73980811	73982027	protein_coding	protein_coding	PF4	8178
ENSG00000170860	120.498399685808	15.2288171541732	-2.9841381915196	105.269582531635	0.991407203907204	-105.311870589838	3359	41.16	3	14178817	14201122	protein_coding	protein_coding	LSM3	23770
ENSG00000167173	12.9021133098288	103.044277759786	2.9975850943001	90.1421644499576	0.991402843188557	90.1919914855015	5807	58.35	15	75195643	75212169	protein_coding	protein_coding	C15orf39	6324
ENSG00000243650	3.01111534403086	33.2760428172826	3.4661140003433	30.2649274732517	0.991374498517356	30.4627605647381	286	51.75	2	230507101	230507386	misc_RNA	misc_RNA	RN7SL834P	NA
ENSG00000111711	48.4114870751312	5.33742808714793	-3.18113277863219	43.0740589879833	0.991342883307169	-43.1913667699408	3789	35.99	12	21501781	21518408	protein_coding	protein_coding	GOLT1B	NA
ENSG00000167005	36.8869246293049	3.61098373573716	-3.35264568498655	33.2759408935677	0.991306907378336	-33.4444087321225	5930	39.54	16	56429133	56452199	protein_coding	protein_coding	NUDT21	3614
ENSG00000103355	4.02420088034031	39.468652187368	3.29393302496062	35.4444513070277	0.991291644863073	35.597178585236	2140	63.36	16	2783953	2787948	protein_coding	protein_coding	PRSS33	56913
ENSG00000158856	7.12354629343496	60.6378325516813	3.0895506488791	53.5142862582463	0.991272021629165	53.6033968787568	4473	54.92	8	22048995	22082527	protein_coding	protein_coding	DMTN	6119
ENSG00000176788	244.388631841208	1853.16623867185	2.92274322205437	1608.77760683064	0.991231684981685	1608.78026177215	2146	43.15	5	17065598	17276843	protein_coding	protein_coding	BASP1	NA
ENSG00000278828	52.2137624328715	394.295551814325	2.91677540935287	342.081789381453	0.991141200069771	342.094224162299	1237	48.96	6	27810051	27811300	protein_coding	protein_coding	H3C10	28959
ENSG00000120885	4.24766088149206	40.3164275326814	3.24662731018227	36.0687666511893	0.991015829408687	36.2145898310221	6285	49.61	8	27596917	27614700	protein_coding	protein_coding	CLU	NA
ENSG00000253616	19.5500337887134	148.533528239459	2.9255456189806	128.983494450746	0.99083485958486	129.016668139796	881	50.42	8	23071377	23074488	lncRNA	lncRNA		NA
ENSG00000233214	1.91373108531739	26.4359673492856	3.78804209523067	24.5222362639682	0.990720390720391	24.8130879638371	450	53.64	19	35424062	35424652	lncRNA	lncRNA		6019
ENSG00000165997	48.8842187274589	5.64114784440823	-3.1153081426726	43.2430708830507	0.990717120181406	-43.3551418429273	7170	37.18	10	18659431	18681639	protein_coding	protein_coding	ARL5B	64115
ENSG00000146476	27.1886945608235	2.1100009413229	-3.68769133573573	25.0786936195006	0.990629905808477	-25.3483715660088	2819	39.28	6	151452258	151470101	protein_coding	protein_coding	ARMT1	7019
ENSG00000230257	43.3802848630715	320.708727031212	2.88615218068051	277.328442168141	0.990614643293215	277.343459828815	1072	42.71	7	102973483	102988856	lncRNA	lncRNA	NFE4	239
ENSG00000163376	25.275312370482	1.75830441617926	-3.8454721503226	23.5170079543028	0.990458747601605	-23.8293373634612	4736	36.69	3	66998307	67011210	protein_coding	protein_coding	KBTBD8	51747
ENSG00000122481	32.1769004485125	3.08671128883719	-3.38188290621165	29.0901891596753	0.990441304727019	-29.2861099727672	1927	40.63	1	95234210	95247225	protein_coding	protein_coding	RWDD3	NA
ENSG00000272343	28.3515716343317	2.44777475456348	-3.5338859996567	25.9037968797683	0.990270146520147	-26.1437381230547	486	33.54	8	56222688	56223173	lncRNA	lncRNA		8821
ENSG00000141429	33.9364330189916	3.48113108871787	-3.28520688679997	30.4553019302737	0.990144775859062	-30.6319767555607	5126	38.5	18	35581117	35711834	protein_coding	protein_coding	GALNT1	6164
ENSG00000143933	41.1583997826203	4.68222081249647	-3.13592201373679	36.4761789701239	0.990044479330194	-36.610731201886	7114	40.15	2	47160084	47176921	protein_coding	protein_coding	CALM2	23130
ENSG00000166266	40.2898429498016	4.53222542943406	-3.15212465525215	35.7576175203675	0.990024856096285	-35.8962825453436	6562	39.36	11	108008898	108107761	protein_coding	protein_coding	CUL5	51338
ENSG00000131669	42.9928066401949	312.480443552616	2.86159870220075	269.487636912421	0.989972527472528	269.502829661904	2604	59.63	9	93121496	93134251	protein_coding	protein_coding	NINJ1	2352
ENSG00000198087	53.1938436024009	6.51990603415206	-3.02833620747241	46.6739375682489	0.989914747950462	-46.7720778703521	6751	36.38	6	47477789	47627263	protein_coding	protein_coding	CD2AP	5818
ENSG00000275418	20.7513009251284	0.594809265358926	-5.12463085297186	20.1564916597694	0.989830804116518	-20.7977401995886	249	39.88	18	58659858	58660524	lncRNA	lncRNA		4192
ENSG00000070731	10.6141314358876	80.8401666443844	2.92908597668585	70.2260352084968	0.989824263038549	70.2870938776376	3002	54.09	17	76565377	76586956	protein_coding	protein_coding	ST6GALNAC2	10944
ENSG00000158715	1.83620253388662	24.7308756385907	3.75151621920555	22.8946731047041	0.989818812140241	23.1999985024617	3752	54.44	1	205657851	205680509	protein_coding	protein_coding	SLC45A3	7450
ENSG00000177191	167.732300300631	1201.67976448714	2.84082004227963	1033.94746418651	0.98980463980464	1033.95136682352	1874	64.26	19	41425359	41428730	protein_coding	protein_coding	B3GNT8	969
ENSG00000204389	28.299975076137	205.362599936734	2.85930077840049	177.062624860597	0.989780655852084	177.085710105208	2404	59.78	6	31815543	31817946	protein_coding	protein_coding	HSPA1A	51699
ENSG00000261253	2.53287937762596	27.9910242521848	3.4661140003433	25.4581448745588	0.989731597767312	25.6930163024391	1360	55.96	16	89321133	89325110	lncRNA	lncRNA		80018
ENSG00000276603	20.5531978136713	0.594809265358926	-5.11079194550679	19.9583885483124	0.989680359323217	-20.6023655863996	419	43.68	20	37526642	37527060	lncRNA	lncRNA		4940
ENSG00000139826	79.7478001673764	10.5236346590889	-2.9218116533183	69.2241655082875	0.98958769405198	-69.2857999423854	5313	35.41	13	108218392	108234243	protein_coding	protein_coding	ABHD13	3458
ENSG00000114520	22.2609044266979	1.31789349784105	-4.07820651588051	20.9430109288568	0.989545177045177	-21.336388521781	2708	40.09	3	125446650	125520202	protein_coding	protein_coding	SNX4	NA
ENSG00000188536	0.430589494196413	20.1386450181982	5.54750968789172	19.7080555240018	0.989516832373975	20.4739423725474	827	66.95	16	172876	173710	protein_coding	protein_coding	HBA2	NA
ENSG00000234268	20.2630350210077	0.594809265358926	-5.09027934818108	19.6682257556488	0.98946559392988	-20.3162508405878	255	49.02	11	117035797	117036051	processed_pseudogene	processed_pseudogene		51026
ENSG00000134884	459.851412097017	65.0042288962202	-2.82256228874767	394.847183200797	0.98941871620443	-394.857271605168	5783	37.63	13	106541673	106568137	protein_coding	protein_coding	ARGLU1	29915
ENSG00000263266	25.0257141926121	2.03353594994505	-3.62134884090704	22.992178242667	0.989375109017966	-23.2756187408651	585	47.52	17	28467822	28468406	processed_pseudogene	processed_pseudogene	RPS7P1	8732
ENSG00000092067	46.2766207028891	326.62070490742	2.81926082584139	280.344084204531	0.989340223268795	280.358259696556	1191	59.83	14	23117036	23120256	protein_coding	protein_coding	CEBPE	1347
ENSG00000121350	29.4934617726706	2.91012745588851	-3.3412409217143	26.5833343167821	0.98933041165184	-26.79249063254	5723	36.32	12	21437615	21471250	protein_coding	protein_coding	PYROXD1	9450
ENSG00000177683	49.3951555842404	6.11750035574845	-3.01335537153054	43.277655228492	0.989315149136578	-43.3824359928226	5056	39.2	7	108554543	108569750	protein_coding	protein_coding	THAP5	6678
ENSG00000186076	4.50289667133504	38.8764225724788	3.10997019011803	34.3735259011438	0.98927590266876	34.5139275867008	765	56.08	12	93640822	93641586	processed_pseudogene	processed_pseudogene		10923
ENSG00000108839	13.9738477361855	102.352084907045	2.87273925980595	88.3782371708599	0.989222483865341	88.4249141152175	2650	48.88	17	6996049	7010754	protein_coding	protein_coding	ALOX12	51185
ENSG00000272911	0.430589494196413	19.6306688237269	5.5106523964198	19.2000793295305	0.989125457875458	19.9752430797333	303	55.33	17	2688473	2688960	lncRNA	lncRNA		11235
ENSG00000242156	19.6840911632646	0.594809265358926	-5.04845917248645	19.0892818979057	0.988993546136403	-19.7455722478224	175	49.37	22	29419155	29423193	unprocessed_pseudogene	unprocessed_pseudogene		3280
ENSG00000177156	210.036430261615	1457.66123371757	2.79494398420541	1247.62480345596	0.988916143380429	1247.62793408548	2907	51.9	11	747415	765012	protein_coding	protein_coding	TALDO1	NA
ENSG00000254789	1.92013152372983	23.8719437602245	3.63603900178562	21.9518122364946	0.988901971044828	22.2509065003838	897	44.63	11	15571813	15622447	lncRNA	lncRNA		8723
ENSG00000113140	1.48447143011045	22.0442132389001	3.8923787550454	20.5597418087896	0.988871446014303	20.9249515081116	4641	47.82	5	151661096	151686975	protein_coding	protein_coding	SPARC	11222
ENSG00000150540	28.0661781330715	2.75143057987729	-3.35057878629364	25.3147475531942	0.988861634397349	-25.535520787427	4756	36.83	2	137964020	138016364	protein_coding	protein_coding	HNMT	3676
ENSG00000218980	3.0756392442601	29.7404632679463	3.27346892240091	26.6648240236862	0.988752616431188	26.8650039828785	280	49.64	6	57004520	57004799	processed_pseudogene	processed_pseudogene	FTH1P15	10190
ENSG00000235174	160.090965790974	22.8772794368818	-2.80690449406311	137.213686354092	0.988732993197279	-137.242392997638	156	41.67	6	73373108	73373263	processed_pseudogene	processed_pseudogene	RPL39P3	25843
ENSG00000105520	15.786965873379	112.310457070521	2.83068643263916	96.5234911971423	0.988693746729461	96.5649891967308	3273	57.31	19	11355386	11365698	protein_coding	protein_coding	PLPPR2	3336
ENSG00000112695	48.3909108982442	6.18948246991599	-2.9668454069328	42.2014284283282	0.988606532356532	-42.3055874921971	1922	40.34	6	75237675	75250323	protein_coding	protein_coding	COX7A2	7850
ENSG00000059758	39.5500478665022	4.78275580619517	-3.04776540231637	34.767292060307	0.988579277864992	-34.9006227903492	6467	37.8	12	96278261	96400480	protein_coding	protein_coding	CDK17	79971
ENSG00000167644	1.40945824614211	21.4170275579319	3.9255456189806	20.0075693117898	0.988577097505669	20.3890347533366	611	65.48	19	38304164	38305006	protein_coding	protein_coding	C19orf33	9295
ENSG00000126804	33.3000082317302	3.75510899847807	-3.1485958437719	29.5448992332521	0.988566195709053	-29.7121982776509	6336	39.55	14	64503712	64533690	protein_coding	protein_coding	ZBTB1	55700
ENSG00000131355	7.58881731047609	57.4472113882079	2.92028989352911	49.8583940777318	0.98855747427176	49.9438439957584	2837	43.9	19	14619117	14690027	protein_coding	protein_coding	ADGRE3	8548
ENSG00000254703	21.8943810608346	152.139195762067	2.79675931233178	130.244814701233	0.988518227803942	130.27483878021	1298	59.79	11	128691672	128696023	lncRNA	lncRNA	SENCR	11123
ENSG00000162551	37.2792246653271	256.686146057577	2.783561672248	219.40692139225	0.988501875109018	219.424577863119	2980	51.62	1	21509397	21578410	protein_coding	protein_coding	ALPL	4751
ENSG00000035720	99.7572790244894	14.024206154029	-2.83050300601487	85.7330728704604	0.988495334031048	-85.7797850957831	1951	37.8	4	67558727	67607337	protein_coding	protein_coding	STAP1	4317
ENSG00000140379	125.498445544683	17.9339476992641	-2.80690449406311	107.564497845419	0.988478981336124	-107.601114815675	995	38.47	15	79960892	79971196	protein_coding	protein_coding	BCL2A1	6785
ENSG00000238243	23.693813437263	163.651226447959	2.78804209523067	139.957413010696	0.988397217861504	139.985180056216	945	56.93	1	247895587	247896531	protein_coding	protein_coding	OR2W3	11278
ENSG00000206172	1.03135208190758	19.9456999162275	4.27346892240091	18.9143478343199	0.988392857142857	19.391108545629	835	67.26	16	176680	177522	protein_coding	protein_coding	HBA1	3437
ENSG00000239246	26.9720488534666	2.66133899489452	-3.3412409217143	24.3107098585721	0.988375414268271	-24.5392441759035	447	52.35	17	62516321	62516767	processed_pseudogene	processed_pseudogene		79646
ENSG00000163735	2.82817401771043	27.8359015808364	3.29900401450805	25.007727563126	0.988328536542822	25.224390287166	2436	38.14	4	73995642	73998677	protein_coding	protein_coding	CXCL5	64411
ENSG00000236562	0.430589494196413	18.5395095696289	5.42814615014428	18.1089200754325	0.988119222047793	18.9049664619043	385	56.36	4	66094142	66094526	processed_pseudogene	processed_pseudogene	IFITM3P1	51569
ENSG00000153975	34.3693421572438	4.03108688872766	-3.09188145277758	30.3382552685162	0.988075614861329	-30.4954006967555	2656	36.54	6	116635618	116668794	protein_coding	protein_coding	ZUP1	7112
ENSG00000272666	45.7769561936386	5.92833154842784	-2.94892349893554	39.8486246452108	0.988037458573173	-39.9575904668622	602	47.18	22	50542305	50542906	lncRNA	lncRNA	KLHDC7B-DT	1191
ENSG00000128311	6.42328494272753	48.8016126080312	2.9255456189806	42.3783276653037	0.988006933542648	42.4791887031354	1877	57.04	22	37010859	37020183	protein_coding	protein_coding	TST	79912
ENSG00000275484	0.430589494196413	18.4080236861563	5.41787781469046	17.9774341919599	0.987979679051108	18.7760895859911	517	57.45	11	67374416	67374932	lncRNA	lncRNA		6045
ENSG00000211812	0.430589494196413	18.1898857907929	5.40067955439467	17.7592962965964	0.987754011861155	18.5623259479937	327	44.4	14	22202583	22203368	TR_V_gene	TR_V_gene	TRAV26-2	81930
ENSG00000185697	51.3923639985773	6.90205529633234	-2.8964560790414	44.490308702245	0.987731118088261	-44.5844931140735	7239	36.72	8	66562175	66614247	protein_coding	protein_coding	MYBL1	6144
ENSG00000155903	146.178511579231	21.5575095342055	-2.76146882575757	124.621002045026	0.987695142159428	-124.651593895874	6015	36.35	3	141487027	141615344	protein_coding	protein_coding	RASA2	311
ENSG00000170855	104.366837005793	15.1758565222688	-2.78181351310028	89.1909804835237	0.987641723356009	-89.2343514910821	1411	44.24	12	120443964	120446384	protein_coding	protein_coding	TRIAP1	54537
ENSG00000162881	105.894552755772	702.683152338675	2.73024593003443	596.788599582904	0.987630821559393	596.794844846168	1781	62.31	2	42762499	42764135	protein_coding	protein_coding	OXER1	54482
ENSG00000253981	4.16603518918437	34.529356109295	3.05107650106446	30.3633209201106	0.987543607186464	30.5162305193969	1447	52.08	8	8234341	8244667	transcribed_unprocessed_pseudogene	transcribed_unprocessed_pseudogene	ALG1L13P	25950
ENSG00000173145	71.5719992593501	10.126681041057	-2.82123386283391	61.4453182182931	0.98752725449154	-61.5100519545879	4464	37.01	10	94333226	94362959	protein_coding	protein_coding	NOC3L	976
ENSG00000037241	22.9351792441389	2.04401809401693	-3.48808231004357	20.8911611501219	0.987501090179662	-21.1803525089174	1164	46.12	5	172958729	172969771	protein_coding	protein_coding	RPL26L1	4778
ENSG00000214541	2.08517914865091	23.0434582221376	3.4661140003433	20.9582790734867	0.987449851735566	21.2429613751361	413	45.04	20	56601701	56602113	processed_pseudogene	processed_pseudogene	RPS4XP3	NA
ENSG00000188765	4.10085232568013	33.9891008776529	3.05107650106446	29.8882485519728	0.987419326705041	30.0435761739486	210	49.52	2	3617548	3617757	unprocessed_pseudogene	unprocessed_pseudogene	TMSB4XP2	NA
ENSG00000171448	32.3612460744567	3.83171096430487	-3.07820651588051	28.5295351101518	0.987418236525379	-28.695116813768	4657	40	9	122915566	122931512	protein_coding	protein_coding	ZBTB26	80776
ENSG00000130202	24.8549788205305	165.631014031	2.73636606045834	140.776035210469	0.987385531135531	140.802627066387	3742	52.84	19	44846175	44889223	protein_coding	protein_coding	NECTIN2	1164
ENSG00000160410	24.7364579787467	164.804804077588	2.73604745759241	140.068346098841	0.987380080237223	140.095066060711	3934	53.52	19	40576853	40591399	protein_coding	protein_coding	SHKBP1	5266
ENSG00000134970	70.0836168112535	9.97460666939753	-2.81274537265217	60.1090101418559	0.987245988138845	-60.17478406081	4055	37.81	5	115613210	115632992	protein_coding	protein_coding	TMED7	57580
ENSG00000073150	7.49333957028886	54.4395202584386	2.86097361768452	46.9461806881498	0.987190388976103	47.0332759995037	3103	64.17	22	50170731	50180295	protein_coding	protein_coding	PANX2	6845
ENSG00000106560	1155.22007360468	176.428880807464	-2.71100906684079	978.791192797219	0.987183847898134	-978.794947201692	2097	44.17	7	150685697	150693641	protein_coding	protein_coding	GIMAP2	NA
ENSG00000014123	109.094055590631	16.2494710078226	-2.74710783510156	92.8445845828087	0.987109715681144	-92.8852167344836	4539	33.38	6	96521595	96555276	protein_coding	protein_coding	UFL1	1088
ENSG00000134709	17.968355064743	0.719454811441096	-4.64241045643486	17.2489002533019	0.987067198674342	-17.8627135339056	6614	34.38	1	59814786	59876322	protein_coding	protein_coding	HOOK1	4835
ENSG00000109272	13.9086781436257	94.4649977286047	2.76379454898399	80.556319584979	0.987037763823478	80.6037169452269	743	49.16	4	73853296	73854483	protein_coding	protein_coding	PF4V1	8970
ENSG00000259207	17.6582442414933	117.648394126198	2.73606782011689	99.9901498847044	0.987001787894645	100.027576902982	6340	46.53	17	47253827	47313743	protein_coding	protein_coding	ITGB3	54210
ENSG00000130592	288.2132541125	1867.70683001467	2.69605942841807	1579.49357590217	0.986970172684458	1579.49587687106	6221	61.57	11	1850904	1892267	protein_coding	protein_coding	LSP1	9521
ENSG00000185201	764.032055395627	4964.50626389156	2.69994517050075	4200.47420849593	0.986970172684458	4200.47507621976	1507	55.22	11	303655	309397	protein_coding	protein_coding	IFITM2	5911
ENSG00000008438	589.931934139154	3794.00938186569	2.68510283404182	3204.07744772654	0.98669980812838	3204.07857282044	708	57.65	19	46019153	46023053	protein_coding	protein_coding	PGLYRP1	79143
ENSG00000232334	1.64034093027205	20.3934605265918	3.63603900178562	18.7531195963197	0.986648569684284	19.102363053203	525	58.86	10	124004304	124004828	processed_pseudogene	processed_pseudogene		4987
ENSG00000186265	57.9685579444479	8.2383554758854	-2.81484231348775	49.7302024685625	0.986585339263911	-49.8098019953304	3610	38.48	3	112463966	112499472	protein_coding	protein_coding	BTLA	6253
ENSG00000004799	24.8271231248812	2.61799852710795	-3.24538090630678	22.2091245977733	0.986528649921507	-22.4449930413542	4544	36.08	7	95583499	95596516	protein_coding	protein_coding	PDK4	7408
ENSG00000138180	20.9341595476834	1.80738154165581	-3.5338859996567	19.1267780060276	0.98647632129775	-19.4505009485728	3291	40.69	10	93496612	93529092	protein_coding	protein_coding	CEP55	22890
ENSG00000088827	65.7064943149831	9.66217364353658	-2.76561628557248	56.0443206714465	0.986257195185767	-56.1125165445549	8126	55.28	20	3686970	3712600	protein_coding	protein_coding	SIGLEC1	2123
ENSG00000155304	72.99181408964	10.8850238784682	-2.74539010485041	62.1067902111718	0.986189604046747	-62.1674396864011	4153	36.7	21	14371115	14383484	protein_coding	protein_coding	HSPA13	1350
ENSG00000146587	37.6201196251501	4.95745615617441	-2.92383251797271	32.6626634689757	0.986188513867085	-32.793267319386	6959	40.26	7	5045821	5069487	protein_coding	protein_coding	RBAK	8445
ENSG00000156017	34.3404018098792	4.4242011472978	-2.95641803548246	29.9162006625814	0.986175431711146	-30.0619272450115	4840	37.56	9	74980790	75028423	protein_coding	protein_coding	CARNMT1	8089
ENSG00000179348	1.15465339225854	18.342721479225	3.98967595640032	17.1880680869664	0.986173251351823	17.6450332614952	4475	60.46	3	128479427	128493201	protein_coding	protein_coding	GATA2	9002
ENSG00000163191	6665.18036779225	42527.4877213943	2.67367980936469	35862.307353602	0.986172161172161	35862.3074532688	649	45.08	1	152032506	152047907	protein_coding	protein_coding	S100A11	64921
ENSG00000173542	29.3550388044368	3.51438266090946	-3.06226497201148	25.8406561435273	0.986166710273853	-26.0214714550662	8801	40.16	4	70902326	71022449	protein_coding	protein_coding	MOB1B	163131
ENSG00000143977	24.8980319773436	2.69754768870261	-3.20631134162819	22.200484288641	0.986153628117914	-22.4308255547951	1764	41.07	2	70281362	70293740	protein_coding	protein_coding	SNRPG	57622
ENSG00000175105	41.0326459175406	5.59820485043695	-2.87373600254132	35.4344410671036	0.985905067155067	-35.550780193272	6800	35.52	3	88059255	88144660	protein_coding	protein_coding	ZNF654	NA
ENSG00000166527	123.925756866285	19.1499568359459	-2.69406302454745	104.775800030339	0.98587999302285	-104.810430051488	2050	37.46	12	8509475	8522366	protein_coding	protein_coding	CLEC4D	7263
ENSG00000249617	16.5611343921697	0.594809265358926	-4.79923056617769	15.9663251268108	0.985760073260073	-16.6720170370104	312	56.09	4	165045969	165046280	processed_pseudogene	processed_pseudogene		NA
ENSG00000117475	35.3940055438937	4.67127695308057	-2.9216161529398	30.7227285908131	0.985733908948195	-30.8613332992903	3820	35.78	1	169367970	169396540	protein_coding	protein_coding	BLZF1	54629
ENSG00000167703	14.9417193648543	97.0315916144217	2.69910836681038	82.0898722495674	0.985723007151579	82.1342334956995	10605	54.63	17	1569268	1628886	protein_coding	protein_coding	SLC43A2	5819
ENSG00000204424	10.1018063154584	67.4466029145997	2.73913249474972	57.3447965991413	0.985720826792255	57.4101780507662	1023	53.38	6	31706866	31710679	protein_coding	protein_coding	LY6G6F	10912
ENSG00000271734	16.4906614798626	0.594809265358926	-4.7930783391961	15.8958522145037	0.985673949066806	-16.6027623482062	470	39.15	6	108030249	108030718	lncRNA	lncRNA		NA
ENSG00000170802	123.631496509514	19.3133982549961	-2.67837239419778	104.318098254518	0.985618349904064	-104.352476262527	5482	36.31	2	48314637	48379295	protein_coding	protein_coding	FOXN2	64981
ENSG00000132530	48.6894847556942	7.01362399062679	-2.79537824068208	41.6758607650674	0.985610718646433	-41.7695045459934	6615	44.21	17	6755447	6775647	protein_coding	protein_coding	XAF1	59285
ENSG00000148154	158.772215508377	25.0062139148049	-2.66659992200194	133.766001593573	0.985610718646433	-133.792578035838	4567	40.18	9	111896814	111935369	protein_coding	protein_coding	UGCG	4046
ENSG00000138061	41.5840814779494	5.76423348217506	-2.8508306870298	35.8198479957743	0.98560853828711	-35.9331148948499	5985	44.41	2	38066973	38109902	protein_coding	protein_coding	CYP1B1	27243
ENSG00000100228	3.84169065454049	30.5143786689709	2.98967595640032	26.6726880144304	0.98560199720914	26.8397177377002	5380	55.37	22	23145366	23165663	protein_coding	protein_coding	RAB36	6535
ENSG00000213600	0.430589494196413	16.2073369307609	5.23419012704954	15.7767474365645	0.985598726670155	16.6223495921379	367	57.49	3	50239618	50239984	lncRNA	lncRNA		7700
ENSG00000188305	64.823535397744	407.829441693055	2.65337631821863	343.005906295311	0.985560570381999	343.016168947403	2564	59.96	19	2274631	2282175	protein_coding	protein_coding	PEAK3	1349
ENSG00000185716	31.3733959822134	4.00930655513961	-2.96811706416885	27.3640894270738	0.985542037327752	-27.5245909884144	6231	39.3	16	22007638	22087534	protein_coding	protein_coding	MOSMO	84658
ENSG00000272345	24.2722375533491	2.68234167016427	-3.17774218943142	21.5898958831848	0.985527864992151	-21.8225032860406	887	35.29	6	24700907	24701793	lncRNA	lncRNA		6155
ENSG00000170270	187.545646361104	29.6082834311999	-2.66316901660166	157.937362929905	0.985518053375196	-157.959814758259	1125	43.17	14	93202894	93207065	protein_coding	protein_coding	GON7	314
ENSG00000237991	16.2925754560805	0.594809265358926	-4.77564374586007	15.6977661907216	0.985421027385313	-16.4081271498588	370	56.49	1	236981339	236981708	processed_pseudogene	processed_pseudogene	RPL35P1	4814
ENSG00000122435	61.4532659835229	9.20846467899644	-2.7384571439059	52.2448013045265	0.985409035409035	-52.3165213950475	4134	35.8	1	100133150	100150496	protein_coding	protein_coding	TRMT13	5914
ENSG00000159339	119.712865098027	745.163273532791	2.63797836898301	625.450408434765	0.985295656724228	625.455971544832	2971	49.06	1	17308195	17364004	protein_coding	protein_coding	PADI4	10346
ENSG00000162613	97.0663445046552	15.1082655045527	-2.68363311916138	81.9580790001025	0.98519536019536	-82.0020036346997	7559	36.32	1	77944055	77979110	protein_coding	protein_coding	FUBP1	57533
ENSG00000155189	23.8909501269979	2.67072793939223	-3.16115930523582	21.2202221876057	0.985103785103785	-21.4543878459496	6236	38.19	8	6708642	6761503	protein_coding	protein_coding	AGPAT5	3512
ENSG00000123545	42.5857741512936	6.06948229958088	-2.81072620501552	36.5162918517128	0.985030743066457	-36.6243054869171	2548	38.15	6	96889315	96897891	protein_coding	protein_coding	NDUFAF4	9406
ENSG00000198478	12.5350841239017	80.8930263121199	2.69004365681815	68.3579421882182	0.985030743066457	68.4108514424676	4603	38.81	6	79631329	79703655	protein_coding	protein_coding	SH3BGRL2	23135
ENSG00000272186	15.898689016483	0.594809265358926	-4.74033687712412	15.303879751124	0.984871576835863	-16.0212212126756	325	49.54	11	119067374	119067698	lncRNA	lncRNA	VPS11-DT	54739
ENSG00000148346	0.430589494196413	15.6528754041823	5.18397077156181	15.2222859099859	0.984830150008721	16.0807817373958	1596	60.89	9	128149071	128153453	protein_coding	protein_coding	LCN2	10247
ENSG00000258819	0.246968450929976	15.3521175458283	5.95796709667298	15.1051490948983	0.984684065934066	16.2376999942771	3487	48.16	14	77069169	77076392	lncRNA	lncRNA	LINC02289	2319
ENSG00000219507	23.4562370379369	145.809275165807	2.63603900178562	122.35303812787	0.984656811442526	122.381430947423	514	49.42	X	148052233	148052746	processed_pseudogene	processed_pseudogene	FTH1P8	55544
ENSG00000111237	65.0097838395331	9.97816102186456	-2.70381100109901	55.0316228176685	0.984655721262864	-55.0980045362425	3219	40.66	12	110491083	110502111	protein_coding	protein_coding	VPS29	NA
ENSG00000228325	15.6985753092442	0.594809265358926	-4.72206270565523	15.1037660438853	0.984596851561137	-15.8247156342401	384	49.02	2	90234812	90235370	IG_V_gene	IG_V_gene	IGKV3D-7	1116
ENSG00000085514	228.926474803922	1395.26113100275	2.60757893393663	1166.33465619883	0.984581589045875	1166.33757108237	1990	48.68	7	100367530	100400096	protein_coding	protein_coding	PILRA	94240
ENSG00000156735	38.3223754452204	5.4422141143258	-2.81592136742055	32.8801613308946	0.984496555032269	-33.0005215457749	4809	41.83	8	38176533	38213301	protein_coding	protein_coding	BAG4	3612
ENSG00000287926	4.27596319956716	31.8964253519186	2.89907340761941	27.6204621523514	0.984485653235653	27.7721903373184	1007	60.41	15	75225784	75227185	lncRNA	lncRNA		51241
ENSG00000275243	27.2996221104354	3.42829547757306	-2.99331761829399	23.8713266328624	0.984414791557649	-24.058266470733	347	45.59	7	142598016	142598469	TR_V_gene	TR_V_gene	TRBV16	10390
ENSG00000174885	10.2457111956567	65.924383198829	2.68579203698272	55.6786720031723	0.984411521018664	55.7434121210997	3194	63.52	11	278407	285388	protein_coding	protein_coding	NLRP6	54407
ENSG00000146802	33.4310321122997	4.55734336885909	-2.87492291749176	28.8736887434407	0.984318855747427	-29.0164622832386	7831	35.26	7	112762377	112790423	protein_coding	protein_coding	TMEM168	6210
ENSG00000136999	1.97669239875936	20.0241833785713	3.34058311825944	18.047490979812	0.984252354788069	18.354057487008	2614	41.69	8	119416446	119424434	protein_coding	protein_coding	CCN3	1912
ENSG00000139921	49.7121551459401	7.48674856571565	-2.73118744003031	42.2254065802244	0.984216378859236	-42.3136425482118	4608	36.89	14	51240162	51257655	protein_coding	protein_coding	TMX1	51361
ENSG00000106591	49.2395371564689	7.43954411705625	-2.72653107759909	41.7999930394127	0.984174952032095	-41.8888217763649	3358	40.68	7	42932376	42948958	protein_coding	protein_coding	MRPL32	55082
ENSG00000219023	15.3781962213005	0.594809265358926	-4.69231536226118	14.7833869559416	0.984122623408338	-15.510201589535	392	47.19	6	35555873	35556264	processed_pseudogene	processed_pseudogene		51014
ENSG00000277511	111.152171757679	17.9826056968978	-2.62786214786571	93.169566060781	0.984080106401535	-93.2066183241428	860	38.37	17	32127595	32128454	lncRNA	lncRNA		23595
ENSG00000213937	39.169227520078	237.472808406091	2.59996974707809	198.303580886013	0.983946014303157	198.320624330656	1583	64.5	16	3012923	3014505	protein_coding	protein_coding	CLDN9	8291
ENSG00000167874	19.7066130067008	121.139644432367	2.61991933642234	101.433031425666	0.983941653584511	101.466860804548	874	63.06	17	7855066	7856099	protein_coding	protein_coding	TMEM88	54583
ENSG00000179820	10.4191036287638	66.428210184338	2.67256487781073	56.0091065555741	0.983899136577708	56.0728331741831	4298	57.79	19	53864763	53876435	protein_coding	protein_coding	MYADM	1593
ENSG00000248472	1.48479135929798	17.775909079692	3.58159121776324	16.2911177203941	0.983896956218385	16.6801772242053	1740	57.53	15	101976558	101979093	transcribed_unprocessed_pseudogene	transcribed_unprocessed_pseudogene	DDX11L9	79074
ENSG00000204899	70.6390653858751	11.1976643411362	-2.65726841516198	59.4414010447389	0.983872972265829	-59.5007666638985	2231	38.81	13	72708367	72727629	protein_coding	protein_coding	MZT1	55681
ENSG00000105656	2.62661342535429	22.4958363881172	3.09838221584282	19.8692229627629	0.983497950462236	20.1093508970189	4918	55.51	19	18442663	18522116	protein_coding	protein_coding	ELL	6426
ENSG00000137198	50.3160757263225	301.548247786458	2.58329753971364	251.232172060135	0.983442351299494	251.245453101608	2225	47.82	6	16238587	16295549	protein_coding	protein_coding	GMPR	57129
ENSG00000213189	14.9337396831126	0.594809265358926	-4.65000455740321	14.3389304177537	0.983440170940171	-15.0740660708733	346	39.31	2	159003975	159004320	processed_pseudogene	processed_pseudogene	BTF3L4P2	25934
ENSG00000211713	16.5157614212323	101.036094389735	2.61295538867257	84.5203329685031	0.983400924472353	84.560713224108	365	51.75	7	142380806	142381261	TR_V_gene	TR_V_gene	TRBV6-4	54534
ENSG00000176853	48.0211331817561	7.37062286690119	-2.70381100109901	40.6505103148549	0.983368219082505	-40.7403311570708	7263	36.92	8	123768439	123815452	protein_coding	protein_coding	FAM91A1	79075
ENSG00000184979	244.726859995378	40.9771722098722	-2.57828011901515	203.749687785506	0.983359497645212	-203.766000110576	1858	47.99	22	18150170	18177397	protein_coding	protein_coding	USP18	4856
ENSG00000048462	72.9668896569292	11.7203796129838	-2.63822265947143	61.2465100439454	0.983344235129949	-61.3033050606903	1015	40.26	16	11965210	11968068	protein_coding	protein_coding	TNFRSF17	26953
ENSG00000122026	425.491440075691	71.507124797248	-2.57297120763008	353.984315278443	0.983258110936682	-353.993666107154	2196	41.73	13	27251362	27256691	protein_coding	protein_coding	RPL21	7094
ENSG00000223478	93.3999270499573	15.3075913879135	-2.60917412696093	78.0923356620438	0.983231946624804	-78.1359115821791	544	53.9	9	128724435	128733199	lncRNA	lncRNA	ZDHHC12-DT	2766
ENSG00000175893	21.8345157385206	2.53460856656621	-3.10677566807728	19.2999071719544	0.98321559392988	-19.5483623840416	9387	35.16	9	14611071	14693432	protein_coding	protein_coding	ZDHHC21	64776
ENSG00000149798	13.5305386346378	83.0094261268002	2.61705589841804	69.4788874921625	0.98318179836037	69.5281582434341	2164	56.09	11	65314866	65322417	protein_coding	protein_coding	CDC42EP2	NA
ENSG00000270147	19.9916550876906	2.12431880485331	-3.23432571779779	17.8673362828373	0.983105485784057	-18.1577137518137	560	34.29	4	56396312	56396871	lncRNA	lncRNA		7057
ENSG00000166091	4.73500474717705	33.1130931230742	2.80596400322793	28.3780883758972	0.983096764346764	28.5164747796364	2910	58.17	14	23376773	23379772	protein_coding	protein_coding	CMTM5	102
ENSG00000013306	41.0317839052736	242.917000033141	2.56564967389422	201.885216127867	0.983076050933194	201.901518194502	3526	61.11	17	44319625	44324870	protein_coding	protein_coding	SLC25A39	10964
ENSG00000128000	36.0727642069514	5.2791817035861	-2.77252375118302	30.7935825033653	0.983049886621315	-30.9181437240731	9239	39.66	19	40028260	40056231	protein_coding	protein_coding	ZNF780B	10561
ENSG00000130312	32.7960481462797	4.68661272771314	-2.80690449406311	28.1094354185665	0.983026992848421	-28.2492313592663	1523	54.25	19	17292609	17306843	protein_coding	protein_coding	MRPL34	NA
ENSG00000186105	15.9256400997286	1.09997090218942	-3.85581409454406	14.8256691975392	0.98301936159079	-15.3188697196154	2163	32.61	5	62578819	62581446	protein_coding	protein_coding	LRRC70	1545
ENSG00000229585	14.5962540405564	0.594809265358926	-4.61702723495694	14.0014447751975	0.982878728414443	-14.7430456921641	472	43.86	4	53986587	53987058	processed_pseudogene	processed_pseudogene	RPL21P44	55165
ENSG00000130433	0.344333861812406	14.2697144828211	5.37300459595182	13.9253806210087	0.982853654282226	14.9259975823422	2501	50.11	19	53991637	54012666	protein_coding	protein_coding	CACNG6	580
ENSG00000062282	12.7477152887096	77.9633601862155	2.61255756844645	65.2156448975059	0.982793694400837	65.2679538245687	7904	52.02	11	75759512	75801535	protein_coding	protein_coding	DGAT2	4664
ENSG00000177888	14.2884864994316	0.411205852304823	-5.11884850037785	13.8772806471268	0.982766439909297	-14.7912652646398	8679	33.74	1	197153682	197201293	protein_coding	protein_coding	ZBTB41	55500
ENSG00000229056	14.4690931466125	0.594809265358926	-4.60440357280716	13.8742838812536	0.982656331763475	-14.6183544039298	1607	37.93	2	196260024	196264204	lncRNA	lncRNA	HECW2-AS1	160418
ENSG00000136897	137.850593465758	23.1790181344905	-2.5722141183158	114.671575331268	0.982627987092273	-114.700420550341	3336	35.68	9	101387633	101398618	protein_coding	protein_coding	MRPL50	64062
ENSG00000285665	18.239797031013	1.7997254625081	-3.3412409217143	16.4400715685049	0.982605093319379	-16.7761689331772	661	44.48	1	171339299	171339959	processed_pseudogene	processed_pseudogene	TOP1P1	84945
ENSG00000226659	28.8019728559474	3.97865729337074	-2.85581409454406	24.8233155625766	0.982583289726147	-24.9870500392074	598	53.77	10	80529592	80536026	lncRNA	lncRNA	TSPAN14-AS1	NA
ENSG00000147138	115.994257628448	19.4877444056437	-2.57341436384333	96.506513222804	0.982384877027734	-96.5408180818418	5494	36.53	X	79144688	79175318	protein_coding	protein_coding	GPR174	NA
ENSG00000139746	37.8605660773373	5.7588725553423	-2.71683768139525	32.101693521995	0.982288941217513	-32.2164543978251	10122	34.26	13	79311824	79406477	protein_coding	protein_coding	RBM26	8477
ENSG00000124126	84.065015114122	488.743263718814	2.53949938624627	404.678248604692	0.982276949241235	404.68621665544	7509	50.48	20	48624252	48827999	protein_coding	protein_coding	PREX1	3067
ENSG00000269925	39.443312445473	6.05403832426388	-2.70381100109901	33.3892741212091	0.982115602651317	-33.4985704213017	393	36.64	1	7776383	7776775	lncRNA	lncRNA		597
ENSG00000283633	7.01057463686769	44.5477469985519	2.66774786151296	37.5371723616843	0.982107971393686	37.6318507060628	3071	47.93	22	16601911	16615111	lncRNA	lncRNA		146225
ENSG00000277998	27.4260824328926	3.78859404687214	-2.85581409454406	23.6374883860204	0.982078536542822	-23.8093790625007	314	38.22	2	164573741	164574054	unprocessed_pseudogene	unprocessed_pseudogene		2589
ENSG00000205846	14.1262653017049	0.594809265358926	-4.56980916606063	13.531456036346	0.982052372230944	-14.2822777692417	1646	36.72	12	8455962	8478330	protein_coding	protein_coding	CLEC6A	5366
ENSG00000268903	153.985646931168	890.244330934552	2.53140546059502	736.258684003384	0.982034929356358	736.263035731117	755	67.68	1	135141	135895	processed_pseudogene	processed_pseudogene		641649
ENSG00000274818	1.89270107339083	18.3018235495054	3.27346892240091	16.4091224761146	0.981972789115646	16.7324504846736	455	40.66	14	70906657	70907111	lncRNA	lncRNA		57677
ENSG00000231684	2.57838020476894	21.3703927673866	3.05107650106446	18.7920125626176	0.981969518576661	19.0380882435429	334	43.71	1	182336001	182336334	processed_pseudogene	processed_pseudogene	EIF1P3	59283
ENSG00000110799	1.07782101175573	15.2324313647323	3.8209567177034	14.1546103529766	0.981847418454561	14.6612654461733	10387	46.59	12	5948877	6124770	protein_coding	protein_coding	VWF	83442
ENSG00000080573	5.20541626479521	34.5503244215564	2.7306138151816	29.3449081567612	0.981776556776557	29.4716793979646	6783	52.35	19	9959561	10010504	protein_coding	protein_coding	COL5A3	54499
ENSG00000113851	18.2525541664816	1.91683699793407	-3.2512987964015	16.3357171685475	0.981699154020583	-16.6561279796434	8068	37.25	3	3144628	3179727	protein_coding	protein_coding	CRBN	55793
ENSG00000115514	25.076944974507	3.37959809863026	-2.89143800427478	21.6973468758768	0.981681711145997	-21.8891588505517	2816	42.12	2	99318982	99340702	protein_coding	protein_coding	TXNDC9	89872
ENSG00000086065	116.336601108692	19.901606536476	-2.54734825946326	96.4349945722162	0.981657727193441	-96.4686330435876	2391	41.65	9	33264879	33282070	protein_coding	protein_coding	CHMP5	23219
ENSG00000165886	76.8629698201248	441.321750011298	2.52147022532567	364.458780191173	0.981607578929008	364.467502351767	1647	49.49	10	97498924	97571206	protein_coding	protein_coding	UBTD1	805
ENSG00000186908	47.3986262772636	7.61011250791143	-2.63885555925824	39.7885137693522	0.981581414617129	-39.8759249000767	8285	35.93	12	76764103	76853696	protein_coding	protein_coding	ZDHHC17	494143
ENSG00000069399	46.2041732621879	264.530558866801	2.51733932369848	218.326385604613	0.981463675213675	218.340897791607	3094	58.73	19	44747705	44760044	protein_coding	protein_coding	BCL3	54465
ENSG00000134686	2.05941567571023	18.7285500053229	3.18493224779925	16.6691343296127	0.981397174254317	16.9706756707487	5018	45.04	1	33323623	33431095	protein_coding	protein_coding	PHC2	6637
ENSG00000273402	13.7788638142852	0.594809265358926	-4.5338859996567	13.1840545489263	0.981396084074656	-13.9418584344752	625	27.52	8	237045	237669	lncRNA	lncRNA		79634
ENSG00000130300	9.381034731948	57.0187531063023	2.60361752409324	47.6377183743543	0.981357927786499	47.7088150777826	2295	51.71	19	17351450	17377342	protein_coding	protein_coding	PLVAP	55347
ENSG00000251221	0.430589494196413	13.518392394521	4.97246666636809	13.0878029003246	0.98134484563056	14.0005717563922	440	41.25	5	80608623	80622524	lncRNA	lncRNA	LINC01337	6622
ENSG00000128923	26.8719908584603	3.77496889375244	-2.83156654829738	23.0970219647079	0.981316500959358	-23.2699418296573	9454	39.89	15	58771192	58861900	protein_coding	protein_coding	MINDY2	6423
ENSG00000104756	42.6365139131288	6.78541256398501	-2.65158104232645	35.8511013491438	0.981291426827141	-35.9490243257116	4383	37.3	8	25427847	25458476	protein_coding	protein_coding	KCTD9	81555
ENSG00000258732	13.6695077522671	0.594809265358926	-4.52239036081887	13.0746984869082	0.981178048142334	-13.8347300334768	378	40.36	15	22278971	22282872	unprocessed_pseudogene	unprocessed_pseudogene		79930
ENSG00000140287	0.442197169906458	13.4385662006638	4.9255456189806	12.9963690307573	0.981160605267748	13.8984390356719	3895	46.39	15	50241947	50265965	protein_coding	protein_coding	HDC	170954
ENSG00000213047	15.3933379732415	1.26142993486707	-3.60917412696093	14.1319080383744	0.981071210535496	-14.5855052255242	13203	34.32	1	197504748	197775696	protein_coding	protein_coding	DENND1B	55023
ENSG00000206127	19.1265956735249	2.22026601477763	-3.10677566807728	16.9063296587473	0.980897871969301	-17.1894164409963	5358	49.06	15	32441914	32455634	protein_coding	protein_coding	GOLGA8O	135293
ENSG00000066557	71.4872463104844	12.1346948261758	-2.55854805389096	59.3525514843086	0.980894601430316	-59.4076723651211	2843	35.12	1	70144805	70205579	protein_coding	protein_coding	LRRC40	79624
ENSG00000130222	1.95278682175244	17.9836512580174	3.20307959450951	16.030864436265	0.980881519274376	16.3477317528356	1323	66.26	9	89605012	89606555	protein_coding	protein_coding	GADD45G	57786
ENSG00000237575	0.430589494196413	13.2671211604221	4.94539842316992	12.8365316662257	0.980857535321821	13.7562171683173	1076	63.87	17	28226563	28228065	transcribed_unprocessed_pseudogene	transcribed_unprocessed_pseudogene	PYY2	64418
ENSG00000259834	186.782572891866	32.8076354349077	-2.50925633314798	153.974937456958	0.980831371009942	-153.995382178231	3481	31.03	1	110653560	110657040	lncRNA	lncRNA		7592
ENSG00000236438	101.772386443829	575.767987226579	2.5001414041435	473.99560078275	0.980806296877725	474.002194370913	7091	45.59	3	198153287	198222513	transcribed_unprocessed_pseudogene	transcribed_unprocessed_pseudogene	FAM157A	84636
ENSG00000263934	98.5612576129129	17.0188631003985	-2.5338859996567	81.5423945125145	0.980777952206524	-81.5817545845504	699	54.22	17	19188016	19188714	snoRNA	snoRNA	SNORD3A	6129
ENSG00000204323	1.85127396371333	17.4362692600819	3.23550107220189	15.5849952963685	0.980726713762428	15.9173033386956	5117	60.02	17	75633434	75641404	protein_coding	protein_coding	SMIM5	5440
ENSG00000163519	19.9866459032537	2.42186182963732	-3.04484791893407	17.5647840736164	0.980662393162393	-17.8267422262792	2456	36.43	3	108822770	108855005	protein_coding	protein_coding	TRAT1	NA
ENSG00000119917	52.3471735593035	8.68677435100859	-2.59121917472265	43.6603992082949	0.980624236874237	-43.7372252873811	5067	42.34	10	89327307	89377473	protein_coding	protein_coding	IFIT3	7357
ENSG00000103148	15.6797294805417	90.3414010255699	2.52648661832279	74.6616715450282	0.980601343101343	74.7044063796122	6426	51.23	16	84271	138677	protein_coding	protein_coding	NPRL3	3934
ENSG00000152253	20.7172637994994	2.60168076701553	-2.99331761829399	18.1155830324838	0.980578449328449	-18.3612172518819	1829	39.39	2	168834132	168913371	protein_coding	protein_coding	SPC25	23412
ENSG00000274370	9.86620772299474	58.410075157996	2.56564967389422	48.5438674350013	0.980555555555556	48.6116202547923	611	63.18	17	83098377	83098987	lncRNA	lncRNA		29982
ENSG00000273293	3.87918463240012	26.793210151303	2.78804209523067	22.9140255189029	0.980506497470783	23.0830185245715	222	60.36	7	149881359	149881580	lncRNA	lncRNA		143686
ENSG00000238260	9.6917249497585	57.377099552308	2.56564967389422	47.6853746025495	0.980482513518228	47.7543454487089	622	59.95	1	3622857	3624786	lncRNA	lncRNA		4863
ENSG00000181444	199.619047960208	1122.25005254495	2.49107286723973	922.631004584737	0.980451988487703	922.634367485339	2843	59.66	7	149764182	149773588	protein_coding	protein_coding	ZNF467	NA
ENSG00000132274	968.681479877934	172.718841185987	-2.48759689009514	795.962638691947	0.980447627769056	-795.966525886444	5944	38.58	11	5689697	5737089	protein_coding	protein_coding	TRIM22	51348
ENSG00000272361	37.3800562574516	5.95802269140828	-2.64936321707663	31.4220335660433	0.980328798185941	-31.5335269020379	599	39.4	7	16593626	16594224	lncRNA	lncRNA		3176
ENSG00000116729	2.12446038849991	18.4085397218057	3.11520683848418	16.2840793333058	0.98032116692831	16.5793773519978	4459	41.57	1	68098473	68233120	protein_coding	protein_coding	WLS	140609
ENSG00000145423	4.74597638893842	30.9920659305252	2.7071220998471	26.2460895415868	0.98028083028083	26.3853316501512	1996	42.87	4	153780591	153789083	protein_coding	protein_coding	SFRP2	NA
ENSG00000267264	13.1729099562956	0.594809265358926	-4.46900314807184	12.5781006909367	0.98019906680621	-13.3484308489357	523	43.98	19	27803538	27804060	processed_pseudogene	processed_pseudogene		101
ENSG00000182628	42.6194364809317	6.99126263026266	-2.60788658110047	35.6281738506691	0.980193615907902	-35.7234914916415	3233	41.22	17	59109857	59155260	protein_coding	protein_coding	SKA2	79682
ENSG00000196950	18.0527617922452	2.06381702596707	-3.12883258895047	15.9889447662781	0.980129295307867	-16.2922051333995	6917	38.48	2	195575977	195737702	protein_coding	protein_coding	SLC39A10	79668
ENSG00000213763	1.53371146641643	15.8898289944504	3.37300459595182	14.356117528034	0.980058433629862	14.7470427707739	1123	58.33	5	77784881	77786003	processed_pseudogene	processed_pseudogene	ACTBP2	79596
ENSG00000274294	1.3867616560271	15.325198463354	3.4661140003433	13.9384368073269	0.980045351473923	14.3629372655881	621	52.17	15	99416584	99417204	lncRNA	lncRNA		120534
ENSG00000204872	4.50289667133504	29.5460811550839	2.71404151378689	25.0431844837489	0.979755363683935	25.1898215639897	765	55.42	2	73700576	73701340	polymorphic_pseudogene	polymorphic_pseudogene	NAT8B	NA
ENSG00000268034	1.15285005139602	14.3327533821428	3.63603900178562	13.1799033307468	0.979584205477063	13.6722577298095	747	50.07	19	41506152	41506898	processed_pseudogene	processed_pseudogene		57405
ENSG00000137076	294.907587965223	1620.60831432543	2.45820059876468	1325.70072636021	0.979426129426129	1325.70300543605	9876	51.07	9	35696948	35732195	protein_coding	protein_coding	TLN1	814
ENSG00000158578	9.67616840890816	56.3717623251742	2.54246488647342	46.6955939162661	0.979382522239665	46.7647583003673	2047	43.13	X	55009055	55030977	protein_coding	protein_coding	ALAS2	9987
ENSG00000139832	81.1462616800142	446.008274622154	2.45847393814117	364.86201294214	0.979347636490494	364.870295560347	1507	49.73	13	110523066	110561722	protein_coding	protein_coding	RAB20	285672
ENSG00000111331	13.9353984267501	1.05480168974706	-3.72371055853671	12.880596737003	0.979307299843014	-13.4080495458904	18045	46.81	12	112938051	112976460	protein_coding	protein_coding	OAS3	55024
ENSG00000196911	13.8778186954178	1.04187995333496	-3.73551986082635	12.8359387420828	0.979305119483691	-13.3684491255018	11418	35.55	6	116681187	116741867	protein_coding	protein_coding	KPNA5	221302
ENSG00000267082	0.430589494196413	12.5443078810318	4.86457594341997	12.1137183868354	0.979281135531135	13.0539753433525	569	54.18	19	11203628	11216168	lncRNA	lncRNA		116150
ENSG00000234964	12.7582072354493	0.594809265358926	-4.42285468726795	12.1633979700904	0.979273504273504	-12.9425613293307	405	44.44	11	59781318	59781722	processed_pseudogene	processed_pseudogene	FABP5P7	5529
ENSG00000166825	18.0905613891478	101.374547801957	2.48638639536957	83.2839864128095	0.979237528344671	83.3210928283836	5046	53.35	15	89784895	89815401	protein_coding	protein_coding	ANPEP	4900
ENSG00000178860	1.2627257894323	14.5359058005603	3.52500768939687	13.273180011128	0.979224446188732	13.733280264311	2046	58.71	8	71841560	71844412	protein_coding	protein_coding	MSC	23643
ENSG00000172172	14.1176883343086	1.13054742762447	-3.64241045643486	12.9871409066842	0.97922335600907	-13.4882535141958	4209	35.86	8	120380761	120445402	protein_coding	protein_coding	MRPL13	54148
ENSG00000234043	12.7153944594914	0.594809265358926	-4.41800528760656	12.1205851941325	0.97916884702599	-12.9006727022099	745	46.04	10	91152605	91153349	processed_pseudogene	processed_pseudogene	NUDT9P1	158219
ENSG00000161921	3.70001713595199	25.129786363177	2.76379454898399	21.429769227225	0.979092534449677	21.6072573326906	2793	51.52	17	4733533	4739928	protein_coding	protein_coding	CXCL16	55326
ENSG00000274400	12.6643968881298	0.594809265358926	-4.41220744306844	12.0695876227709	0.97904674690389	-12.8507789609974	476	38.03	18	35144942	35145417	lncRNA	lncRNA		NA
ENSG00000254810	1.32285558892907	14.6189681194206	3.4661140003433	13.2961125304915	0.97895190127333	13.7404714142882	651	58.08	11	76653597	76656914	lncRNA	lncRNA		5922
ENSG00000146281	42.1159190581225	7.08256833087388	-2.57202112854347	35.0333507272486	0.978845063666492	-35.1276380627005	4703	39.6	6	89146055	89165565	protein_coding	protein_coding	PM20D2	NA
ENSG00000183397	0.430589494196413	12.336784763	4.8405095151248	11.9061952688035	0.978809087737659	12.852549091324	675	56.19	19	3539171	3544030	protein_coding	protein_coding	C19orf71	286148
ENSG00000179941	57.4441141360686	10.0023979600716	-2.52181316735612	47.441716175997	0.978800366300366	-47.5086936820505	3568	37.16	12	76344474	76348415	protein_coding	protein_coding	BBS10	9530
ENSG00000106399	16.5201414852584	1.8403752022244	-3.16615421515621	14.679766283034	0.978798185941043	-15.0173256819799	3232	37.19	7	7636518	7718607	protein_coding	protein_coding	RPA3	4599
ENSG00000271380	2.15564202351146	17.8666112247988	3.05107650106446	15.7109692012873	0.978785103785104	16.0044875287885	799	64.83	1	154961825	154962623	lncRNA	lncRNA		387509
ENSG00000254685	24.3556490847491	3.597210071541	-2.75930611369071	20.7584390132081	0.978659733124019	-20.9410257746399	5622	34.31	1	74198238	74234086	protein_coding	protein_coding	FPGT	653361
ENSG00000163535	13.8636768964754	1.12653269954342	-3.62134884090704	12.737144196932	0.978637929530787	-13.2419413123974	6336	37.74	2	200510008	200584096	protein_coding	protein_coding	SGO2	212
ENSG00000235670	12.4808549042439	0.594809265358926	-4.39114582754061	11.8860456388849	0.978610675039246	-12.671236822362	483	45.96	3	32030196	32030678	processed_pseudogene	processed_pseudogene	RPL21P40	8407
ENSG00000183718	60.7628576083326	10.6960520134644	-2.50611133355509	50.0668055948683	0.978598683062969	-50.1294884922089	6562	43.81	5	181254077	181261150	protein_coding	protein_coding	TRIM52	2005
ENSG00000241127	18.5018923287521	2.32347369280831	-2.99331761829399	16.1784186359438	0.978550715157858	-16.4529991163874	2560	40.07	7	39566385	39610320	protein_coding	protein_coding	YAE1	85414
ENSG00000166200	13.3000615968004	0.950301049701386	-3.80690449406311	12.349760547099	0.978534362462934	-12.9232003543086	7511	35.44	15	49106068	49155661	protein_coding	protein_coding	COPS2	978
ENSG00000127533	0.774906108331878	12.8453110695389	4.05107650106446	12.070404961207	0.978506017791732	12.732081398774	3334	61.17	19	16888999	16892606	protein_coding	protein_coding	F2RL3	65018
ENSG00000001629	53.4958933106384	9.33791782130673	-2.51825534794293	44.1579754893317	0.97847767312053	-44.229723143084	7389	36.83	7	92245974	92401383	protein_coding	protein_coding	ANKIB1	2039
ENSG00000158711	91.6914385147969	16.5888893628115	-2.46656973151813	75.1025491519854	0.978407901622187	-75.143042627823	12191	41.89	1	205597556	205632011	protein_coding	protein_coding	ELK4	3460
ENSG00000271533	32.0166950908595	5.16523649701103	-2.63191808261722	26.8514585938485	0.978399180184894	-26.9801375350602	3685	32.02	X	74209976	74213660	lncRNA	lncRNA		5763
ENSG00000241878	5.16500792718609	31.8690290116338	2.62531259519256	26.7040210844477	0.978342490842491	26.8327599829221	5002	51.11	22	31618491	31662221	protein_coding	protein_coding	PISD	23569
ENSG00000270948	0.430589494196413	12.1389645991618	4.81718844089018	11.7083751049653	0.978338130123844	12.6606221045262	784	52.68	7	64942143	64942926	processed_pseudogene	processed_pseudogene	MTDHP1	51094
ENSG00000211459	10364.8397743464	55836.0051886303	2.42949791238307	45471.1654142839	0.978209488923775	45471.1654791872	954	45.49	MT	648	1601	Mt_rRNA	Mt_rRNA	MT-RNR1	2539
ENSG00000164163	60.4505238094741	10.6521646498561	-2.50460820713445	49.798359159618	0.97816588173731	-49.8613040068304	6254	34.74	4	145098288	145129524	protein_coding	protein_coding	ABCE1	92799
ENSG00000188243	12.7604054103692	0.819861151425122	-3.96015075435879	11.9405442589441	0.978025248560963	-12.5801188864435	2902	39.99	13	75525214	75549439	protein_coding	protein_coding	COMMD6	10444
ENSG00000254338	20.6517743019863	2.8528022319373	-2.85581409454406	17.798972070049	0.97802306820164	-18.0266214497609	417	56.59	8	143417679	143419150	lncRNA	lncRNA	MAFA-AS1	10603
ENSG00000162722	53.1365758795574	286.474868615808	2.43063141353388	233.33829273625	0.978015436944008	233.350952057489	5170	43.73	1	247857187	247880138	protein_coding	protein_coding	TRIM58	3678
ENSG00000125249	37.6756235363036	6.34688883541447	-2.56950990938742	31.3287347008892	0.977995813710099	-31.4339306981029	5623	36.13	13	97434169	97469128	protein_coding	protein_coding	RAP2A	25946
ENSG00000273841	27.7120733535777	4.36112699652166	-2.66774174639149	23.3509463570561	0.977983821733822	-23.5028411430523	2455	44.24	5	69362026	69370013	protein_coding	protein_coding	TAF9	246
ENSG00000111615	28.5270047332136	4.53841627983921	-2.65206742600501	23.9885884533744	0.977775597418455	-24.1347433716922	10747	35.47	12	75490863	75511636	protein_coding	protein_coding	KRR1	340205
ENSG00000231123	5.89848622186868	35.3083125555527	2.58159121776324	29.409826333684	0.977749433106576	29.5229147983915	438	57.08	21	38238227	38238664	processed_pseudogene	processed_pseudogene	SPATA20P1	58191
ENSG00000183762	107.486305159753	577.009486844445	2.42444218138086	469.523181684692	0.977743982208268	469.529441099498	8020	45.51	22	29073035	29168333	protein_coding	protein_coding	KREMEN1	6154
ENSG00000231916	12.1292815266595	0.594809265358926	-4.3499231648141	11.5344722613006	0.977715637537066	-12.3274442560694	426	69.25	7	38311383	38311808	processed_pseudogene	processed_pseudogene		114984
ENSG00000106993	37.2814194975122	6.32455421394301	-2.55942109176383	30.9568652835692	0.977525946275946	-31.0624877385894	3950	36.8	9	4679559	4708399	protein_coding	protein_coding	CDC37L1	10158
ENSG00000131480	3.53865105428506	23.5524027374098	2.73460283626921	20.0137516831248	0.977493240886098	20.1997106193607	2677	52.48	17	42844580	42850707	protein_coding	protein_coding	AOC2	NA
ENSG00000105711	1.36528376208619	14.2173921963841	3.38038412631742	12.8521084342979	0.977492150706436	13.2892320338088	8200	56.28	19	35030470	35040449	protein_coding	protein_coding	SCN1B	249
ENSG00000100300	80.5462766921561	429.166178803276	2.41364658044917	348.61990211112	0.977394034536892	348.628257371347	1422	57.74	22	43151547	43163242	protein_coding	protein_coding	TSPO	8880
ENSG00000109452	15.3336469352782	1.68108320598863	-3.18923782826925	13.6525637292896	0.977340615733473	-14.0201189120341	14153	36.41	4	142023160	142847432	protein_coding	protein_coding	INPP4B	11080
ENSG00000173611	17.0438922219507	2.09889737699529	-3.02155129902294	14.9449948449554	0.977330804116518	-15.2473815184238	13036	40.94	9	124942608	125143528	protein_coding	protein_coding	SCAI	25893
ENSG00000100410	289.447846348338	54.4334602241946	-2.41073776888383	235.014386124143	0.977285016570731	-235.026750268769	1202	46.22	22	41459717	41468692	protein_coding	protein_coding	PHF5A	NA
ENSG00000005381	5.1275187854407	31.0305939399043	2.59735853362156	25.9030751544636	0.977155285190999	26.0329708986501	3527	55.12	17	58269855	58280935	protein_coding	protein_coding	MPO	26225
ENSG00000254271	11.9057003003617	0.594809265358926	-4.32308155259546	11.3108910350027	0.977138932496075	-12.1088930177823	434	38.45	10	60734342	60741828	lncRNA	lncRNA	ANK3-DT	NA
ENSG00000143971	11.9784157807749	0.636414888708226	-4.23432571779779	11.3420008920667	0.977125850340136	-12.1066303536552	7477	33.29	2	67397322	67412089	protein_coding	protein_coding	ETAA1	6282
ENSG00000187325	44.7120352291705	7.82929928808824	-2.51370811771907	36.8827359410823	0.977094235129949	-36.96829640382	2735	38.33	X	78129748	78139650	protein_coding	protein_coding	TAF9B	51023
ENSG00000106392	51.7394297670719	9.18269803718914	-2.49427414375784	42.5567317298828	0.977056078841793	-42.629764473117	7773	37.34	7	7156934	7248616	protein_coding	protein_coding	C1GALT1	84541
ENSG00000275426	11.8783308743838	0.594809265358926	-4.31976119430385	11.2835216090249	0.977054988662131	-12.0821437119886	580	27.07	4	149738	150317	lncRNA	lncRNA		NA
ENSG00000066336	332.651491594876	1750.02216210013	2.39528978448522	1417.37067050526	0.977046267224839	1417.37269446736	2040	52.6	11	47354860	47378547	protein_coding	protein_coding	SPI1	3577
ENSG00000132465	1642.14466868179	310.870560420448	-2.40119532599997	1331.27410826135	0.977046267224839	-1331.27627375614	1546	37.02	4	70655541	70681817	protein_coding	protein_coding	JCHAIN	50852
ENSG00000084070	147.077222399775	778.653395418489	2.40440744336687	631.576173018714	0.977029914529915	631.580749785899	3601	41.95	1	40344850	40423326	protein_coding	protein_coding	SMAP2	201595
ENSG00000197780	35.0372607697296	5.94384704855458	-2.55942109176383	29.093413721175	0.977009201116344	-29.2057761115232	1401	43.55	1	109062496	109076012	protein_coding	protein_coding	TAF13	151246
ENSG00000145817	14.9041252723475	1.60846204802306	-3.21195790476933	13.2956632243244	0.976930708180708	-13.6781334310155	3698	35.8	5	144158162	144170714	protein_coding	protein_coding	YIPF5	81788
ENSG00000183439	12.5040880667611	0.885791906714708	-3.81928821851894	11.6182961600464	0.976872928658643	-12.229953726759	2686	40.74	4	164954446	164977668	protein_coding	protein_coding	TRIM61	56648
ENSG00000185052	2.41534137489064	18.1991616122058	2.91357297731453	15.7838202373152	0.976805337519623	16.0504793940249	3922	43.88	20	19212642	19722926	protein_coding	protein_coding	SLC24A3	200916
ENSG00000152495	115.380525549325	21.5833536864485	-2.41840878223676	93.7971718628769	0.976788984824699	-93.8283440678352	13614	37.31	5	111223653	111494886	protein_coding	protein_coding	CAMK4	151987
ENSG00000249806	11.7739314819332	0.594809265358926	-4.30702520637639	11.1791222165743	0.97678244374673	-11.9801185161694	512	36.32	4	142566019	142660950	lncRNA	lncRNA		23350
ENSG00000186529	42.7701727061146	226.409182028955	2.40425552993626	183.63900932284	0.976733385661957	183.654747256169	5517	45.74	19	15640897	15662825	protein_coding	protein_coding	CYP4F3	151613
ENSG00000105366	8.96212759916849	49.8956999638834	2.47700231648604	40.9335723647149	0.97661346589918	41.0084489710746	3171	51.85	19	51450847	51458456	protein_coding	protein_coding	SIGLEC8	6374
ENSG00000185246	12.5923816336888	0.966383859234649	-3.70381100109901	11.6259977744541	0.976503357753358	-12.201722836693	4924	36.34	14	45084107	45116282	protein_coding	protein_coding	PRPF39	5196
ENSG00000172239	13.9678101921573	1.40326573956692	-3.31524571318136	12.5645444525904	0.97649790685505	-12.9945616101463	3391	38.36	5	43526267	43557758	protein_coding	protein_coding	PAIP1	NA
ENSG00000278107	2.9391774347878	20.3006575207825	2.78804209523067	17.3614800859947	0.976399790685505	17.5839179223849	586	46.93	18	76805151	76805736	lncRNA	lncRNA		5580
ENSG00000115590	2.62110615337688	18.9083770523297	2.85077785057863	16.2872708989529	0.976300584336299	16.5348761014175	2957	44.63	2	101991960	102028544	protein_coding	protein_coding	IL1R2	79982
ENSG00000158828	41.8740041945612	220.053582963327	2.39372807496162	178.179578768766	0.976294043258329	178.195657142119	4833	50.78	1	20633458	20651511	protein_coding	protein_coding	PINK1	56898
ENSG00000182141	31.0621785408742	5.22606984592814	-2.57136070507536	25.8361086949461	0.97624716553288	-25.9637518161893	4325	39.17	19	21291160	21329425	protein_coding	protein_coding	ZNF708	4085
ENSG00000229152	49.5177918325875	8.92213898038389	-2.47248545499255	40.5956528522036	0.976228632478632	-40.6708767402644	800	38.6	13	110894639	110899172	lncRNA	lncRNA	ANKRD10-IT1	6059
ENSG00000288061	1.18947374087407	13.1449561405288	3.4661140003433	11.9554823996547	0.976214460143032	12.4477911965067	724	43.65	11	123062608	123084877	lncRNA	lncRNA		92255
ENSG00000272583	18.5598919912247	2.5638330403402	-2.85581409454406	15.9960589508845	0.976135967207396	-16.2489869254292	464	38.79	1	121518366	121518829	lncRNA	lncRNA		134429
ENSG00000125753	232.455040676978	1214.16407982537	2.38493978236883	981.709039148393	0.976034580498866	981.711936101129	3538	54.67	19	45506579	45526983	protein_coding	protein_coding	VASP	5229
ENSG00000179021	52.0565390344851	9.49066640032653	-2.45549810097198	42.5658726341585	0.976029129600558	-42.6366389861031	3259	37.88	3	88149959	88168729	protein_coding	protein_coding	C3orf38	133619
ENSG00000276984	11.4442390484097	0.594809265358926	-4.26605060755908	10.8494297830507	0.975848159776731	-11.6580150284516	301	46.84	16	424243	424543	lncRNA	lncRNA		55109
ENSG00000198898	49.3984123361086	8.95625805870276	-2.4634966717653	40.4421542774058	0.975787109715681	-40.5171156235151	8368	38.99	7	116811070	116922049	protein_coding	protein_coding	CAPZA2	4724
ENSG00000163319	33.8029565933066	5.8674156878809	-2.52635232697129	27.9355409054257	0.975743502529217	-28.0495436996523	4866	38.68	4	83455932	83469735	protein_coding	protein_coding	MRPS18C	64167
ENSG00000124469	1.35139896177768	13.5343026248794	3.32409499547088	12.1829036631018	0.975708616780045	12.6282520248581	2549	44.38	19	42580243	42595055	protein_coding	protein_coding	CEACAM8	253260
ENSG00000163714	30.4923072813252	5.15989271533812	-2.56303234531621	25.3324145659871	0.975642115820687	-25.4617431168051	11297	38.44	3	142964497	143060725	protein_coding	protein_coding	U2SURP	27089
ENSG00000162980	28.5735626263354	4.77900614929058	-2.57989839741353	23.7945564770448	0.975641025641026	-23.9340091434814	6721	37.35	2	151788984	151828492	protein_coding	protein_coding	ARL5A	1669
ENSG00000167705	17.2964067436191	91.1705533583978	2.39809557691465	73.8741466147786	0.975578885400314	73.9130597422257	1892	64.54	17	1646145	1649866	protein_coding	protein_coding	RILP	115330
ENSG00000167996	79.9297863478372	411.973682793508	2.36574704181353	332.043896445671	0.975487310308739	332.052324078434	2004	50.4	11	61959718	61967634	protein_coding	protein_coding	FTH1	2203
ENSG00000171657	15.0537617018638	1.79267409692262	-3.06993889989691	13.2610876049411	0.975294348508634	-13.6117952274865	3318	35.16	X	41724181	41730130	protein_coding	protein_coding	GPR82	6990
ENSG00000272183	0.430589494196413	10.9980141514748	4.67478611772741	10.5674246572783	0.975148264433979	11.5552624000388	649	57.94	2	74501717	74502365	lncRNA	lncRNA		654817
ENSG00000249572	11.2257968691802	0.594809265358926	-4.23824692839097	10.6309876038213	0.975142813535671	-11.4446771233888	537	40.75	5	33424025	33440645	lncRNA	lncRNA	TARS1-DT	283209
ENSG00000163464	3535.42167052687	18169.8628616109	2.36159332979805	14634.441191084	0.97502725449154	14634.4413816318	2459	49.83	2	218162841	218166962	protein_coding	protein_coding	CXCR1	NA
ENSG00000161970	63.99714614874	12.011495665568	-2.41359176593898	51.985650483172	0.974970565149137	-52.0416494874166	2476	43.8	17	8377516	8383213	protein_coding	protein_coding	RPL26	8328
ENSG00000154719	24.4204216892044	3.9687023543548	-2.62134884090704	20.4517193348496	0.97495966335252	-20.619027462448	1199	37.94	21	25585656	25607517	protein_coding	protein_coding	MRPL39	80019
ENSG00000123689	9.83081036978113	52.962468833329	2.42958812431819	43.1316584635479	0.974885531135531	43.2000331049639	876	57.61	1	209675412	209676390	protein_coding	protein_coding	G0S2	123036
ENSG00000267744	20.8911344893139	3.20651895072197	-2.70381100109901	17.6846155385919	0.974785234606663	-17.8901151666911	742	41.64	17	35190961	35191702	transcribed_processed_pseudogene	transcribed_processed_pseudogene		3429
ENSG00000205707	13.5755782325466	1.44254470175972	-3.23432571779779	12.1330335307869	0.974773242630385	-12.5567259071784	2474	38.05	12	25195216	25209645	protein_coding	protein_coding	ETFRF1	221079
ENSG00000266389	12.8534177372064	68.0627517574891	2.40471345567916	55.2093340202827	0.974735086342229	55.2616793969118	402	57.36	17	8965896	8967070	lncRNA	lncRNA	PIK3R5-DT	116173
ENSG00000268518	1.37568528497257	13.3024436342252	3.27346892240091	11.9267583492526	0.974677306820164	12.3678277602573	626	54.04	19	50486810	50487638	lncRNA	lncRNA		51762
ENSG00000128266	10.3051061977929	55.0000408545104	2.41607331784371	44.6949346567176	0.974631519274376	44.7601898370131	3677	57.36	22	23070519	23125032	protein_coding	protein_coding	GNAZ	6692
ENSG00000143595	0.751465085857615	11.4186769964192	3.9255456189806	10.6672119105616	0.97459990406419	11.3665878060007	2292	52.64	1	154321090	154325325	protein_coding	protein_coding	AQP10	9318
ENSG00000163428	58.1877694860018	10.9676878937109	-2.40745652206519	47.2200815922909	0.97456610849468	-47.2814123360147	7918	38.96	3	120324509	120349354	protein_coding	protein_coding	LRRC58	8065
ENSG00000225873	62.9433147662531	321.117958873174	2.35097828962182	258.174644106921	0.974518140589569	258.185348071214	1204	46.89	3	44421127	44439946	transcribed_unitary_pseudogene	transcribed_unitary_pseudogene	C3orf86	119032
ENSG00000075303	63.0130967116702	11.9336241279722	-2.40061946879323	51.0794725836981	0.974466902145474	-51.1358533053152	5084	35.47	7	87833568	87876360	protein_coding	protein_coding	SLC25A40	7702
ENSG00000227001	0.430589494196413	10.7983527750486	4.64835432421886	10.3677632808522	0.974428745857317	11.3621174686442	661	44.45	1	21424625	21427967	unprocessed_pseudogene	unprocessed_pseudogene	NBPF2P	54495
ENSG00000168876	18.1958348225542	2.62608947178334	-2.79262026805686	15.5697453507709	0.974422204779348	-15.8182078077579	3171	36.46	11	94493979	94499578	protein_coding	protein_coding	ANKRD49	338339
ENSG00000183134	46.0331705006926	234.950692113314	2.35161230195498	188.917521612622	0.974386228850515	188.932157275235	2881	56.64	11	60850933	60855950	protein_coding	protein_coding	PTGDR2	84191
ENSG00000147124	15.1891537236575	1.90745889479078	-2.99331761829399	13.2816948288668	0.974302285016571	-13.6148216253881	5613	43.35	X	47445178	47483222	protein_coding	protein_coding	ZNF41	290
ENSG00000065243	67.6756577800365	12.9362606646134	-2.38721635051469	54.7393971154231	0.974300104657247	-54.7914263225932	6897	36.25	1	88684222	88836255	protein_coding	protein_coding	PKN2	NA
ENSG00000105610	36.8390267818382	188.067405662153	2.35194298042399	151.228378880314	0.974244505494505	151.246666788234	1613	61.58	19	12884422	12887201	protein_coding	protein_coding	KLF1	NA
ENSG00000173674	174.42093693321	34.2278100138576	-2.34933233406785	140.193126919352	0.974167102738531	-140.212810391353	4414	38.56	X	20124525	20141838	protein_coding	protein_coding	EIF1AX	26263
ENSG00000101336	14.8045690511903	77.1727882398866	2.38204973555483	62.3682191886963	0.974122405372405	62.41369181287	3083	48.11	20	32052197	32101856	protein_coding	protein_coding	HCK	64174
ENSG00000100266	3.02300654108934	19.8356753695824	2.71404151378689	16.8126688284931	0.974114774114774	17.0303216198386	4558	48.59	22	42835412	43015149	protein_coding	protein_coding	PACSIN2	762
ENSG00000198858	72.808504260469	367.707587783604	2.33638007073929	294.899083523135	0.974095150880865	294.908338530161	2957	58.93	19	896503	913245	protein_coding	protein_coding	R3HDM4	126306
ENSG00000251039	2.59391261564104	17.9159417276785	2.78804209523067	15.3220291120375	0.974073347287633	15.5736236899092	332	44.52	2	89851791	89852493	IG_V_gene	IG_V_gene	IGKV2D-40	64073
ENSG00000173451	22.5155575209575	3.63242299455833	-2.63191808261722	18.8831345263992	0.97403083028083	-19.0656697321572	5240	35.68	12	71664301	71680644	protein_coding	protein_coding	THAP2	124935
ENSG00000102145	2.30879085360007	16.7439605529993	2.85843142312206	14.4351696993992	0.974001395429967	14.7154597091339	1492	54.49	X	48786540	48794311	protein_coding	protein_coding	GATA1	83547
ENSG00000235082	42.4923842956987	7.82643770209113	-2.44077659526521	34.6659465936076	0.973970870399442	-34.7517660503584	304	40.13	1	160317403	160317706	processed_pseudogene	processed_pseudogene	SUMO1P3	3848
ENSG00000107014	10.8798122926207	0.594809265358926	-4.19308273556591	10.2850030272618	0.973889106924821	-11.1069001120063	1029	39.23	9	5299864	5304716	protein_coding	protein_coding	RLN2	92162
ENSG00000188994	15.7621078556523	2.08129209330894	-2.92090912276594	13.6808157623434	0.97388801674516	-13.9891540139724	14861	37.68	6	87152833	87265943	protein_coding	protein_coding	ZNF292	2495
ENSG00000275601	14.9180612162537	1.87341500900449	-2.99331761829399	13.0446462072492	0.973861852433281	-13.3836745715177	635	35.43	15	43642389	43643023	lncRNA	lncRNA		648
ENSG00000157601	58.4207276378586	11.1791332123731	-2.38567199582476	47.2415944254855	0.97372557997558	-47.3017935678313	17984	47.98	21	41420020	41470071	protein_coding	protein_coding	MX1	NA
ENSG00000180871	1722.35797678565	8670.07606208307	2.33165962495225	6947.71808529741	0.973699415663701	6947.7184765508	3214	46.04	2	218125289	218137251	protein_coding	protein_coding	CXCR2	54851
ENSG00000256338	2587.748109376	514.822689332665	-2.32954964994636	2072.92542004334	0.973699415663701	-2072.92672901466	409	50.61	15	28315651	28316059	processed_pseudogene	processed_pseudogene	RPL41P2	54951
ENSG00000250966	6.28597801746589	34.7333877581855	2.4661140003433	28.4474097407196	0.973692874585732	28.5541037194144	411	49.64	4	112564988	112565398	processed_pseudogene	processed_pseudogene	H3P14	7336
ENSG00000274180	172.89945214133	869.475803023147	2.33021258118987	696.576350881817	0.973686333507762	696.580248426915	4931	58.51	17	21238870	21253410	protein_coding	protein_coding	NATD1	3627
ENSG00000164187	23.3029755000933	3.8457495605103	-2.59917745990841	19.457225939583	0.973674341531484	-19.6300627796264	8352	35.48	5	36098407	36151887	protein_coding	protein_coding	LMBRD2	65008
ENSG00000254855	10.7872107105573	0.594809265358926	-4.18075093930376	10.1924014451984	0.973562053026339	-11.0165205775949	479	60.67	11	66264777	66265666	lncRNA	lncRNA	KLC2-AS1	6037
ENSG00000237214	34.0328466203351	6.13205428205079	-2.47248545499255	27.9007923382843	0.973520626199198	-28.0101302644099	582	58.59	22	41064052	41064633	processed_pseudogene	processed_pseudogene		1043
ENSG00000118402	12.2903075011256	1.18448575909511	-3.37518825363764	11.1058217420305	0.973497732426304	-11.6073757720361	3013	36.63	6	79914814	79947553	protein_coding	protein_coding	ELOVL4	25932
ENSG00000237749	27.2309561547139	4.70204952852906	-2.5338859996567	22.5289066261848	0.973424690388976	-22.6709552518329	253	49.8	1	37556247	37556499	processed_pseudogene	processed_pseudogene		3094
ENSG00000285966	0.430589494196413	10.4462463182109	4.60052769703785	10.0156568240144	0.973281876853305	11.021716595324	2847	50.12	14	76958098	77000609	lncRNA	lncRNA		NA
ENSG00000197044	15.2356855570761	2.00441201468888	-2.92620342243546	13.2312735423872	0.973276425954997	-13.5509876401298	4748	41.78	19	11767000	11784078	protein_coding	protein_coding	ZNF441	NA
ENSG00000123810	4.07589784905327	24.1301933208489	2.56564967389422	20.0542954717957	0.973221916971917	20.2177477756361	1479	52.33	19	41354417	41364165	protein_coding	protein_coding	B9D2	NA
ENSG00000124635	9.05637559495324	47.7667096464147	2.39899980448477	38.7103340514615	0.973164137449852	38.7845995523694	1046	41.72	6	27125897	27132795	protein_coding	protein_coding	H2BC11	134492
ENSG00000273348	19.0432700136006	2.92289565286942	-2.70381100109901	16.1203743607312	0.973130341880342	-16.345551794289	407	37.84	18	22347846	22348252	lncRNA	lncRNA		3344
ENSG00000198786	3978.43781006421	19875.5581671922	2.32072142386911	15897.120357128	0.973097636490494	15897.1205265218	1812	44.92	MT	12337	14148	protein_coding	protein_coding	MT-ND5	51499
ENSG00000124731	153.787183124979	768.375234999394	2.32087574944191	614.588051874414	0.973080193615908	614.592434033346	5891	47.2	6	41267926	41286682	protein_coding	protein_coding	TREM1	NA
ENSG00000124802	26.396290831964	4.55792540504924	-2.5338859996567	21.8383654269148	0.973061660561661	-21.9848762284149	2088	39.63	6	8073360	8102559	protein_coding	protein_coding	EEF1E1	120526
ENSG00000272402	10.6318393628744	0.594809265358926	-4.15982028143416	10.0370300975155	0.973048578405721	-10.8649011938564	405	38.77	6	24706747	24707151	lncRNA	lncRNA		2357
ENSG00000259856	5.8484141826338	32.3156137376666	2.4661140003433	26.4671995550328	0.973016963195535	26.5818428734469	589	61.29	16	46626404	46626992	processed_pseudogene	processed_pseudogene	RAB43P1	116844
ENSG00000189067	8.85356018118367	46.5686969320156	2.39503090228182	37.7151367508319	0.973009331937903	37.7911062706139	5058	49.14	16	11547722	11636381	protein_coding	protein_coding	LITAF	57684
ENSG00000253696	10.5666133545132	0.594809265358926	-4.15094213008771	9.97180408915428	0.972822911215768	-10.8012590636375	815	54.8	8	1971397	1976478	lncRNA	lncRNA	KBTBD11-OT1	171558
ENSG00000197766	1007.55099467082	5001.89441628562	2.31162174536009	3994.34342161481	0.972798927263213	3994.34409051005	1212	63.39	19	859453	867884	protein_coding	protein_coding	CFD	27197
ENSG00000211938	698.95689988162	3455.42684852697	2.30558853574161	2756.46994864535	0.972798927263213	2756.47091287454	430	52.72	14	106062151	106062683	IG_V_gene	IG_V_gene	IGHV3-7	92342
ENSG00000260400	15.3848969603947	2.07340920386554	-2.89143800427478	13.3114877565292	0.972774943310658	-13.6218985470011	2295	33.03	10	68698500	68700794	lncRNA	lncRNA		126308
ENSG00000151883	53.4401450635691	10.243152431953	-2.38326413661001	43.1969926316161	0.972726975405547	-43.2626873918016	10104	35.7	5	50665899	50846519	protein_coding	protein_coding	PARP8	51315
ENSG00000143183	14.2290182085184	1.78688476262539	-2.99331761829399	12.442133445893	0.972687728937729	-12.7971338607283	5326	39.88	1	165724293	165827755	protein_coding	protein_coding	TMCO1	28998
ENSG00000173727	2.42996328553281	16.7835571489539	2.78804209523067	14.3535938634211	0.972680097680098	14.6218615614024	1772	46.85	11	65455257	65466720	transcribed_unprocessed_pseudogene	transcribed_unprocessed_pseudogene		10892
ENSG00000178074	24.4664610461451	4.18978116007696	-2.54585864132277	20.2766798860681	0.972650662829234	-20.4358788268006	4259	37.98	2	199911293	199955935	protein_coding	protein_coding	C2orf69	566
ENSG00000196407	0.430589494196413	10.2464989725913	4.57267412302719	9.81590947839491	0.972569989534275	10.828731575002	1161	52.42	1	151847101	151853712	protein_coding	protein_coding	THEM5	10605
ENSG00000266236	5.59934322752163	30.9393636077465	2.4661140003433	25.3400203802249	0.972526382347811	25.4597398088217	769	49.03	17	82482098	82483388	lncRNA	lncRNA	NARF-IT1	64393
ENSG00000233431	1.04893908452232	11.5918979850704	3.4661140003433	10.5429589005481	0.97241082330368	11.0981047319811	821	58.59	1	21586472	21591187	lncRNA	lncRNA	LINC02596	340252
ENSG00000273188	1.26830484299385	12.2641085641016	3.27346892240091	10.9958037211077	0.972344322344322	11.4727197411534	679	56.85	22	50191724	50192402	lncRNA	lncRNA		10855
ENSG00000136783	173.034418069656	34.9347018294269	-2.30832629924156	138.099716240229	0.972263649049363	-138.119006642589	2588	36.49	9	104747683	104760120	protein_coding	protein_coding	NIPSNAP3A	64318
ENSG00000272689	10.406996838584	0.594809265358926	-4.12898287751157	9.81218757322508	0.972224402581545	-10.645540126031	331	35.95	22	30421206	30421536	lncRNA	lncRNA		83591
ENSG00000264204	5.42935346707408	30.0000793391505	2.4661140003433	24.5707258720764	0.972213500784929	24.6941751865377	2062	40.79	10	46109621	46131358	unprocessed_pseudogene	unprocessed_pseudogene	AGAP7P	8794
ENSG00000165178	1086.2804338522	5332.85896356139	2.29551257705182	4246.57852970919	0.972165532879819	4246.57915013544	1427	54.17	7	75156639	75172044	unprocessed_pseudogene	unprocessed_pseudogene	NCF1C	92597
ENSG00000221946	1.91799329263436	14.5721646301741	2.9255456189806	12.6541713375398	0.972162262340834	12.9879509318657	1796	52.39	19	35143250	35154302	protein_coding	protein_coding	FXYD7	286205
ENSG00000224650	189.253985524148	930.212786370518	2.29723708833386	740.958800846371	0.972155721262864	740.962361965796	587	52.75	14	106810442	106811131	IG_V_gene	IG_V_gene	IGHV3-74	6573
ENSG00000106348	31.0419515204405	153.981207962933	2.31046312988311	122.939256442493	0.972152450723879	122.96096540979	3662	57.06	7	128392277	128410252	protein_coding	protein_coding	IMPDH1	NA
ENSG00000268433	7.68909811065024	40.7161104263551	2.40471345567916	33.0270123157048	0.972100122100122	33.1144407971151	672	53.87	19	21677550	21678221	processed_pseudogene	processed_pseudogene	MTDHP3	NA
ENSG00000136450	47.0736136191201	9.05435311392242	-2.3782351291965	38.0192605051977	0.972058695272981	-38.0935712646088	5781	40.14	17	58000919	58007346	protein_coding	protein_coding	SRSF1	3267
ENSG00000175741	15.2962520140822	2.11299916646155	-2.85581409454406	13.1832528476206	0.971904979940694	-13.4890262727483	563	40.5	7	39854494	39855056	processed_pseudogene	processed_pseudogene	RWDD4P2	220359
ENSG00000181074	11.0158335610821	0.895123047944208	-3.62134884090704	10.1207105131378	0.971795961974533	-10.7490905995939	1329	39.34	11	5754243	5755958	protein_coding	protein_coding	OR52N4	162466
ENSG00000187522	99.8169091262669	19.9696156235611	-2.32147766689287	79.8472935027058	0.97179378161521	-79.8810336579662	2502	39.43	10	14838306	14871741	protein_coding	protein_coding	HSPA14	80012
ENSG00000236456	10.3047058440167	0.594809265358926	-4.11473239190562	9.7098965786578	0.971792691435549	-10.5457628564854	585	39.32	20	34245953	34246537	processed_pseudogene	processed_pseudogene		84833
ENSG00000283602	6.59591374546923	35.3070124004341	2.42031031073018	28.7110986549649	0.97172619047619	28.8129326514215	2089	43.97	5	140569962	140594570	transcribed_unitary_pseudogene	transcribed_unitary_pseudogene		80311
ENSG00000272338	23.8801799207716	4.12346111167366	-2.5338859996567	19.756718809098	0.971717469038898	-19.9185470444262	577	40.21	8	33360839	33361415	lncRNA	lncRNA		NA
ENSG00000277999	7.78642846648125	40.8729694098358	2.39211341889953	33.0865409433545	0.971704386882958	33.172901564457	553	53.35	16	29272220	29272772	lncRNA	lncRNA		10260
ENSG00000103056	11.2209747914873	57.232506632474	2.35063678292337	46.0115318409867	0.971668410954125	46.0715373700441	6984	51.02	16	68358327	68448508	protein_coding	protein_coding	SMPD3	171389
ENSG00000131469	901.56003671332	184.373256981938	-2.28979415629562	717.186779731382	0.971664050235479	-717.190435085932	2026	49.84	17	42998273	43002959	protein_coding	protein_coding	RPL27	29909
ENSG00000272662	10.2521308142003	0.594809265358926	-4.10735286154002	9.65732154884139	0.971632435025292	-10.4944846003469	504	42.86	3	119497678	119498181	lncRNA	lncRNA	TIMMDC1-DT	55279
ENSG00000176731	52.8496940162396	10.2956757182505	-2.35985659988165	42.5540182979891	0.971628074306646	-42.6194016438241	2542	38.7	8	85214048	85220421	protein_coding	protein_coding	RBIS	NA
ENSG00000287561	0.430589494196413	9.98281284518477	4.5350613540608	9.55222335098836	0.97154958137101	10.5741076423622	715	59.72	20	2206683	2207397	lncRNA	lncRNA		5771
ENSG00000011405	37.5198581427122	7.10875914705366	-2.39998471258696	30.4110989956586	0.971469998255713	-30.5056530620867	9204	39.84	11	17077730	17207986	protein_coding	protein_coding	PIK3C2A	219749
ENSG00000185897	10.1914673182583	0.594809265358926	-4.0987908480366	9.59665805289938	0.971391505320077	-10.4353213750333	1859	60.2	19	35358460	35360489	protein_coding	protein_coding	FFAR3	126364
ENSG00000213060	10.1794206665819	0.594809265358926	-4.0970845260862	9.58461140122295	0.971321733821734	-10.4235731554179	423	58.39	1	171803517	171803939	processed_pseudogene	processed_pseudogene		144245
ENSG00000165702	0.282168738005513	9.74458167363903	5.10997019011803	9.46241293563351	0.971162567591139	10.7540250096575	6104	49.15	9	132944000	132991687	protein_coding	protein_coding	GFI1B	NA
ENSG00000283403	1.10655828897247	11.4643610412899	3.37300459595182	10.3578027523175	0.971126591662306	10.8931739112266	3113	42.74	19	28435388	28727680	lncRNA	lncRNA		2810
ENSG00000258689	0.430589494196413	9.88055258071306	4.52020670313305	9.44996308651665	0.971099337170766	10.4754031414345	602	46.43	14	70698698	70712153	lncRNA	lncRNA	LINC01269	202309
ENSG00000225094	10.1077346055496	0.594809265358926	-4.08688875898031	9.51292534019068	0.971018663875807	-10.3536664161215	852	40.61	4	109553243	109554094	processed_pseudogene	processed_pseudogene	SETP20	340481
ENSG00000102265	54.1959114410423	263.262745387077	2.28024745503197	209.066833946034	0.971011032618175	209.079268663048	1446	53.47	X	47582408	47586789	protein_coding	protein_coding	TIMP1	NA
ENSG00000254676	17.1284218685866	2.62899122810575	-2.70381100109901	14.4994306404809	0.970970695970696	-14.7493756758644	905	35.34	11	83180144	83184520	lncRNA	lncRNA		401466
ENSG00000238287	22.7749815112153	3.93262324204249	-2.5338859996567	18.8423582691728	0.970961974533403	-19.0119710551831	605	42.48	1	40493157	40508661	lncRNA	lncRNA	EXO5-DT	10409
ENSG00000286689	10.0858800442403	0.594809265358926	-4.08376604122241	9.49107077888139	0.970917277167277	-10.3323554724553	1110	47.48	3	15970003	15971253	lncRNA	lncRNA		157769
ENSG00000174946	100.391583729771	20.3746820178196	-2.30078887797701	80.0169017119519	0.970867128902843	-80.0499730733321	1810	36.86	3	151197832	151203216	protein_coding	protein_coding	GPR171	391
ENSG00000144827	130.912866708758	26.7330006902888	-2.29191320935073	104.179866018469	0.970840964590965	-104.205073531884	3026	35.85	3	111979010	111993368	protein_coding	protein_coding	ABHD10	6888
ENSG00000271303	5.45049992653688	29.6463478778579	2.44339392384322	24.195847951321	0.970766832373975	24.3189068823111	2528	52.1	20	646615	653200	protein_coding	protein_coding	SRXN1	374907
ENSG00000120318	13.6231704378526	68.1702305738237	2.32307937062014	54.547060135971	0.970753750218036	54.596505998456	6195	51.43	5	141653401	141682230	protein_coding	protein_coding	ARAP3	NA
ENSG00000185088	16.7844516717922	2.56121836641804	-2.71222324091521	14.2232333053742	0.970753750218036	-14.4795207299021	8825	39.85	15	63125872	63158021	protein_coding	protein_coding	RPS27L	168451
ENSG00000254098	10.0429036547268	0.594809265358926	-4.07760551814597	9.44809438936792	0.970746118960405	-10.2904496671438	343	46.32	2	89196096	89196829	IG_V_pseudogene	IG_V_pseudogene	IGKV2-26	360023
ENSG00000181690	9.79112544289238	0.455908992354823	-4.42465692990194	9.33521645053756	0.970650183150183	-10.3307238432608	7828	38.74	8	56160909	56211324	protein_coding	protein_coding	PLAG1	30832
ENSG00000114686	15.2252638831881	2.19082602342146	-2.79692040549049	13.0344378597666	0.970618567939996	-13.3311415143178	2715	35.94	3	131462212	131502983	protein_coding	protein_coding	MRPL3	6232
ENSG00000152219	44.9061528710756	8.79895362956991	-2.35150925716813	36.1071992415057	0.970377638234781	-36.1836901497393	5408	36.4	11	30323104	30338223	protein_coding	protein_coding	ARL14EP	205327
ENSG00000232653	15.1799505978215	2.19082602342146	-2.79262026805686	12.9891245744	0.970358015000872	-13.2859356151851	7602	48.92	15	32593456	32607310	protein_coding	protein_coding	GOLGA8N	117608
ENSG00000148444	42.1244975376443	8.19578732840408	-2.36170502427402	33.9287102092402	0.970305686377115	-34.0108075041491	2903	37.41	10	22316386	22320306	protein_coding	protein_coding	COMMD3	26873
ENSG00000074201	10.339411561145	0.779056012257926	-3.7302832124602	9.56035554888712	0.970301325658468	-10.2623297094909	4581	41.76	11	77514936	77637794	protein_coding	protein_coding	CLNS1A	9242
ENSG00000267174	41.4874549152749	199.716979609566	2.26720993192923	158.229524694292	0.970203209488924	158.245766849723	685	48.2	19	11295715	11324441	lncRNA	lncRNA		285237
ENSG00000197852	119.3500052739	572.758616854302	2.2627286281165	453.408611580401	0.970087650444793	453.414257601271	6393	43.96	1	111680630	111755824	protein_coding	protein_coding	INKA2	2624
ENSG00000128011	75.0734407316462	360.309161022116	2.26286082283493	285.235720290469	0.969993894993895	285.244696127249	3579	55.91	19	39306566	39320863	protein_coding	protein_coding	LRFN1	255520
ENSG00000166145	0.972534148382639	10.747541779495	3.4661140003433	9.77500763111236	0.969914311878598	10.3713413043676	3542	53.63	15	40844018	40858207	protein_coding	protein_coding	SPINT1	91663
ENSG00000047365	39.8469395932949	7.75401150624817	-2.36145414260381	32.0929280870467	0.969867434153148	-32.1796907826656	12427	35.53	4	35948221	36244514	protein_coding	protein_coding	ARAP2	79738
ENSG00000090238	28.6969420841369	137.997245468371	2.2656705518405	109.300303384234	0.969840179661608	109.323783244704	3181	58.41	16	30092314	30096915	protein_coding	protein_coding	YPEL3	2529
ENSG00000001561	34.677103968445	6.66022433218436	-2.38034074140324	28.0168796362606	0.96976713762428	-28.1178158219642	4644	36.05	6	46129989	46146688	protein_coding	protein_coding	ENPP4	8347
ENSG00000116871	8.65917024944409	43.7841007321691	2.33810638796723	35.124930482725	0.96973988313274	35.2026630086094	5271	54.66	1	36155579	36180849	protein_coding	protein_coding	MAP7D1	3579
ENSG00000164039	11.2334876675067	1.141011443236	-3.29942074601967	10.0924762242707	0.969724620617478	-10.6181096997881	5213	38.27	4	103077592	103099870	protein_coding	protein_coding	BDH2	390072
ENSG00000164308	169.312768176757	35.2454217356361	-2.26418300007954	134.067346441121	0.969571995464853	-134.086464292342	6953	38.41	5	96875986	96919703	protein_coding	protein_coding	ERAP2	168544
ENSG00000070413	1.99738213186561	14.2202393502402	2.83176347265998	12.2228572183745	0.969527298098727	12.5465980626568	5605	48.62	22	19036282	19122454	protein_coding	protein_coding	DGCR2	NA
ENSG00000198888	15902.985210342	75614.1945806175	2.24935948325244	59711.2093702755	0.969479330193616	59711.2094126429	956	47.7	MT	3307	4262	protein_coding	protein_coding	MT-ND1	5324
ENSG00000254614	31.2544021471433	150.113784445692	2.26392514973004	118.859382298549	0.969447714983429	118.880940934517	1791	48.43	11	65177606	65181834	lncRNA	lncRNA		7562
ENSG00000286546	9.74778132268763	0.594809265358926	-4.03457486108195	9.15297205732871	0.969438993546136	-10.0027342157989	2297	38.94	20	15892355	15985876	lncRNA	lncRNA		201305
ENSG00000228327	115.680759634857	551.715186121168	2.25377476051505	436.034426486311	0.969430272108844	436.040251102943	6432	46.49	1	725885	778669	transcribed_unprocessed_pseudogene	transcribed_unprocessed_pseudogene		348235
ENSG00000134294	18.6551294151772	3.10700799234959	-2.58597451080515	15.5481214228276	0.969396476539334	-15.7617049823147	6509	38.31	12	46358188	46372773	protein_coding	protein_coding	SLC38A2	6218
ENSG00000160211	85.4935080501523	406.712860752952	2.25012383306769	321.2193527028	0.969375763125763	321.227233602741	3586	53.27	X	154517825	154547572	protein_coding	protein_coding	G6PD	NA
ENSG00000273181	9.72298857862869	0.594809265358926	-4.03090080110215	9.12817931326976	0.969347418454561	-9.97856797559309	620	33.06	3	184132942	184133561	lncRNA	lncRNA		338773
ENSG00000175548	12.2391755323194	1.47936218067596	-3.04845917248645	10.7598133516435	0.969286368393511	-11.1833218092176	11258	33.73	12	38316762	38329721	protein_coding	protein_coding	ALG10B	2275
ENSG00000213316	0.722465594289284	9.98002123085447	3.78804209523067	9.25755563656518	0.969265654979941	10.0025796312421	1192	67.09	5	179793980	179796647	protein_coding	protein_coding	LTC4S	100128569
ENSG00000165434	23.3387154677172	4.19929110137251	-2.47450745257776	19.1394243663447	0.969022544915402	-19.29872410829	8782	37.45	11	74330316	74398433	protein_coding	protein_coding	PGM2L1	391712
ENSG00000260238	1.71038527982687	12.9948399581891	2.9255456189806	11.2844546783622	0.96902145473574	11.6575183704229	1007	50.18	1	156212982	156243332	protein_coding	protein_coding	PMF1-BGLAP	8302
ENSG00000253755	1.46210354565845	12.118355151625	3.05107650106446	10.6562516059665	0.968988749345892	11.0844380148482	1178	62.85	14	105664633	105669843	IG_C_pseudogene	IG_C_pseudogene	IGHGP	84851
ENSG00000234553	9.64006330290478	0.594809265358926	-4.01854359458217	9.04525403754585	0.968971306471306	-9.89774283487386	536	46.38	5	56536583	56537826	lncRNA	lncRNA		83999
ENSG00000220875	2.06517743019863	14.2640111596865	2.78804209523067	12.1988337294879	0.968775074132217	12.5133817605182	417	51.08	6	26321876	26322292	processed_pseudogene	processed_pseudogene	H3C9P	NA
ENSG00000250764	2.06517743019863	14.2640111596865	2.78804209523067	12.1988337294879	0.968775074132217	12.5133817605182	834	41.29	5	32103445	32121941	lncRNA	lncRNA		1435
ENSG00000110079	10.3325582363699	0.914950415872829	-3.49736012363158	9.41760782049703	0.968719474969475	-10.0460372732265	6501	38.48	11	60185657	60318080	protein_coding	protein_coding	MS4A4A	11274
ENSG00000263620	9.3606411781829	46.5502903324377	2.31411090689825	37.1896491542548	0.968684589220304	37.2615769057885	460	56.11	17	8150816	8162975	protein_coding	protein_coding		57419
ENSG00000108064	51.1946615591343	10.3601765265091	-2.30494479249131	40.8344850326252	0.968584292691436	-40.8994857959868	5282	37.47	10	58385345	58399220	protein_coding	protein_coding	TFAM	NA
ENSG00000170946	18.7736617893983	3.18969762258226	-2.55721850348732	15.583964166816	0.968506889935461	-15.7923812525909	8578	36.51	11	31369840	31432835	protein_coding	protein_coding	DNAJC24	5813
ENSG00000163605	119.217881824608	25.0130052716117	-2.25285033541623	94.2048765529966	0.968491627420199	-94.2318104516681	5945	38.81	3	72996803	73069198	protein_coding	protein_coding	PPP4R2	10581
ENSG00000272123	9.50528684760294	0.594809265358926	-3.99823113915991	8.91047758224402	0.968292124542125	-9.7663945745511	453	33.77	5	53089016	53089468	lncRNA	lncRNA		55015
ENSG00000186298	106.369197378958	22.3936300308892	-2.24792011794653	83.9755673480684	0.968281222745508	-84.0056489546188	6906	41.52	12	110719680	110742939	protein_coding	protein_coding	PPP1CC	338785
ENSG00000264666	2.02630350210077	13.9955121260924	2.78804209523067	11.9692086239916	0.968231074481074	12.2896352187286	425	50.68	17	17591428	17610485	lncRNA	lncRNA		4603
ENSG00000175793	3.29196861006432	19.0993800803325	2.5365033282347	15.8074114702682	0.968173294959009	16.0096254336106	1308	62.77	1	26863149	26864456	protein_coding	protein_coding	SFN	730094
ENSG00000156162	16.5332849509273	2.66730612268577	-2.63191808261722	13.8659788282415	0.968110064538636	-14.1135524110286	7136	40.06	8	94719703	94793836	protein_coding	protein_coding	DPY19L4	NA
ENSG00000213700	9.46350536695414	0.594809265358926	-3.99187564412009	8.86869610159521	0.968107884179313	-9.72567949814147	546	40.5	10	73005833	73006595	processed_pseudogene	processed_pseudogene	RPL17P50	527
ENSG00000272795	9.46350536695414	0.594809265358926	-3.99187564412009	8.86869610159521	0.968107884179313	-9.72567949814147	364	48.9	4	109815047	109815410	lncRNA	lncRNA	GAR1-DT	2865
ENSG00000164211	11.2116898559235	1.25575495853397	-3.15837686456449	9.95593489738953	0.968053375196232	-10.4449023020646	5684	36.15	5	111496033	111512590	protein_coding	protein_coding	STARD4	NA
ENSG00000134255	24.4501993615925	4.5221897104979	-2.43475280763744	19.9280096510946	0.967996685853829	-20.076194606758	8418	36.54	1	111139627	111185104	protein_coding	protein_coding	CEPT1	100130733
ENSG00000100218	0.430589494196413	9.17836843245664	4.4138526944635	8.74777893826023	0.96797052154195	9.79825147468118	2333	55.52	22	23059415	23145021	protein_coding	protein_coding	RSPH14	151888
ENSG00000177932	23.0894756772555	4.23926508485914	-2.44534932505504	18.8502105923964	0.96797052154195	-19.008160686906	5893	42.49	5	179060373	179083977	protein_coding	protein_coding	ZNF354C	5501
ENSG00000236058	9.41179222287242	0.594809265358926	-3.98397044603474	8.8169829575135	0.967853872318158	-9.67528857388562	549	44.63	10	118872054	118872602	processed_pseudogene	processed_pseudogene	RPL17P36	4051
ENSG00000268027	185.990739854284	39.6539510239284	-2.22969426906614	146.336788830356	0.967792822257108	-146.353774470335	1440	41.63	19	41545192	41555462	lncRNA	lncRNA		NA
ENSG00000274576	127.492978728547	594.809265358926	2.22200932304436	467.316286630379	0.967701247165533	467.321569238398	358	51.58	14	106770577	106771020	IG_V_gene	IG_V_gene	IGHV2-70	23390
ENSG00000123405	123.910645811917	577.944169811297	2.22162999088129	454.033523999379	0.96769906680621	454.038959292164	2363	51.75	12	54292111	54301015	protein_coding	protein_coding	NFE2	NA
ENSG00000169397	31.6782461670386	149.107499763001	2.23478845423685	117.429253595962	0.967572605965463	117.450516727428	734	49.38	14	20891385	20892348	protein_coding	protein_coding	RNASE3	51182
ENSG00000188191	3.25986257017993	18.8071511202333	2.52839827859765	15.5472885500533	0.967562794348509	15.7515389443011	4491	54.13	7	549197	727650	protein_coding	protein_coding	PRKAR1B	5575
ENSG00000173744	46.7349386665348	9.56900362546535	-2.28806088385513	37.1659350410694	0.967560613989185	-37.2362988236643	9324	37.09	2	227472152	227561217	protein_coding	protein_coding	AGFG1	170622
ENSG00000272265	9.34033609970528	0.594809265358926	-3.97297543877681	8.74552683434635	0.967497383568812	-9.60566361306682	461	41.43	5	116078110	116078570	lncRNA	lncRNA		NA
ENSG00000142065	27.7550972087214	5.32506056722405	-2.38188290621165	22.4300366414973	0.967368742368742	-22.5561501572812	7819	42.69	19	36334453	36379201	protein_coding	protein_coding	ZFP14	NA
ENSG00000237343	54.8521648657851	11.3657821406164	-2.2708515938229	43.4863827251687	0.967337127158556	-43.5456341035588	314	58.43	1	144418113	144419192	lncRNA	lncRNA		10772
ENSG00000134419	114.239344769583	24.4015179979556	-2.22701680525119	89.8378267716273	0.967196493982208	-89.8654256257643	6679	46.41	16	18781295	18790383	protein_coding	protein_coding	RPS15A	3040
ENSG00000255680	9.27994599561235	0.594809265358926	-3.96361738407857	8.68513673025343	0.967184502005931	-9.54682474912822	464	56.21	11	6618790	6619764	lncRNA	lncRNA		29780
ENSG00000285571	9.27661387855828	0.594809265358926	-3.96309926769991	8.68180461319935	0.967148526077098	-9.54357831986583	1114	40.17	6	26677003	26683211	lncRNA	lncRNA		NA
ENSG00000205639	0.571326175404352	9.20757376716604	4.01043451656711	8.63624759176169	0.967058041165184	9.52199335632421	4522	48.5	2	24010081	24063321	protein_coding	protein_coding	MFSD2B	NA
ENSG00000115232	79.6190448251299	16.8605592395716	-2.23946117467536	62.7584855855583	0.966970826792255	-62.7984291152702	10654	36.03	2	181457202	181538940	protein_coding	protein_coding	ITGA4	400499
ENSG00000262902	1.37788638142852	11.4203378948914	3.05107650106446	10.0424515134629	0.966942482121054	10.4957086571417	625	44.64	17	53105734	53106358	processed_pseudogene	processed_pseudogene	MTCO1P40	23036
ENSG00000280279	47.2498013669728	218.512945766399	2.20933858498119	171.263144399427	0.966878161521019	171.277394324417	2096	47.03	17	64099	76866	lncRNA	lncRNA	LINC02887	NA
ENSG00000142669	3515.49778823373	16133.1828138448	2.19823019484811	12617.6850256111	0.966747339961626	12617.685217097	876	61.93	1	26280086	26281522	protein_coding	protein_coding	SH3BGRL3	NA
ENSG00000103381	194.219309154378	889.499156348838	2.195306597492	695.27984719446	0.966734257805686	695.283312963721	6354	44.39	16	12659799	12803887	protein_coding	protein_coding	CPPED1	9516
ENSG00000124588	15.6190748100925	73.55431970638	2.23550107220189	57.9352448962875	0.966721175649747	57.9783586024701	2426	46.72	6	2987987	3019755	protein_coding	protein_coding	NQO2	NA
ENSG00000125744	2.66866745705865	16.2203952127628	2.60361752409324	13.5517277557041	0.966718995290424	13.799570622903	3227	54.11	19	45485294	45497055	protein_coding	protein_coding	RTN2	284486
ENSG00000102837	0.302912060637646	8.78719280516177	4.85843142312206	8.48428074452412	0.966665576487005	9.77687964767301	2843	40.05	13	53028813	53052057	protein_coding	protein_coding	OLFM4	3841
ENSG00000183542	15.741981508256	2.55831942089861	-2.62134884090704	13.1836620873574	0.966649223792081	-13.4417415456238	930	31.42	12	10407384	10409757	protein_coding	protein_coding	KLRC4	9260
ENSG00000213598	9.16147859992369	0.594809265358926	-3.94508143264115	8.56666933456476	0.966636141636142	-9.43140980967014	376	45.21	14	58794654	58795029	processed_pseudogene	processed_pseudogene		10447
ENSG00000118113	0.501122483789832	8.99915094520342	4.1665537184844	8.49802846141359	0.966609977324263	9.46449457815955	3437	39.04	11	102711796	102727050	protein_coding	protein_coding	MMP8	57181
ENSG00000056277	10.2123424669266	1.02597544693217	-3.31524571318136	9.18636701999441	0.966587083551369	-9.76627836818142	4638	38.03	X	130202707	130268899	protein_coding	protein_coding	ZNF280C	126068
ENSG00000227081	256.665110266097	55.9820485043695	-2.19685101237913	200.683061761728	0.966478065585208	-200.695085720682	255	49.02	12	3211663	3211917	processed_pseudogene	processed_pseudogene		5265
ENSG00000169567	23.1083431839042	4.34533321138861	-2.41087510955135	18.7630099725156	0.966327620791906	-18.9172635976394	7118	39.5	5	131155383	131224468	protein_coding	protein_coding	HINT1	137797
ENSG00000286656	19.2615791054673	3.43324251289423	-2.48808231004357	15.828336592573	0.966306907378336	-16.0226961797738	1386	38.01	5	42995134	42997480	lncRNA	lncRNA		728
ENSG00000267547	93.0137454874934	19.937740738288	-2.22194199334196	73.0760047492053	0.966250218035932	-73.1097770228282	537	44.69	17	35403837	35404373	lncRNA	lncRNA		80380
ENSG00000256633	11.6726067703847	55.5394193558033	2.25038530928787	43.8668125854186	0.966245857317286	43.9244974979168	664	56.95	11	72584572	72587979	lncRNA	lncRNA	PDE2A-AS2	1675
ENSG00000188897	15.8960451836042	74.4809805962038	2.22820418866513	58.5849354125996	0.966169544740973	58.6272935688221	12027	50.71	16	11359845	11527247	protein_coding	protein_coding		122773
ENSG00000158517	139.577973991571	637.187104020604	2.19064577258091	497.609130029033	0.966142290249433	497.613951992056	3523	54.12	7	74774011	74789315	protein_coding	protein_coding	NCF1	6884
ENSG00000140932	138.417126718221	629.433262560532	2.18503095773332	491.01613584231	0.966139019710448	491.020997532489	1151	46.47	16	66579448	66588275	protein_coding	protein_coding	CMTM2	55924
ENSG00000167261	81.4894926123572	370.693024151646	2.18553901320038	289.203531539289	0.966041993720565	289.211789586066	3498	54.36	16	67987394	68000586	protein_coding	protein_coding	DPEP2	128
ENSG00000164244	18.5989481378449	3.29388229792295	-2.49736012363158	15.3050658399219	0.966026731205303	-15.5074771626931	9029	36.25	5	127517640	127555085	protein_coding	protein_coding	PRRC1	85236
ENSG00000163577	13.9877475104411	2.1469383337265	-2.70381100109901	11.8408091767146	0.966006017791732	-12.1455899769848	5541	38.2	3	170888418	170908644	protein_coding	protein_coding	EIF5A2	55552
ENSG00000159128	30.668265243625	140.728512229824	2.19809618699525	110.060246986199	0.965985304378162	110.082194716086	2443	44.66	21	33403413	33479348	protein_coding	protein_coding	IFNGR2	5557
ENSG00000023516	59.4964807916375	12.5980782375567	-2.23960065983846	46.8984025540809	0.965920983778127	-46.9518473890024	9915	36.45	13	42272152	42323261	protein_coding	protein_coding	AKAP11	23607
ENSG00000163932	7.13881449344703	35.1724738289058	2.30069039113593	28.0336593354588	0.965902450723879	28.1279084187293	3619	56.58	3	53156009	53192717	protein_coding	protein_coding	PRKCD	147657
ENSG00000253676	8.80251095461152	42.5587549319845	2.27346892240091	33.756243977373	0.965852302459445	33.8327159477488	587	54.86	8	106697427	106698013	processed_pseudogene	processed_pseudogene	TAGLN2P1	83699
ENSG00000033178	45.4444031392428	9.48941850414837	-2.2597110362177	35.9549846350944	0.965795613117042	-36.025924194628	11408	35.51	4	67612652	67701155	protein_coding	protein_coding	UBA6	4541
ENSG00000272057	9.01758103029138	0.594809265358926	-3.92224145628303	8.42277176493245	0.965766178266178	-9.29123577601648	382	62.3	5	14872332	14872713	lncRNA	lncRNA	ANKH-DT	4519
ENSG00000188375	1.54610231309305	11.7466820806969	2.9255456189806	10.2005797676039	0.965765088086517	10.6118162801655	1114	45.6	12	31791185	31792298	protein_coding	protein_coding	H3-5	6526
ENSG00000004897	45.0528867022625	9.41374570028781	-2.25877876152233	35.6391410019747	0.965746555032269	-35.7106490119143	6824	38.66	17	47117703	47189422	protein_coding	protein_coding	CDC27	4540
ENSG00000205837	8.99505755360355	0.594809265358926	-3.91863348681143	8.40024828824462	0.965662611198326	-9.26929661345005	2202	41.84	2	6728177	6770311	lncRNA	lncRNA	LINC00487	91300
ENSG00000242611	0.430589494196413	8.71515407119306	4.33914114408554	8.28456457699664	0.965614643293215	9.35212040655613	1365	56.92	7	77038	81178	lncRNA	lncRNA		4538
ENSG00000274736	3.48185574821898	19.2391137043318	2.4661140003433	15.7572579561129	0.965609192394907	15.9490719654208	742	41.33	17	36013056	36017972	protein_coding	protein_coding	CCL23	4535
ENSG00000249790	183.70309564052	831.638710041915	2.17858097448331	647.935614401395	0.965548142333857	647.939276957938	2283	49.91	12	8788253	8795789	lncRNA	lncRNA		830
ENSG00000122376	12.1893699701745	1.68381957638762	-2.85581409454406	10.5055503937869	0.965494723530438	-10.8867930640291	4239	40.46	10	87094161	87191465	protein_coding	protein_coding	SHLD2	6170
ENSG00000102189	11.6237952127899	1.52364934968789	-2.93147836447613	10.100145863102	0.965451116343974	-10.5169630529601	10150	36.99	12	92770637	92929331	protein_coding	protein_coding	EEA1	1122
ENSG00000277548	16.9690441062626	2.93009490324594	-2.5338859996567	14.0389492030166	0.965351909994767	-14.265786798636	406	38.18	15	55346347	55346752	lncRNA	lncRNA		53344
ENSG00000184106	28.1776356120352	128.936159771056	2.1940344549065	100.75852415902	0.965291950113379	100.782409069704	978	42.74	6	41208713	41217947	transcribed_unprocessed_pseudogene	transcribed_unprocessed_pseudogene	TREML3P	643008
ENSG00000271797	1.82453175506955	12.6018912152315	2.78804209523067	10.7773594601619	0.965193833943834	11.1321451507928	944	53.6	5	115262505	115263448	lncRNA	lncRNA		3303
ENSG00000140030	216.869725296886	47.7324216492865	-2.18378723207817	169.137303647599	0.965187292865864	-169.15140085691	4511	35.96	14	88005135	88014811	protein_coding	protein_coding	GPR65	259215
ENSG00000177494	10.1132130524903	1.07463281907665	-3.23432571779779	9.03858023341363	0.965139324960753	-9.59983309670871	2214	47.49	3	111592900	111595346	protein_coding	protein_coding	ZBED2	NA
ENSG00000110046	1.86902116720006	12.7573032784756	2.77096858187172	10.8882821112756	0.965130603523461	11.2353439741044	7833	60.32	11	64894546	64917211	protein_coding	protein_coding	ATG2A	387778
ENSG00000092978	11.8837050767928	1.61468412720441	-2.87966083649843	10.2690209495884	0.965102258852259	-10.6651412459633	8841	36.36	1	217426992	217631090	protein_coding	protein_coding	GPATCH2	51471
ENSG00000006451	188.405461836151	41.5485656160189	-2.18097021228565	146.856896220132	0.965093537414966	-146.873090110059	3579	39.66	7	39623565	39708120	protein_coding	protein_coding	RALA	440145
ENSG00000043093	32.4484198106362	6.58751082376564	-2.3003428905323	25.8609089868705	0.965085906157335	-25.963015831009	8307	39.56	3	182938074	182985953	protein_coding	protein_coding	DCUN1D1	10206
ENSG00000183386	12.0324409555884	56.3940920250479	2.22861468661665	44.3616510694595	0.965083725798011	44.4175957141973	2004	56.84	1	37996770	38005606	protein_coding	protein_coding	FHL3	56953
ENSG00000171236	491.146121803607	2212.37347033946	2.17137073478217	1721.22734853585	0.965077184720042	1721.22871815416	2702	55.52	19	4536402	4540036	protein_coding	protein_coding	LRG1	388931
ENSG00000173535	463.197242300608	2077.40504587493	2.16508396652123	1614.20780357432	0.965077184720042	1614.20925555171	1545	45.77	8	23102921	23117445	protein_coding	protein_coding	TNFRSF10C	NA
ENSG00000177105	270.404324000478	1219.392828415	2.17297283937867	948.988504414522	0.965075004360719	948.990992223779	1758	51.19	11	3826978	3840959	protein_coding	protein_coding	RHOG	144363
ENSG00000173915	762.385727819624	169.945504388265	-2.16544891323999	592.440223431359	0.965054290947148	-592.444180922046	924	43.34	10	103389041	103396492	protein_coding	protein_coding	ATP5MK	400941
ENSG00000146112	18.3508460235914	84.326079803005	2.20013231045917	65.9752337794135	0.964992150706436	66.0119084289478	4599	56.1	6	30676389	30687895	protein_coding	protein_coding	PPP1R18	93978
ENSG00000285933	1.50424277448529	11.4286496400842	2.9255456189806	9.92440686559888	0.964883132740276	10.3466259622489	1145	46.78	11	71745331	71747051	lncRNA	lncRNA		1667
ENSG00000259717	8.84772933280301	0.594809265358926	-3.89480822615992	8.25292006744409	0.964875501482644	-9.1257997325267	584	59.97	14	103120847	103123007	lncRNA	lncRNA	LINC00677	728047
ENSG00000158292	2.25654332356386	14.1688724478067	2.65053857148073	11.9123291242429	0.964861329147043	12.2036445328103	4198	60.53	1	6247353	6261098	protein_coding	protein_coding	GPR153	3039
ENSG00000169504	53.7875392347434	11.4514432104024	-2.23174255678379	42.3360960243409	0.964843886272458	-42.3948782451604	4467	41.66	1	24745382	24844321	protein_coding	protein_coding	CLIC4	654319
ENSG00000257878	8.99142795305735	42.7821049330086	2.25038530928787	33.7906769799513	0.96473050758765	33.8655294481522	862	39.18	12	95996464	96011710	lncRNA	lncRNA		114599
ENSG00000164258	8.80251095461152	0.594809265358926	-3.88741609192989	8.20770168925259	0.964679269143555	-9.08176034101073	1174	36.57	5	53560633	53683338	protein_coding	protein_coding	NDUFS4	NA
ENSG00000277687	8.79501945592674	0.594809265358926	-3.88618774358758	8.20021019056781	0.96462148962149	-9.07446430087763	1175	34.21	10	118692361	118693535	lncRNA	lncRNA		NA
ENSG00000015285	574.119325595218	2560.62743460742	2.15707483488917	1986.50810901221	0.964580062794348	1986.50928015529	2361	50.82	X	48676596	48691427	protein_coding	protein_coding	WAS	NA
ENSG00000086506	386.551932289962	1728.10116109961	2.16045351894798	1341.54922880965	0.964580062794348	1341.55096842392	528	71.71	16	180459	181179	protein_coding	protein_coding	HBQ1	NA
ENSG00000180549	253.897535687416	1132.35650757861	2.15700994581353	878.45897189119	0.964575702075702	878.46162009961	1662	66.27	9	137030174	137032088	protein_coding	protein_coding	FUT7	NA
ENSG00000105514	150.667035606135	671.602614855539	2.15624404269471	520.935579249404	0.964551718123147	520.940041767077	4384	51.11	19	11322068	11346270	protein_coding	protein_coding	RAB3D	NA
ENSG00000160999	97.1716224319087	433.631922480627	2.15786400460108	336.460300048718	0.964485217163789	336.467219630584	2384	56.99	7	102285091	102321711	protein_coding	protein_coding	SH2B2	NA
ENSG00000105507	0.430589494196413	8.50943155019923	4.30467773451732	8.07884205600282	0.964474315367173	9.15412144139944	2097	46.77	19	48029383	48044079	protein_coding	protein_coding	CABP5	NA
ENSG00000104324	90.0710156366698	402.645435295264	2.16037514355527	312.574419658594	0.964473225187511	312.581885344733	3442	38.13	8	96645242	97149654	protein_coding	protein_coding	CPQ	NA
ENSG00000269028	3.28380929797074	18.1448012311589	2.4661140003433	14.8609919331881	0.964406724228153	15.0642224990529	1049	40.51	3	96617188	96618236	protein_coding	protein_coding	MTRNR2L12	NA
ENSG00000088451	78.0453925692449	17.1201422156984	-2.18861877868203	60.9252503535465	0.964189778475493	-60.9645485737467	2571	36.97	13	94574054	94596242	protein_coding	protein_coding	TGDS	50840
ENSG00000131127	27.4773580196413	5.51430097675148	-2.31699337546762	21.9630570428899	0.964179966858538	-22.084934524947	12944	40.31	4	337814	384868	protein_coding	protein_coding	ZNF141	163486
ENSG00000148572	43.4893124070023	193.993553141785	2.15727590489639	150.504240734783	0.964136359672074	150.519700765326	1901	42.23	10	63133247	63155031	protein_coding	protein_coding	NRBF2	NA
ENSG00000171051	1134.09723258093	5018.27056693431	2.14564592172203	3884.17333435337	0.964081850688994	3884.17392698862	2578	42.98	19	51745172	51804110	protein_coding	protein_coding	FPR1	286827
ENSG00000197903	737.65634561325	3270.85014203434	2.1486448972841	2533.19379642109	0.964081850688994	2533.19470765695	495	58.18	6	27146361	27146855	protein_coding	protein_coding	H2BC12	NA
ENSG00000281162	12.1071766136976	56.0585665347387	2.21107238526304	43.951389921041	0.96401862026862	44.0069712327974	3841	48.1	2	101962053	101987167	lncRNA	lncRNA	LINC01127	4893
ENSG00000204977	27.7628107671106	5.58368381512826	-2.31386448278299	22.1791269519824	0.964000087214373	-22.2994986759083	8096	41.26	13	49995888	50020481	protein_coding	protein_coding	TRIM13	4056
ENSG00000147874	25.6602108213953	5.08581571624422	-2.33498193124262	20.5743951051511	0.963942307692308	-20.7064693891086	7719	39.6	9	19053141	19102904	protein_coding	protein_coding	HAUS6	NA
ENSG00000214530	2.11280419134648	13.4255280699267	2.66774786151295	11.3127238785802	0.963929225536368	11.6230202703775	4076	54.41	11	72754729	72794047	protein_coding	protein_coding	STARD10	NA
ENSG00000175395	20.6343097994053	3.91229960771669	-2.39895641957059	16.7220101916886	0.963908512122798	-16.8932121502672	4257	40.16	10	37949573	37976647	protein_coding	protein_coding	ZNF25	NA
ENSG00000163728	20.6028897223094	3.91520022767901	-2.39568870573668	16.6876894946304	0.963870355834642	-16.8587753126967	7900	35.08	3	180602163	180617828	protein_coding	protein_coding	TTC14	NA
ENSG00000211890	18.6689151329913	84.8539091840706	2.18434303192792	66.1849940510792	0.963816937031223	66.2210298320898	1430	60.69	14	105583731	105588395	IG_C_gene	IG_C_gene	IGHA2	NA
ENSG00000239998	23.0227323500045	103.860881257289	2.17352140327458	80.8381489072841	0.963794043258329	80.8673637139652	5349	46.15	19	54572920	54590287	protein_coding	protein_coding	LILRA2	401397
ENSG00000162616	9.53763871531764	0.964034465735699	-3.30647550355362	8.57360424958194	0.963715550322693	-9.18909517221634	3702	37.07	1	77979175	78017964	protein_coding	protein_coding	DNAJB4	NA
ENSG00000008952	128.068873273858	28.6600831694134	-2.15980517460071	99.4087901044441	0.963677394034537	-99.4322498408925	7928	36.6	3	169966635	169998373	protein_coding	protein_coding	SEC62	NA
ENSG00000236496	1.74681336387997	12.0650966604245	2.78804209523067	10.3182832965445	0.963676303854875	10.6883183388467	986	53.75	9	2875442	2876427	processed_pseudogene	processed_pseudogene	GPS2P1	10809
ENSG00000164219	43.1915174434777	9.21543801728001	-2.2286233584336	33.9760794261977	0.963553113553114	-34.0490930165409	10069	35.39	5	115204012	115262877	protein_coding	protein_coding	PGGT1B	NA
ENSG00000211952	26.34194552731	117.562301859176	2.15799170498097	91.220356331866	0.963537851037851	91.2458784686266	425	55.82	14	106324254	106324760	IG_V_gene	IG_V_gene	IGHV4-28	NA
ENSG00000142046	24.931599181457	111.451997449642	2.16037514355527	86.520398268185	0.963447366125938	86.5473658596623	2487	52.68	19	41350911	41384083	protein_coding	protein_coding	TMEM91	NA
ENSG00000266473	1.24989693525809	10.359522763871	3.05107650106446	9.1096258286129	0.963437554508983	9.60699487627005	689	69.18	17	67244837	67245806	lncRNA	lncRNA	HELZ-AS1	NA
ENSG00000105655	2.18712124036273	13.5956403510612	2.63603900178562	11.4085191106984	0.963352520495378	11.7090994494925	3150	66.22	19	18434388	18438167	protein_coding	protein_coding	ISYNA1	NA
ENSG00000120137	38.614906321441	8.16224542722918	-2.24211987527959	30.4526608942118	0.963304552590267	-30.5350889481754	10348	37.52	5	168548495	168579368	protein_coding	protein_coding	PANK3	NA
ENSG00000166797	44.2021073688354	9.47483785527493	-2.22194199334196	34.7272695135604	0.963177001569859	-34.798279757615	2260	41.63	15	64072565	64093857	protein_coding	protein_coding	CIAO2A	NA
ENSG00000213281	204.445404780267	46.4737706175028	-2.13722702969271	157.971634162764	0.963174821210536	-157.986090968257	4326	38.66	1	114704469	114716771	protein_coding	protein_coding	NRAS	200765
ENSG00000164327	41.0872693132767	8.78595665227365	-2.2254201645759	32.301312661003	0.963144296180011	-32.3778827987992	13540	35.53	5	38937920	39074399	protein_coding	protein_coding	RICTOR	53822
ENSG00000237765	15.7202207281108	2.74565754047343	-2.51739787686813	12.9745631876373	0.96313012384441	-13.2165268501393	4766	36.56	4	15681662	15690447	protein_coding	protein_coding	FAM200B	100506100
ENSG00000111300	17.7419222007813	3.24375886986286	-2.45142383946472	14.4981633309185	0.963085426478284	-14.7039524894052	9902	41.37	12	112026689	112108796	protein_coding	protein_coding	NAA25	NA
ENSG00000111880	66.5637575839482	14.6753249741601	-2.18134442611162	51.8884326097882	0.963042909471481	-51.9342632777808	5188	36.63	6	88609897	88963618	protein_coding	protein_coding	RNGTT	NA
ENSG00000100387	164.604392671462	37.3198568821577	-2.1409874776471	127.284535789304	0.962977498691784	-127.302540738503	3092	44.92	22	40951347	40973309	protein_coding	protein_coding	RBX1	NA
ENSG00000135636	1.91485088115433	12.5296275909429	2.71003958322939	10.6147767097885	0.962972047793476	10.9552635359146	8545	49.65	2	71453561	71686763	protein_coding	protein_coding	DYSF	100874253
ENSG00000214194	12.6162955434652	1.93643819433183	-2.70381100109901	10.6798573491333	0.962962236176522	-11.0168029358567	1843	36.68	7	113116718	113118560	protein_coding	protein_coding	SMIM30	NA
ENSG00000220008	3.07426680372272	16.9869669714285	2.4661140003433	13.9127001677058	0.962948063840921	14.1295769299427	2241	69.75	19	2289784	2292024	protein_coding	protein_coding	LINGO3	102724231
ENSG00000250616	33.9252328760811	149.96403296322	2.14418590545594	116.038800087139	0.962878292342578	116.058608723611	1650	47.57	16	30096430	30104116	lncRNA	lncRNA	YPEL3-DT	NA
ENSG00000267416	1.23201572016141	10.2113178602391	3.05107650106446	8.97930214007767	0.962856488749346	9.48350856688341	699	43.49	17	60079309	60088713	lncRNA	lncRNA	HEATR6-DT	NA
ENSG00000005175	32.0326390075089	6.67075811617487	-2.26362002459183	25.361880891334	0.962831414617129	-25.462697774626	5350	36.55	12	47661249	47706030	protein_coding	protein_coding	RPAP3	NA
ENSG00000197353	18.9110250829506	84.3986119766044	2.15799170498097	65.4875868936538	0.962806340484912	65.5231330550717	592	65.04	8	142750150	142752532	protein_coding	protein_coding	LYPD2	100129662
ENSG00000088179	42.034045230382	9.05027655939312	-2.21552451978953	32.9837686709889	0.962788897610326	-33.0580934816135	13276	36.97	2	119759922	119984899	protein_coding	protein_coding	PTPN4	NA
ENSG00000095303	30.5224226522354	134.510808971209	2.13978072633594	103.988386318974	0.962747470783185	104.010399243446	5784	50.08	9	122370530	122395703	protein_coding	protein_coding	PTGS1	NA
ENSG00000197933	14.3588200586035	2.41890713850722	-2.56950990938742	11.9399129200962	0.96265589569161	-12.2132674462619	2459	44.81	19	11721265	11739009	protein_coding	protein_coding	ZNF823	NA
ENSG00000226624	8.47061300058518	0.594809265358926	-3.83196735258969	7.87580373522625	0.962600296528868	-8.75855343462133	610	56.23	7	105819492	105820101	processed_pseudogene	processed_pseudogene		NA
ENSG00000183160	4.05706181717726	20.9229389824748	2.36657832679239	16.8658771652975	0.962590484911913	17.0311040608572	3184	56.19	12	108589851	108598320	protein_coding	protein_coding	TMEM119	NA
ENSG00000139324	12.5762456336881	1.94833115444442	-2.69039048533669	10.6279144792436	0.962553418803419	-10.9631549811953	7327	34.6	12	88142296	88199887	protein_coding	protein_coding	TMTC3	NA
ENSG00000164109	9.67792229116463	1.07813896204264	-3.16615421515621	8.59978332912198	0.962543607186464	-9.16410420182987	5517	37.68	4	120055623	120066858	protein_coding	protein_coding	MAD2L1	NA
ENSG00000260572	13.0557747511449	2.0809653598563	-2.64936321707663	10.9748093912886	0.962517442874586	-11.2900649524755	1715	45.71	3	160753428	160755142	lncRNA	lncRNA	PPM1L-DT	NA
ENSG00000172086	30.999046426369	6.45256599501794	-2.26427893989942	24.5464804313511	0.96250654107797	-24.6506929047516	2028	39.82	2	88027205	88064252	protein_coding	protein_coding	KRCC1	NA
ENSG00000058729	12.5513425162008	1.95054960401907	-2.68588909310175	10.6007929121817	0.962459663352521	-10.9357583453277	5489	36.71	5	97160867	97183247	protein_coding	protein_coding	RIOK2	NA
ENSG00000089692	2.53619466476945	14.7923770180885	2.54411651234458	12.256182353319	0.962386621315193	12.5174492092516	3056	57.37	12	6772512	6778455	protein_coding	protein_coding	LAG3	NA
ENSG00000256436	8.43466198229997	0.594809265358926	-3.82583122832834	7.83985271694104	0.9623778998779	-8.72354716906949	1021	40.45	12	11030387	11031407	protein_coding	protein_coding	TAS2R31	NA
ENSG00000284526	4.26477037053398	21.6715084301271	2.34525960546892	17.4067380595931	0.962264521193093	17.5640192579128	5654	51.92	17	76563710	76570544	protein_coding	protein_coding		NA
ENSG00000151414	102.002498441835	23.1205655035006	-2.14135589978742	78.881932938334	0.962252529216815	-78.9109925750359	5454	35.84	1	198156994	198322420	protein_coding	protein_coding	NEK7	5005
ENSG00000175489	166.416541226302	724.946768410261	2.123076224927	558.530227183959	0.96219474969475	558.534262271189	2427	54.79	19	18391137	18397622	protein_coding	protein_coding	LRRC25	54055
ENSG00000196172	9.67616840890816	1.0986164667242	-3.13874805781556	8.57755194218397	0.962164224664225	-9.13379092662542	6497	38.17	19	23739195	23758891	protein_coding	protein_coding	ZNF681	NA
ENSG00000138376	13.4203804319009	2.19950599974246	-2.60917412696093	11.2208744321584	0.96212715855573	-11.5202349215226	7572	36.37	2	214725646	214809683	protein_coding	protein_coding	BARD1	NA
ENSG00000168283	43.4998260348595	9.47364017636515	-2.19901884906184	34.0261858584944	0.962044304901448	-34.0971700874916	4395	41.91	10	22321099	22331484	protein_coding	protein_coding	BMI1	100506443
ENSG00000196923	64.2904214162106	279.926121251285	2.12237040542129	215.635699835074	0.961991976277691	215.646144179533	4407	60.73	5	177483394	177497606	protein_coding	protein_coding	PDLIM7	NA
ENSG00000095932	4.07039359807548	20.884592706728	2.35919879642679	16.8141991086525	0.961987615559044	16.9789019264048	1481	55.15	19	3473986	3480525	protein_coding	protein_coding	SMIM24	101927482
ENSG00000111727	8.61307541757268	0.710326037150531	-3.59997519011447	7.90274938042215	0.961908032443747	-8.68408136415144	6699	37.22	12	104064531	104106524	protein_coding	protein_coding	HCFC2	NA
ENSG00000168497	25.3785556500833	111.405009752883	2.13413224079202	86.0264541028001	0.961816457352172	86.0529216582584	3054	40.74	2	191834310	191847088	protein_coding	protein_coding	CAVIN2	5004
ENSG00000071082	55.8126234660502	12.3989045270953	-2.17037880101793	43.4137189389549	0.961793563579278	-43.4679368759374	5277	42.39	2	101002229	101024032	protein_coding	protein_coding	RPL31	NA
ENSG00000152193	49.3575639198626	10.8548026754979	-2.18493769083562	38.5027612443647	0.96165293040293	-38.5647063537814	3507	38.5	13	78614289	78659155	protein_coding	protein_coding	OBI1	NA
ENSG00000115540	14.9825307953665	2.62351550513616	-2.51370811771907	12.3590152902303	0.961528649921507	-12.6120572249429	4081	40.5	2	197515571	197553699	protein_coding	protein_coding	MOB4	NA
ENSG00000114315	11.7110304395333	52.57663248923	2.1665537184844	40.8656020496966	0.961500305250305	40.9229933643575	2059	53.35	3	194136148	194138732	protein_coding	protein_coding	HES1	NA
ENSG00000242553	8.28056719608487	0.594809265358926	-3.79923056617769	7.68575793072594	0.961398918541776	-8.57350732575039	520	46.67	21	37221419	37237744	lncRNA	lncRNA		NA
ENSG00000173041	7.74302273325685	0.213921692270788	-5.17774218943142	7.52910104098606	0.961063143206	-9.13763517906003	5561	38.96	7	64519878	64563075	protein_coding	protein_coding	ZNF680	NA
ENSG00000127337	8.22012509976308	0.594809265358926	-3.7886613244675	7.62531583440416	0.960982469911041	-8.51465772688078	1781	39.35	12	69359710	69390870	protein_coding	protein_coding	YEATS4	NA
ENSG00000244620	14.2050142415312	2.45282171282031	-2.5338859996567	11.7521925287108	0.960939952904239	-12.0222546758561	485	63.07	14	105890084	105896577	lncRNA	lncRNA		NA
ENSG00000164849	5.3992413065381	26.104481865282	2.27346892240091	20.7052405587439	0.960935592185592	20.8296818875512	3190	58.77	7	1044546	1059261	protein_coding	protein_coding	GPR146	NA
ENSG00000229944	11.8510869962316	1.81898857907929	-2.70381100109901	10.0320984171523	0.960863640327926	-10.3900718275233	654	42.2	17	49424269	49424922	processed_pseudogene	processed_pseudogene	EIF4EP2	NA
ENSG00000186704	4.74624059738851	23.3115694935525	2.29618899890099	18.565328896164	0.960845107273679	18.706788097945	1633	56.95	7	76978617	77004308	transcribed_unprocessed_pseudogene	transcribed_unprocessed_pseudogene	DTX2P1	NA
ENSG00000235782	0.430589494196413	7.94137870973199	4.205004471434	7.51078921553558	0.960838566195709	8.60778817379851	749	37.47	1	70947379	70951493	lncRNA	lncRNA		NA
ENSG00000173638	22.842130711265	99.0025212479922	2.11576803465614	76.1603905367272	0.960815672422815	76.1897733366052	11235	56.63	21	45493572	45573365	protein_coding	protein_coding	SLC19A1	NA
ENSG00000100345	613.332661505498	2635.74813984058	2.10347083425218	2022.41547833508	0.96079168847026	2022.41657222216	8909	52.37	22	36281280	36388010	protein_coding	protein_coding	MYH9	NA
ENSG00000211637	608.37465528467	2614.88941954927	2.10371798080569	2006.5147642646	0.96079168847026	2006.51586707934	419	58.26	22	22030934	22031472	IG_V_gene	IG_V_gene	IGLV4-69	100303755
ENSG00000198056	8.74752737772048	0.833357989994993	-3.39186699478427	7.91416938772549	0.960778606314321	-8.61039132722306	2855	42.96	12	56731296	56752374	protein_coding	protein_coding	PRIM1	NA
ENSG00000260052	1.59773467234291	11.0354223628743	2.78804209523067	9.43768769053142	0.960653235653236	9.84089059327389	539	47.56	16	48637143	48638719	lncRNA	lncRNA		NA
ENSG00000153064	23.6880288148418	4.84057019335064	-2.29090924616416	18.8474586214911	0.960612899005756	-18.9861781742135	6144	36.28	4	101411286	102074812	protein_coding	protein_coding	BANK1	2876
ENSG00000146094	74.6321879537501	319.389958739342	2.0974490701444	244.757770785592	0.960611808826095	244.766757654168	5181	58.12	5	177501904	177511274	protein_coding	protein_coding	DOK3	NA
ENSG00000239920	53.3227635738009	11.9752672607875	-2.15469369932457	41.3474963130134	0.960563840920984	-41.4036007648195	5265	39.73	11	5254392	5678434	protein_coding	protein_coding		727856
ENSG00000188725	53.0782063483113	11.9456154400338	-2.15163843549552	41.1325909082775	0.960537676609105	-41.1888283735386	2888	36.56	5	61157704	61162468	protein_coding	protein_coding	SMIM15	NA
ENSG00000175354	47.4152230360813	10.6435243629264	-2.15537437640297	36.7716986731549	0.960405764870051	-36.8348131800849	8718	42.19	18	12785478	12929643	protein_coding	protein_coding	PTPN2	101927412
ENSG00000011600	432.963195928477	1848.04025334229	2.0936798824882	1415.07705741381	0.960231336124193	1415.07860626694	907	51.45	19	35904401	35908295	protein_coding	protein_coding	TYROBP	NA
ENSG00000138386	39.8253430277837	8.76330409368584	-2.18413996062957	31.0620389340978	0.960167015524158	-31.1387335983824	4887	37.7	2	190646746	190692766	protein_coding	protein_coding	NAB1	NA
ENSG00000117650	7.7909569224553	0.384367861298175	-4.3412409217143	7.40658906115712	0.960160474446189	-8.58509954870758	3095	39.5	1	211658657	211675630	protein_coding	protein_coding	NEK2	NA
ENSG00000106299	39.673842921604	8.72514164175367	-2.18493769083562	30.9487012798503	0.960136490493633	-31.0257322818051	4363	35.41	7	123681943	123749003	protein_coding	protein_coding	WASL	NA
ENSG00000081665	12.3709260154993	1.9957949555925	-2.63191808261722	10.3751310599068	0.9601005145648	-10.7037534212935	9537	40.49	19	19785839	19821751	protein_coding	protein_coding	ZNF506	NA
ENSG00000110696	53.6259203756508	12.1929572864139	-2.13688242320811	41.4329630892369	0.96007326007326	-41.4880307660497	10342	38.18	11	16613132	16758340	protein_coding	protein_coding	C11orf58	NA
ENSG00000178814	32.3838980098181	138.489705107212	2.09643017818419	106.105807097394	0.959987135879993	106.126515627723	4441	65.95	8	144051266	144063965	protein_coding	protein_coding	OPLAH	NA
ENSG00000204620	1.5686320371454	10.8344128480679	2.78804209523067	9.26578081092247	0.959974053724054	9.676149686773	549	47.57	X	48568014	48574860	lncRNA	lncRNA		NA
ENSG00000069696	1.14747366874461	9.51060784051581	3.05107650106446	8.3631341717712	0.959929356357928	8.90230762164479	1501	67.07	11	637269	640706	protein_coding	protein_coding	DRD4	NA
ENSG00000120802	235.410542484883	55.4352716126465	-2.08630281838589	179.975270872237	0.959901011686726	-179.98736284802	8498	39.69	12	98515579	98550351	protein_coding	protein_coding	TMPO	NA
ENSG00000221944	22.7067418662378	4.63372011965006	-2.2928779001529	18.0730217465878	0.959893380429095	-18.2178869278971	6675	49.47	2	232543883	232550557	protein_coding	protein_coding	TIGD1	NA
ENSG00000203668	13.3971017736606	2.29419876070555	-2.54585864132277	11.102903012955	0.959860675039246	-11.3910426009511	7778	38.23	1	241628851	241640369	protein_coding	protein_coding	CHML	NA
ENSG00000234184	8.05676808267717	0.594809265358926	-3.75970220199105	7.46195881731825	0.959820338391767	-8.3556082985627	962	34.49	1	80535755	80646801	lncRNA	lncRNA	LINC01781	NA
ENSG00000219451	8.04840176068062	0.594809265358926	-3.75820329791764	7.4535924953217	0.95974075527647	-8.34746267525617	428	49.77	7	20827326	20827753	processed_pseudogene	processed_pseudogene	RPL23P8	NA
ENSG00000213186	18.0559133337284	3.49798340661092	-2.36787604821777	14.5579299271175	0.959735304378162	-14.7492427175969	7822	42.27	3	160432445	160485773	protein_coding	protein_coding	TRIM59	NA
ENSG00000130821	5.74421652780892	27.1459380363912	2.24055429992817	21.4017215085823	0.959638278388278	21.5186841396457	5697	65.01	X	153687926	153696588	protein_coding	protein_coding	SLC6A8	NA
ENSG00000256690	0.430589494196413	7.77528451449577	4.17451044231274	7.34469502029935	0.959635007849294	8.44814076434503	765	55.64	11	62832234	62834043	lncRNA	lncRNA	STX5-DT	NA
ENSG00000166275	48.9892238906099	11.1304128996805	-2.13795732332556	37.8588109909294	0.95957831850689	-37.9191301477668	2672	41.63	10	102854259	102864961	protein_coding	protein_coding	BORCS7	NA
ENSG00000151651	37.6076484538543	159.598203050327	2.08534640314921	121.990554596473	0.959572867608582	122.008377090986	4763	63.79	10	133262420	133276868	protein_coding	protein_coding	ADAM8	NA
ENSG00000172081	794.486960582429	3355.03995756133	2.07823450178157	2560.5529969789	0.959507456828885	2560.55384036272	4145	55.69	19	2071036	2096673	protein_coding	protein_coding	MOB3A	NA
ENSG00000231086	0.430589494196413	7.74491230936102	4.1688638791716	7.3143228151646	0.959436595150881	8.41895149573266	768	57.03	22	19124879	19125646	unitary_pseudogene	unitary_pseudogene	TSSK1A	NA
ENSG00000231292	4.87920106738145	23.5901691643767	2.27346892240091	18.7109680969952	0.959426783533926	18.84858053191	353	51.99	2	113406396	113406872	IG_V_gene	IG_V_gene	IGKV1OR2-108	NA
ENSG00000152240	9.34738873668476	1.12281126070585	-3.05744795571371	8.22457747597891	0.959384266527124	-8.77448931051133	2119	41.25	18	46104378	46128333	protein_coding	protein_coding	HAUS1	NA
ENSG00000182557	1.41641280985662	10.2721994839946	2.85843142312206	8.85578667413799	0.959370094191523	9.30567503293188	2432	53.26	17	4433940	4488208	protein_coding	protein_coding	SPNS3	NA
ENSG00000175895	97.1110927677689	22.6091580117425	-2.10272883501458	74.5019347560263	0.959347200418629	-74.531602363996	3157	37.19	8	95133785	95156685	protein_coding	protein_coding	PLEKHF2	23615
ENSG00000082258	21.811603053667	4.45402819561799	-2.29191320935073	17.357574858049	0.959200026164312	-17.5082343801987	9081	37.48	2	134918235	134959342	protein_coding	protein_coding	CCNT2	NA
ENSG00000159335	5.7913852615523	27.2004237016859	2.23164874670628	21.4090384401336	0.95904958137101	21.5250361918347	1487	61.84	12	6765516	6770952	protein_coding	protein_coding	PTMS	285550
ENSG00000132510	6.75708621845021	31.06011585884	2.20059004248381	24.3030296403898	0.959025597418455	24.4024557419278	7392	60.08	17	7834217	7854796	protein_coding	protein_coding	KDM6B	NA
ENSG00000108848	178.142113749401	42.1103904678886	-2.08078045954433	136.031723281513	0.958965637537066	-136.047636459656	8136	39.65	17	50719565	50756219	protein_coding	protein_coding	LUC7L3	343171
ENSG00000182774	27.8235369524659	5.9704819609428	-2.22038652683991	21.8530549915231	0.958781397174254	-21.9655668898188	3188	49.43	15	82536750	82540459	protein_coding	protein_coding	RPS17	NA
ENSG00000074660	5.38453986288375	25.4335547107891	2.23983814451963	20.0490148479053	0.958769405197977	20.1737421239882	4958	58.07	17	1633858	1645744	protein_coding	protein_coding	SCARF1	NA
ENSG00000230311	7.91888724958921	0.594809265358926	-3.73479869358269	7.32407798423028	0.958758503401361	-8.22136482590778	435	45.98	X	73223124	73223558	processed_pseudogene	processed_pseudogene	TOMM20P4	692148
ENSG00000272540	1.11407372366472	9.23377902238954	3.05107650106446	8.11970529872482	0.958682190825048	8.67402340056145	773	50.97	6	30723105	30723877	lncRNA	lncRNA		NA
ENSG00000103187	113.490678695165	475.601078025492	2.06717817535608	362.110399330328	0.958629862201291	362.11629972811	6761	50.24	16	84565596	84618078	protein_coding	protein_coding	COTL1	1668
ENSG00000267904	7.88625447246178	0.594809265358926	-3.72884123828629	7.29144520710286	0.95858189429618	-8.18959279747947	546	47.01	19	16639967	16640668	lncRNA	lncRNA		NA
ENSG00000100804	1.11191605990036	9.21589565436684	3.05107650106446	8.10397959446648	0.958574263038549	8.65930442257788	1549	46.64	14	23016543	23035230	protein_coding	protein_coding	PSMB5	11027
ENSG00000272375	33.3790305578615	7.37747926026575	-2.17774218943142	26.0015512975957	0.958552459445317	-26.0925895787508	645	36.12	8	30197404	30198048	lncRNA	lncRNA		NA
ENSG00000105701	71.1793913783358	299.620133667852	2.07360307008107	228.440742289516	0.958507762079191	228.450153354025	2819	56.64	19	18531751	18544077	protein_coding	protein_coding	FKBP8	NA
ENSG00000114209	8.15161790539775	0.726484598911666	-3.48808231004357	7.42513330648608	0.95843253968254	-8.203616447685	3275	35.73	3	167683298	167734939	protein_coding	protein_coding	PDCD10	57665
ENSG00000167768	57.1119505967912	239.549390630886	2.0684585792927	182.437440034095	0.958394383394383	182.449165651938	2488	47.13	12	52674736	52680407	protein_coding	protein_coding	KRT1	NA
ENSG00000132819	8.62136918302051	38.3747913134791	2.15416999402856	29.7534221304586	0.95833769405198	29.8313019634819	2697	59.97	20	57391396	57409333	protein_coding	protein_coding	RBM38	57002
ENSG00000116754	56.4091040431982	13.0573024143468	-2.11107114978613	43.3518016288515	0.958318070818071	-43.4031718410849	8473	37.01	1	70205682	70253052	protein_coding	protein_coding	SRSF11	23761
ENSG00000240857	48.8689211572222	11.251121034532	-2.11884850037785	37.6178001226902	0.958173076923077	-37.6774256689363	1586	41.87	2	18554723	18560679	protein_coding	protein_coding	RDH14	NA
ENSG00000105849	65.8753937423084	15.3674126308537	-2.09986539701028	50.5079811114547	0.958164355485784	-50.5516131358894	3948	36.19	7	19695461	19709037	protein_coding	protein_coding	POLR1F	NA
ENSG00000110400	8.15239160049497	36.2196763861902	2.1514783980223	28.0672847856952	0.957838391766963	28.1496240567876	7817	54.86	11	119623408	119729200	protein_coding	protein_coding	NECTIN1	NA
ENSG00000133983	88.9480645288366	21.0991288703218	-2.07577977848597	67.8489356585147	0.957823129251701	-67.8806815793863	1917	39.51	14	70325081	70416984	protein_coding	protein_coding	COX16	NA
ENSG00000131174	46.1193375602109	10.6180827535147	-2.11884850037785	35.5012548066962	0.957814407814408	-35.5644290242023	3025	40.81	X	77899440	77907376	protein_coding	protein_coding	COX7B	NA
ENSG00000175857	26.8378419847444	5.81542819782635	-2.20631134162819	21.022413786918	0.957780612244898	-21.1378733832095	3273	35.7	5	58491435	58497090	protein_coding	protein_coding	GAPT	NA
ENSG00000269997	7.78642846648125	0.594809265358926	-3.71046270897144	7.19161920112233	0.957779522065236	-8.09239891803531	553	41.59	12	123966077	123966629	lncRNA	lncRNA		NA
ENSG00000165169	32.5702309712672	7.24447182167923	-2.16860153557495	25.3257591495879	0.95777516134659	-25.4184364020102	3120	37.43	X	37836757	37847571	protein_coding	protein_coding	DYNLT3	NA
ENSG00000267680	32.3669467765885	7.20067522816268	-2.16831717664215	25.1662715484258	0.957717381824525	-25.2595095563558	7104	39.96	19	44094361	44109886	protein_coding	protein_coding	ZNF224	NA
ENSG00000105329	618.972397907344	2582.9738134796	2.06108603601362	1964.00141557226	0.95770757020757	1964.00249705683	3264	53.14	19	41301587	41353922	protein_coding	protein_coding	TGFB1	NA
ENSG00000149308	27.6766686840723	6.00338700760669	-2.2048217234877	21.6732816764656	0.957695578231292	-21.7851412081671	7530	40.27	11	108157215	108222638	protein_coding	protein_coding	NPAT	NA
ENSG00000122359	15.7810316209657	67.215612977245	2.0906048652511	51.4345813562793	0.95768031571603	51.4770510810238	8513	50.39	10	80150889	80205572	protein_coding	protein_coding	ANXA11	727856
ENSG00000155158	28.9222956455651	6.33397808786537	-2.19099828613369	22.5883175576997	0.957613814756672	-22.6943288858104	12208	40.09	9	15163622	15307360	protein_coding	protein_coding	TTC39B	NA
ENSG00000174021	9.16147859992369	40.0758015667362	2.12907901306573	30.9143229668125	0.957526600383743	30.9875514027854	1128	40.68	1	84498323	84506581	protein_coding	protein_coding	GNG5	NA
ENSG00000173889	55.9901227751114	13.0781397667427	-2.09801499696069	42.9119830083686	0.957451377987092	-42.963239550085	16919	37.75	3	170086732	170181749	protein_coding	protein_coding	PHC3	NA
ENSG00000259086	7.74093472712653	0.594809265358926	-3.70200875846502	7.14612546176761	0.957450287807431	-8.04810399802805	445	44.72	14	32271857	32272301	processed_pseudogene	processed_pseudogene	KIAA1143P1	NA
ENSG00000149212	103.882056077637	24.7415462996717	-2.06993889989691	79.1405097779655	0.957390327926042	-79.1675750226415	10578	35.27	11	95165513	95232541	protein_coding	protein_coding	SESN3	25907
ENSG00000158710	55.5844970403858	231.928281187698	2.06092428702081	176.343784147312	0.957360893075179	176.355826714942	2262	56.34	1	159918107	159925507	protein_coding	protein_coding	TAGLN2	NA
ENSG00000165929	13.858374488116	2.5138232931294	-2.46280290159521	11.3445511949866	0.957331458224315	-11.608800108012	6152	37.97	14	91779746	91867536	protein_coding	protein_coding	TC2N	NA
ENSG00000205702	2.46499320122849	13.6204047232853	2.4661140003433	11.1554115220568	0.957263867085296	11.4247505219645	3843	54.78	22	42140203	42149455	polymorphic_pseudogene	polymorphic_pseudogene	CYP2D7	NA
ENSG00000287188	7.48285482925388	0.44942143208079	-4.05744795571371	7.03343339717309	0.957169021454736	-8.1198564806156	2647	37.46	4	168170097	168194861	lncRNA	lncRNA		NA
ENSG00000188529	18.3708502582955	3.71128883950763	-2.30742620872206	14.6595614187879	0.957110151753009	-14.8400457108431	11860	38.94	1	23964347	23980927	protein_coding	protein_coding	SRSF10	NA
ENSG00000267632	0.496070845848402	7.53790543657625	3.9255456189806	7.04183459072785	0.95706327402756	8.06209295467803	1736	50.58	17	42509784	42511519	lncRNA	lncRNA		677775
ENSG00000120686	153.683698978364	36.9210680460128	-2.05744795571371	116.762630932351	0.957007674864818	-116.780756438443	4382	33.9	13	38349849	38363619	protein_coding	protein_coding	UFM1	112441434
ENSG00000288082	1.14480423847501	9.09312934746115	2.98967595640032	7.94832510898614	0.956960797139369	8.49199825497025	3009	47.44	2	239493587	239496697	lncRNA	lncRNA		NA
ENSG00000128534	33.2351703880298	7.49138713087099	-2.14940596735382	25.7437832571588	0.956958616780045	-25.8333567777025	17309	35.29	7	118184144	118204035	protein_coding	protein_coding	LSM8	NA
ENSG00000118922	67.0253576533917	15.8416000131584	-2.08098895655183	51.1837576402333	0.956937903366475	-51.2260437786428	11114	37.47	13	73686089	74133929	protein_coding	protein_coding	KLF12	NA
ENSG00000107738	1663.19683533581	6875.68575594213	2.04754469165847	5212.48892060632	0.956905197976627	5212.48932275961	5153	53.86	10	71747556	71773520	protein_coding	protein_coding	VSIR	NA
ENSG00000197405	1055.55440783777	4366.75088198726	2.04855928606552	3311.19647414949	0.956905197976627	3311.19710784713	2964	49.69	19	47290023	47322066	protein_coding	protein_coding	C5AR1	NA
ENSG00000185883	276.720649518881	1145.93197450505	2.05001919428142	869.211324986169	0.956899747078318	869.213742449409	1416	60.03	16	2513952	2520218	protein_coding	protein_coding	ATP6V0C	NA
ENSG00000198743	30.0064959642322	6.68556151622518	-2.16615421515621	23.320934448007	0.956889935461364	-23.4213195104818	11566	39.02	21	34073578	34106260	protein_coding	protein_coding	SLC5A3	NA
ENSG00000242960	7.82889989448024	34.6070845299739	2.14418590545594	26.7781846354936	0.956883394383394	26.8638922267371	550	49.82	3	72929044	72929593	processed_pseudogene	processed_pseudogene	FTH1P23	NA
ENSG00000159346	32.0901903802017	133.368733447006	2.05521623142538	101.278543066805	0.956835426478284	101.299393875247	3113	44.28	1	202940826	202958572	protein_coding	protein_coding	ADIPOR1	NA
ENSG00000227017	7.66628179578184	0.594809265358926	-3.68802800385808	7.07147253042291	0.956762384440956	-7.97541687347861	674	45.93	7	30176387	30179014	lncRNA	lncRNA		NA
ENSG00000172667	49.1644934956075	11.477112749889	-2.09885702519039	37.6873807457185	0.956756933542648	-37.745779476452	11298	39.67	3	178960121	179072215	protein_coding	protein_coding	ZMAT3	104326051
ENSG00000131759	12.7097889916715	54.1761759719705	2.09171848556181	41.466386980299	0.956725318332461	41.5191104844836	4743	56.99	17	40309180	40357643	protein_coding	protein_coding	RARA	728975
ENSG00000174010	20.1838825404569	4.17276908096185	-2.27412672585576	16.011113459495	0.956698063840921	-16.1718090075933	6272	41.85	X	23983716	24027186	protein_coding	protein_coding	KLHL15	NA
ENSG00000231212	7.65978769853848	0.594809265358926	-3.6868053808689	7.06497843317956	0.956692612942613	-7.96909368609104	787	35.28	9	62349941	62351536	lncRNA	lncRNA		8790
ENSG00000163083	2.41753303042278	13.3581619169815	2.4661140003433	10.9406288865587	0.95668389150532	11.2151272260324	3206	56.09	2	120346136	120351803	protein_coding	protein_coding	INHBB	100507392
ENSG00000161642	1.3502335973547	9.69899084310573	2.84462562359703	8.34875724575103	0.956637013779871	8.82007043548435	3189	54.05	12	54369133	54391298	protein_coding	protein_coding	ZNF385A	NA
ENSG00000197776	9.1736776393377	1.1880344847382	-2.94892349893554	7.9856431545995	0.956604308390023	-8.51273436653441	3004	39.77	14	49693105	49753150	protein_coding	protein_coding	KLHDC1	NA
ENSG00000078589	114.872029491996	27.6113920720307	-2.05669202431528	87.2606374199655	0.956591226234083	-87.2848716847402	3576	38.13	X	78945332	78963727	protein_coding	protein_coding	P2RY10	NA
ENSG00000253986	2.40889227522469	13.310417126913	2.4661140003433	10.9015248516883	0.956559611023897	11.1769835982106	715	48.15	8	23493009	23494198	lncRNA	lncRNA		NA
ENSG00000125510	2.60246397591239	14.0531859397988	2.4329471364081	11.4507219638864	0.956424428745857	11.7063344076097	3640	60.24	20	64080082	64100643	protein_coding	protein_coding	OPRL1	NA
ENSG00000151458	10.0819999777746	1.48736120003369	-2.76095490820262	8.59463877774094	0.956360108145822	-9.02721926868825	8798	35.15	4	124664048	124712732	protein_coding	protein_coding	ANKRD50	NA
ENSG00000127995	12.770334808867	2.26163218767653	-2.49736012363158	10.5087026211905	0.956353567067853	-10.8013720594988	5260	34.66	7	94509219	94557019	protein_coding	protein_coding	CASD1	259290
ENSG00000135766	13.7634999074118	58.1434070951115	2.07876823493351	44.3799071876997	0.956330673294959	44.4285655785038	5381	39.6	1	231363751	231422287	protein_coding	protein_coding	EGLN1	NA
ENSG00000141682	16.5459823936408	3.26519267351652	-2.3412409217143	13.2807897201243	0.956303418803419	-13.485576911785	2186	39.61	18	59899996	59904305	protein_coding	protein_coding	PMAIP1	105369332
ENSG00000130724	38.7734615627102	160.683071684639	2.05107650106446	121.909610121929	0.956246729461015	121.926863138907	2110	54.43	19	58551452	58555105	protein_coding	protein_coding	CHMP2A	NA
ENSG00000086619	32.5843466582635	7.39914773770606	-2.13874805781556	25.1851989205574	0.956227106227106	-25.275847916991	5788	37.46	1	236214681	236282019	protein_coding	protein_coding	ERO1B	NA
ENSG00000180596	36.1406050284759	149.772117176708	2.05107650106446	113.631512148232	0.956184589220303	113.650021856166	834	37.87	6	26114873	26123926	protein_coding	protein_coding	H2BC4	NA
ENSG00000246016	5.34893781610451	24.629783244676	2.20307959450951	19.2808454285715	0.956090833769405	19.4063020727858	483	51	5	10479371	10482309	lncRNA	lncRNA	LINC01513	NA
ENSG00000227376	6.24042745212193	28.016378440819	2.1665537184844	21.7759509886971	0.956082112332112	21.8834639962967	552	47.28	11	77734475	77735026	processed_pseudogene	processed_pseudogene	FTH1P16	NA
ENSG00000280129	18.0185142186807	3.66036470990108	-2.29942074601967	14.3581495087796	0.956028693528694	-14.5411070102552	1625	42.77	14	23005499	23007123	TEC	TEC		NA
ENSG00000166478	7.13909630358809	0.281766587095654	-4.66316901660166	6.85732971649244	0.955998168498169	-8.29265434695574	4222	42.79	11	9460319	9528524	protein_coding	protein_coding	ZNF143	102724190
ENSG00000173083	1.18177865492056	9.0952994899032	2.94416129714795	7.91352083498264	0.95599271759986	8.44345295180403	5101	41.22	4	83292461	83335153	protein_coding	protein_coding	HPSE	NA
ENSG00000167196	8.30508456786924	0.905724285294025	-3.19685101237912	7.39936028257521	0.955988356881214	-8.06042114201863	11821	39.44	15	75903876	75942511	protein_coding	protein_coding	FBXO22	3690
ENSG00000115541	86.9209730467801	20.8819489758482	-2.05744795571371	66.0390240709319	0.955954561311704	-66.0710662266895	1823	43.96	2	197500140	197503449	protein_coding	protein_coding	HSPE1	NA
ENSG00000051341	7.96953881474037	0.77710519154133	-3.35831443507324	7.19243362319904	0.955941479155765	-7.93784462363338	9185	39.03	3	121431431	121545988	protein_coding	protein_coding	POLQ	NA
ENSG00000169442	11420.3029445755	2781.72041872354	-2.03755158945437	8638.58252585199	0.955846633525205	-8638.58276614699	934	54.56	1	26317958	26320523	protein_coding	protein_coding	CD52	NA
ENSG00000163545	312.117067748388	1284.68978457351	2.04126087576798	972.572716825123	0.955844453165882	972.574858948433	3391	51.29	1	205302063	205321745	protein_coding	protein_coding	NUAK2	NA
ENSG00000136982	13.1583440124356	2.39167376501378	-2.45988541821292	10.7666702474219	0.955789944182801	-11.0441036072402	2487	41.9	8	119833976	119855894	protein_coding	protein_coding	DSCC1	NA
ENSG00000228382	3.95944362479461	19.1432867012068	2.27346892240091	15.1838430764122	0.955648220826792	15.3531023415541	870	48.58	1	226656080	226675089	lncRNA	lncRNA	ITPKB-IT1	100527963
ENSG00000269553	3.95944362479461	19.1432867012068	2.27346892240091	15.1838430764122	0.955648220826792	15.3531023415541	435	50.65	19	35330843	35331920	lncRNA	lncRNA		NA
ENSG00000240036	16.0325875498665	3.16387907105812	-2.3412409217143	12.8687084788083	0.95553811268097	-13.079949042946	376	46.28	11	27581680	27582055	processed_pseudogene	processed_pseudogene		NA
ENSG00000232838	27.6834253436443	6.20131293163085	-2.15837686456449	21.4821124120134	0.95541601255887	-21.5902696688084	1151	45.15	20	18137863	18143169	protein_coding	protein_coding	PET117	102723166
ENSG00000106565	4.7867452614053	22.2414783408593	2.21613574733496	17.454733079454	0.955380036630037	17.5948561950816	1979	51.68	7	150791285	150801360	protein_coding	protein_coding	TMEM176B	NA
ENSG00000105583	22.9486686949	95.1027436899265	2.05107650106446	72.1540749950265	0.955378946450375	72.1832214105267	713	57.41	19	12668073	12669415	protein_coding	protein_coding	WDR83OS	NA
ENSG00000137801	4.04353532440397	19.355007761188	2.25901776610337	15.3114724367841	0.955346241060527	15.477220339905	9158	43.51	15	39581079	39599466	protein_coding	protein_coding	THBS1	NA
ENSG00000170584	23.560465002006	5.13174073870796	-2.19884782244307	18.4287242632981	0.955332068724926	-18.5594399085461	8809	37.57	5	163446526	163460102	protein_coding	protein_coding	NUDCD2	NA
ENSG00000224307	10.1315175105038	42.9862158158552	2.0850238329878	32.8546983053513	0.955243764172336	32.9207916842804	1190	47.12	9	129282426	129312665	lncRNA	lncRNA		NA
ENSG00000103490	190.393185988053	779.701783988568	2.03394058875043	589.308598000516	0.955227411477412	589.312107962879	1660	61.88	16	31201486	31203450	protein_coding	protein_coding	PYCARD	NA
ENSG00000151725	7.66481442439783	0.683099931506088	-3.48808231004357	6.98171449289174	0.955182714111286	-7.80455350817031	3483	39.99	4	184694085	184734130	protein_coding	protein_coding	CENPU	NA
ENSG00000153006	39.292563773006	9.1400950941679	-2.10397522389632	30.1524686788381	0.95515218908076	-30.225785005043	8460	36.21	5	64718148	64768691	protein_coding	protein_coding	SREK1IP1	NA
ENSG00000233013	1.24627928855691	9.18181210394869	2.88115149962215	7.93553281539178	0.955108581894296	8.44237614821412	2073	43.82	9	138217068	138253217	transcribed_unprocessed_pseudogene	transcribed_unprocessed_pseudogene	FAM157B	NA
ENSG00000188677	3.97395298661185	19.0519797264803	2.26129420845481	15.0780267398684	0.955042080934938	15.2466501850531	7368	50.79	22	43999211	44172939	protein_coding	protein_coding	PARVB	6139
ENSG00000132589	60.7143888571934	247.749463919411	2.02877156563374	187.035075062218	0.95494832548404	187.046077792599	3390	54.43	17	28879335	28897733	protein_coding	protein_coding	FLOT2	NA
ENSG00000163527	243.765606582628	59.8849120537153	-2.0252301190748	183.880694528913	0.954938513867085	-183.891846957581	5006	35.96	3	31532638	31637616	protein_coding	protein_coding	STT3B	NA
ENSG00000133731	26.5880459526503	5.94134112957838	-2.16191722226974	20.6467048230719	0.954885095063666	-20.7595834767224	4405	37.43	8	81656914	81686331	protein_coding	protein_coding	IMPA1	NA
ENSG00000285967	18.8642752897694	3.94310797038631	-2.25825155704327	14.9211673193831	0.954824045002616	-15.0910879086934	6939	37.51	5	36864425	36876700	lncRNA	lncRNA	NIPBL-DT	105372273
ENSG00000248180	0.430589494196413	7.17357907970564	4.05830807029554	6.74298958550923	0.954820774463632	7.87005546001499	995	51.66	4	87207092	87208086	processed_pseudogene	processed_pseudogene	GAPDHP60	NA
ENSG00000135336	10.725306082548	1.74303081423861	-2.62134884090704	8.98227526830941	0.954713936856794	-9.35696204659438	4095	38.95	6	87590067	87667453	protein_coding	protein_coding	ORC3	NA
ENSG00000174485	32.1837577324628	7.39102165371159	-2.1224870774412	24.7927360787512	0.954689952904239	-24.8834224668657	10623	37.31	15	65658046	65792293	protein_coding	protein_coding	DENND4A	105371849
ENSG00000152795	170.709381674541	41.7410010778194	-2.03200524043009	128.968380596722	0.954659427873714	-128.984387578645	5529	42.42	4	82422565	82430462	protein_coding	protein_coding	HNRNPDL	NA
ENSG00000153989	150.472892467304	36.9585406749291	-2.02552391289389	113.514351792375	0.954529696493982	-113.532421844884	4796	37.38	6	117675469	117710727	protein_coding	protein_coding	NUS1	NA
ENSG00000117602	145.862341967908	35.831883455357	-2.02529167931636	110.030458512551	0.954488269666841	-110.049096347351	7138	42.26	1	24502351	24541040	protein_coding	protein_coding	RCAN3	7767
ENSG00000101166	141.883503822801	34.7333877581855	-2.03031182577619	107.150116064616	0.954456654456655	-107.169349810338	2877	40.51	20	59033145	59042809	protein_coding	protein_coding	PRELID3B	NA
ENSG00000198727	12293.4998798794	49985.8731097336	2.02362472127107	37692.3732298542	0.954450113378685	37692.3732841763	1141	46.28	MT	14747	15887	protein_coding	protein_coding	MT-CYB	NA
ENSG00000087074	224.496578050854	909.388651703729	2.01820354627846	684.892073652874	0.954435941043084	684.895047213869	3065	56.79	19	48872421	48876058	protein_coding	protein_coding	PPP1R15A	NA
ENSG00000235105	1.37021318757809	9.46395012504258	2.78804209523067	8.0937369374645	0.954399965114251	8.56047640833472	1257	43.28	1	48435967	48437223	processed_pseudogene	processed_pseudogene		NA
ENSG00000160445	135.187365225968	546.625631506052	2.01559278812126	411.438266280084	0.95439233385662	411.44320333899	4370	51.42	9	128729786	128772414	protein_coding	protein_coding	ZER1	NA
ENSG00000276571	15.3001343115477	3.01933637238034	-2.3412409217143	12.2807979391673	0.954375981161695	-12.5019761268436	394	34.77	16	19694035	19694428	lncRNA	lncRNA		NA
ENSG00000197249	117.353644277113	477.594710006678	2.02492421320849	360.241065729565	0.954370530263387	360.246756759921	4902	51.8	14	94376747	94390693	protein_coding	protein_coding	SERPINA1	NA
ENSG00000127334	95.9391586857901	23.3652636445111	-2.03775447214321	72.5738950412789	0.954337824873539	-72.6024977858979	9470	43.53	12	67648338	67665406	protein_coding	protein_coding	DYRK2	100462981
ENSG00000169139	20.252274799103	4.33179255609596	-2.22504790420978	15.9204822430071	0.954275684632828	-16.0752167334046	6591	42.29	8	48008415	48064708	protein_coding	protein_coding	UBE2V2	8517
ENSG00000171611	0.430589494196413	7.11129779250638	4.04572784656178	6.68070829830996	0.954275684632828	7.81023541102015	1171	50.96	6	42915989	42925838	protein_coding	protein_coding	PTCRA	NA
ENSG00000227776	7.36050417429766	0.594809265358926	-3.62930556473538	6.76569490893874	0.954244069422641	-7.67766152438741	936	45.58	1	167519536	167520586	processed_pseudogene	processed_pseudogene	AKR1D1P1	NA
ENSG00000075618	3.49221000970327	17.0450884368873	2.28714385929799	13.552878427184	0.954237528344671	13.7445094745195	3699	59.62	7	5592816	5606655	protein_coding	protein_coding	FSCN1	NA
ENSG00000100439	63.0543829339219	255.753369626074	2.02008468660083	192.698986692152	0.954165576487005	192.709574786317	4070	48.34	14	22598290	22612963	protein_coding	protein_coding	ABHD4	101928659
ENSG00000273973	19.9916550876906	4.24863760970662	-2.23432571779779	15.743017477984	0.954054378161521	-15.9007801923466	560	49.46	12	55929170	55929729	lncRNA	lncRNA		NA
ENSG00000162076	3.21815765468171	16.0038367361146	2.31411090689825	12.7856790814329	0.953967163788592	12.9934098243231	1338	51.45	16	2883213	2899382	protein_coding	protein_coding	FLYWCH2	NA
ENSG00000212127	7.3354257955096	0.594809265358926	-3.62438168609609	6.74061653015067	0.953942089656375	-7.65323812598623	2348	36.14	12	10937408	11171573	protein_coding	protein_coding	TAS2R14	NA
ENSG00000123146	20.0013700388523	82.4466205792938	2.04336153593646	62.4452505404414	0.953940999476714	62.4786734928411	5382	54.66	19	14380501	14408725	protein_coding	protein_coding	ADGRE5	140809
ENSG00000272812	60.0124730587336	14.5075430575348	-2.04845917248645	45.5049300011988	0.953837432408861	-45.5510135935014	574	36.24	8	233119	233692	lncRNA	lncRNA		NA
ENSG00000154001	23.9112197343392	5.31079701213327	-2.17068743189747	18.6004227222059	0.953805817198674	-18.7266550502686	9184	40.18	14	63371364	63543377	protein_coding	protein_coding	PPP2R5E	6352
ENSG00000228519	11.368699516737	1.96306688237269	-2.5338859996567	9.40563263436429	0.95378946450375	-9.74097035781727	606	50.66	X	25645722	25646327	processed_pseudogene	processed_pseudogene	RANBP1P1	NA
ENSG00000227337	7.31362198210469	0.594809265358926	-3.620087034706	6.71881271674576	0.95376221001221	-7.63200330591851	471	47.98	3	32785646	32786116	processed_pseudogene	processed_pseudogene	RPL23AP43	NA
ENSG00000162385	96.0375687716138	23.5654441154674	-2.02692601093681	72.4721246561465	0.953737135879993	-72.5004640069969	1363	41.43	1	53226900	53238518	protein_coding	protein_coding	MAGOH	NA
ENSG00000198886	19932.7313750285	80449.4639035312	2.01294339149055	60516.7325285027	0.953631388452817	60516.7325619806	1378	44.27	MT	10760	12137	protein_coding	protein_coding	MT-ND4	NA
ENSG00000030110	0.389321423324063	6.99142897799823	4.1665537184844	6.60210755467417	0.953613945578231	7.80691962636364	2212	57.18	6	33572547	33580293	protein_coding	protein_coding	BAK1	NA
ENSG00000023608	35.2043859504973	8.25805381909809	-2.09188145277758	26.9463321313993	0.953592141984999	-27.0274080027692	2593	39.55	14	61762420	61796428	protein_coding	protein_coding	SNAPC1	NA
ENSG00000254165	7.29812702027819	0.594809265358926	-3.61702723495694	6.70331775491927	0.95357905982906	-7.61691242839486	708	31.96	8	42537529	42538304	lncRNA	lncRNA		NA
ENSG00000198464	25.0673487537961	5.6484777470088	-2.14987539599848	19.4188710067874	0.95354526425955	-19.5375155891573	4844	42.41	19	52297169	52325922	protein_coding	protein_coding	ZNF480	NA
ENSG00000224418	8.08618768443969	0.930843920749493	-3.11884850037785	7.15534376369019	0.953525641025641	-7.80552114499021	1278	55.01	13	98577244	98578830	lncRNA	lncRNA	STK24-AS1	NA
ENSG00000080824	33.1157703992533	7.70206229422977	-2.10420172441345	25.4137081050235	0.953521280306995	-25.5006710606675	5097	47.25	14	102080742	102139699	protein_coding	protein_coding	HSP90AA1	NA
ENSG00000165140	9.91933913332052	41.7300741141864	2.07277157216378	31.8107349808659	0.953489665096808	31.878193832356	1910	48.66	9	94603133	94640249	protein_coding	protein_coding	FBP1	NA
ENSG00000271795	3.37513622222091	16.4975738357013	2.28923623825922	13.1224376134804	0.953489665096808	13.3206220378121	3317	49.23	5	151509453	151512769	lncRNA	lncRNA		NA
ENSG00000256937	0.997889905437806	8.27081249630025	3.05107650106446	7.27292259086244	0.95345695970696	7.88698109722757	863	60.37	12	9127783	9128645	processed_pseudogene	processed_pseudogene	KRT17P8	NA
ENSG00000144306	7.89691157310024	0.861210326291882	-3.19685101237912	7.03570124680836	0.953403540903541	-7.72793299852491	4144	37.9	2	174395730	174429575	protein_coding	protein_coding	SCRN3	NA
ENSG00000114446	41.268285315437	9.82885043281068	-2.06993889989691	31.4394348826264	0.953399180184894	-31.5075024841419	3631	35.23	3	108160812	108222435	protein_coding	protein_coding	IFT57	NA
ENSG00000166128	259.551887938108	64.3415078342401	-2.01220133084035	195.210380103868	0.953351212279784	-195.22075057353	5103	39.78	15	63189560	63267776	protein_coding	protein_coding	RAB8B	NA
ENSG00000255987	47.0477832138599	11.3027888904309	-2.05744795571371	35.744994323429	0.953347941740799	-35.8041577372299	421	48.22	17	35514766	35515186	processed_pseudogene	processed_pseudogene	TOMM20P2	NA
ENSG00000110203	62.3059296759853	251.387870029919	2.01247366184071	189.081940353933	0.953333769405198	189.092649826079	1396	45.32	11	72114869	72139892	protein_coding	protein_coding	FOLR3	NA
ENSG00000143756	53.9309765156305	13.0423294065412	-2.04791259356691	40.8886471090893	0.953331589045875	-40.9398999559418	6020	40.96	1	224114111	224162047	protein_coding	protein_coding	FBXO28	NA
ENSG00000197894	53.6245855904288	12.9572096440703	-2.04913952856645	40.6673759463585	0.953311965811966	-40.7189690337315	4866	40.37	4	99070978	99088801	protein_coding	protein_coding	ADH5	NA
ENSG00000121481	11.9057003003617	2.13193285074884	-2.48141857976256	9.77376744961282	0.953310875632304	-10.0838469012129	3906	39.29	1	185045526	185102603	protein_coding	protein_coding	RNF2	105373098
ENSG00000170385	68.0993396557029	16.5533208075452	-2.04052013969289	51.5460188481577	0.953305424733996	-51.5863914374239	5893	40.58	1	211571568	211579161	protein_coding	protein_coding	SLC30A1	NA
ENSG00000228314	6.52028354636386	28.4067325331578	2.1232262868203	21.8864489867939	0.95328798185941	21.9891959633948	1717	50.65	21	13843133	13848364	transcribed_unprocessed_pseudogene	transcribed_unprocessed_pseudogene	CYP4F29P	NA
ENSG00000274487	2.55088562912567	13.3902559737199	2.39211341889953	10.8393703445942	0.953225841618699	11.1001872090586	1688	40.95	17	38195703	38257364	transcribed_unprocessed_pseudogene	transcribed_unprocessed_pseudogene	NPEPPSP1	NA
ENSG00000102109	5.14905224749074	23.1166530632767	2.1665537184844	17.9676008157859	0.953223661259376	18.0977521833655	1338	55.39	X	48831096	48835610	protein_coding	protein_coding	PCSK1N	NA
ENSG00000137770	19.679847530374	4.23169252060894	-2.21741233486144	15.448155009765	0.953153889761033	-15.6064861730155	9277	40.01	15	44427622	44529038	protein_coding	protein_coding	CTDSPL2	NA
ENSG00000276368	7.23679822178846	0.594809265358926	-3.60485252101084	6.64198895642953	0.952994723530438	-7.55718062478131	476	58.61	6	27814302	27814777	protein_coding	protein_coding	H2AC14	NA
ENSG00000185640	0.430589494196413	6.97042107842492	4.01686078572655	6.5398315842285	0.952958747601605	7.67493112164405	2560	51.03	12	52821408	52834311	protein_coding	protein_coding	KRT79	NA
ENSG00000237172	12.1113255214387	50.1911593271041	2.05107650106446	38.0798338056653	0.952936944008373	38.1350318930024	2702	62.76	16	67148104	67150998	protein_coding	protein_coding	B3GNT9	NA
ENSG00000137720	6.86198397125758	0.338536861331204	-4.3412409217143	6.52344710992638	0.952927132391418	-7.83592591442605	3514	42.92	11	111878935	111885975	protein_coding	protein_coding	C11orf1	NA
ENSG00000104814	3.29616862104935	16.0882322347655	2.28714385929798	12.7920636137162	0.952858451072737	12.9949189505162	3919	50.87	19	38587641	38618882	protein_coding	protein_coding	MAP4K1	NA
ENSG00000164405	91.2430397981579	22.5265907529981	-2.01808552344294	68.7164490451598	0.952789769754055	-68.74607653209	2218	49.28	5	132866630	132868847	protein_coding	protein_coding	UQCRQ	NA
ENSG00000273487	7.99238040271765	0.920045267376529	-3.11884850037785	7.07233513534112	0.952786499215071	-7.72949805840519	1293	39.5	1	92189237	92190707	lncRNA	lncRNA		NA
ENSG00000161638	33.8266160956142	135.832103669938	2.00559373127045	102.005487574323	0.952770146520146	102.025202285957	7383	52.45	12	54395261	54419266	protein_coding	protein_coding	ITGA5	6880
ENSG00000278231	11.7647402785905	48.7548578163054	2.05107650106446	36.9901175377149	0.952764695621839	37.04693928339	366	47.64	20	48821688	48849458	lncRNA	lncRNA		NA
ENSG00000269335	3.46750239790037	16.7648283017471	2.27346892240091	13.2973259038468	0.952752703645561	13.4902756507878	3477	56.86	X	154541199	154565046	protein_coding	protein_coding	IKBKG	256302
ENSG00000260589	6.96907851878588	0.45842717946738	-3.92620342243546	6.5106513393185	0.952619701726845	-7.60287144285063	2595	38.61	10	17641284	17643878	lncRNA	lncRNA	STAM-DT	NA
ENSG00000121621	7.62611457509698	0.790094220091556	-3.2708515938229	6.83602035500543	0.952572824001395	-7.57823491605152	4517	33.97	11	28020619	28108156	protein_coding	protein_coding	KIF18A	NA
ENSG00000233276	607.504023221086	2427.7104820422	1.99863051428414	1820.20645882112	0.952556471306471	1820.207556093	1178	62.31	3	49357176	49358353	protein_coding	protein_coding	GPX1	NA
ENSG00000211895	419.68849434334	1678.1819779325	1.99950834881827	1258.49348358916	0.95255538112681	1258.49507200863	1422	60.69	14	105703995	105708665	IG_C_gene	IG_C_gene	IGHA1	NA
ENSG00000096968	82.9815868936942	20.4587911200845	-2.02007034589968	62.5227957736098	0.952549930228502	-62.5554208326576	7908	37.57	9	4984390	5129948	protein_coding	protein_coding	JAK2	NA
ENSG00000204116	24.2008794835857	5.48606326314617	-2.14121631340631	18.7148162204395	0.952418018489447	-18.8369093395287	6939	37.63	X	73563197	73687111	protein_coding	protein_coding	CHIC1	6368
ENSG00000226031	8.27333525966908	1.03896814909856	-2.99331761829399	7.23436711057052	0.952401665794523	-7.8291773421282	1145	46.46	X	138711452	138716617	lncRNA	lncRNA	FGF13-AS1	NA
ENSG00000110492	1.17647402785905	8.6675302784543	2.88115149962215	7.49105625059524	0.952361329147043	8.02601755002797	2196	66.26	11	46380756	46383837	protein_coding	protein_coding	MDK	NA
ENSG00000125505	69.8121288776498	278.971390139995	1.99856756297412	209.159261262345	0.952320992499564	209.168809443745	5292	55.03	19	54173412	54189882	protein_coding	protein_coding	MBOAT7	NA
ENSG00000066422	76.5573834853683	18.8908656515525	-2.01885271040113	57.6665178338158	0.952291557648701	-57.7018461172959	7053	40.32	3	101648889	101677135	protein_coding	protein_coding	ZBTB11	NA
ENSG00000112799	7.15859508223464	0.594809265358926	-3.58917745203007	6.56378581687571	0.952249040641898	-7.48100788877941	1203	44.39	6	6588108	6654983	protein_coding	protein_coding	LY86	NA
ENSG00000124333	7.90374597377737	0.909842088503138	-3.11884850037785	6.99390388527424	0.952221786150358	-7.65780043646759	2615	38.75	X	155881345	155943769	protein_coding	protein_coding	VAMP7	NA
ENSG00000124380	10.8952534114011	1.88131554673356	-2.5338859996567	9.01393786466752	0.952132391418106	-9.36331426832097	1897	40.47	2	69893956	69905575	protein_coding	protein_coding	SNRNP27	NA
ENSG00000137040	58.9592222003348	14.4791649033253	-2.02573909598637	44.4800572970095	0.952080062794349	-44.5261621524947	4601	38.99	9	6011025	6015625	protein_coding	protein_coding	RANBP6	8331
ENSG00000287632	0.430589494196413	6.88303875053724	3.99866060691332	6.45244925634082	0.952073521716379	7.59100705143485	1037	39.86	4	78669690	78691671	lncRNA	lncRNA		NA
ENSG00000137845	58.3676603310239	14.2941834844376	-2.02974102654387	44.0734768465864	0.952034275248561	-44.1201905025513	15979	37.34	15	58588809	58749791	protein_coding	protein_coding	ADAM10	NA
ENSG00000145335	1.2496954039883	8.82335575830719	2.819750954958	7.57366035431889	0.951880559916274	8.08154234107378	6202	36.33	4	89700345	89838315	protein_coding	protein_coding	SNCA	NA
ENSG00000243517	7.10543719796062	0.594809265358926	-3.57842439573319	6.51062793260169	0.951799886621315	-7.42922588381534	606	57.1	12	31251992	31252597	processed_pseudogene	processed_pseudogene		NA
ENSG00000100632	145.464195703371	36.3405481081824	-2.00101201008399	109.123647595188	0.951786804465376	-109.141992438948	1113	40.2	14	69380128	69398299	protein_coding	protein_coding	ERH	NA
ENSG00000068323	10.2350723602665	42.4156832915802	2.05107650106446	32.1806109313137	0.951770451770452	32.2459088060145	4207	52.48	X	49028726	49043410	protein_coding	protein_coding	TFE3	NA
ENSG00000172175	66.0477945325735	16.3146496613123	-2.01734238030043	49.7331448712613	0.951766091051805	-49.7740431255611	11448	38.93	18	58671465	58754477	protein_coding	protein_coding	MALT1	NA
ENSG00000240954	10.7815835792529	1.86168784149899	-2.5338859996567	8.91989573775393	0.951720303506018	-9.27281608960605	1278	46.64	14	21750269	21751546	processed_pseudogene	processed_pseudogene	RPL4P1	NA
ENSG00000230724	59.0188059008424	235.247609004106	1.99493342302693	176.228803103263	0.951662523983953	176.24009419701	3823	51.7	11	127204	139612	lncRNA	lncRNA	LINC01001	NA
ENSG00000132405	0.962979699480797	7.98146618053511	3.05107650106446	7.01848648105432	0.951575309611024	7.65298767149732	6260	49.5	4	6909242	7033118	protein_coding	protein_coding	TBC1D14	NA
ENSG00000178338	26.005672284444	6.04028650017082	-2.1061374486283	19.9653857842732	0.951456480027909	-20.0761660798911	3742	44.33	5	178859953	178888122	protein_coding	protein_coding	ZNF354B	NA
ENSG00000136021	9.33558592877663	1.43289169920512	-2.70381100109901	7.9026942295715	0.951424864817722	-8.35243497524924	7472	37.97	12	100267140	100341715	protein_coding	protein_coding	SCYL2	8357
ENSG00000164252	51.3421495464722	12.5297659236976	-2.03478423558938	38.8123836227746	0.951380167451596	-38.8656849851746	5032	39.02	5	77029251	77065234	protein_coding	protein_coding	AGGF1	NA
ENSG00000143409	14.6420701662395	59.434250422995	2.0211750153506	44.7921802567554	0.951310395953253	44.837758202171	3823	49.2	1	150996549	151008376	protein_coding	protein_coding	MINDY1	NA
ENSG00000132541	18.4086356904278	3.97334178596477	-2.21195790476933	14.4352939044631	0.951248255712541	-14.6037826565825	1497	38.99	8	98102344	98117171	protein_coding	protein_coding	RIDA	NA
ENSG00000181524	24.5466695028834	5.65139444521545	-2.11884850037785	18.895275057668	0.951223181580324	-19.0137039651006	421	48.69	6	42956345	42956765	processed_pseudogene	processed_pseudogene	RPL24P4	NA
ENSG00000271843	7.04729123071053	0.594809265358926	-3.56656980938742	6.4524819653516	0.951146869004012	-7.37258053319334	611	36.82	3	64008082	64008692	lncRNA	lncRNA		100420587
ENSG00000236603	17.197122656078	3.65474202985515	-2.23432571779779	13.5423806262228	0.95083398744113	-13.72546117399	651	46.7	6	30485940	30486590	processed_pseudogene	processed_pseudogene	RANP1	NA
ENSG00000161905	3.30538141396715	15.8053834904941	2.25752737853189	12.5000020765269	0.950766396302111	12.7022234974038	3387	54.64	17	4630919	4642294	protein_coding	protein_coding	ALOX15	NA
ENSG00000185129	14.170690279489	2.85075133169866	-2.3134959312314	11.3199389477903	0.950721698935985	-11.5539292539605	12519	41.49	5	140107777	140125619	protein_coding	protein_coding	PURA	NA
ENSG00000132967	11.6270790512083	2.14152750804294	-2.44077659526521	9.48555154316534	0.950661739054596	-9.79454330053428	1111	39.42	3	22381819	22382929	transcribed_processed_pseudogene	transcribed_processed_pseudogene	HMGB1P5	NA
ENSG00000286640	7.66628179578184	0.882506328425706	-3.11884850037785	6.78377546735613	0.950588697017268	-7.46637968226985	1348	41.63	1	41302911	41306148	transcribed_unprocessed_pseudogene	transcribed_unprocessed_pseudogene		NA
ENSG00000135974	99.705597785633	25.112730681095	-1.98925559297076	74.592867104538	0.950566893424036	-74.6193872977354	4595	38.2	2	105337532	105349211	protein_coding	protein_coding	C2orf49	NA
ENSG00000099991	10.9160949743019	44.7310759845976	2.03482061030654	33.8149810102956	0.950508023722309	33.8761484771038	9388	50.24	22	24011192	24178628	protein_coding	protein_coding	CABIN1	NA
ENSG00000197646	19.8297793379927	4.40237120742626	-2.17131592027199	15.4274081305665	0.950475318332461	-15.5794587342659	2432	40.55	9	5510531	5571282	protein_coding	protein_coding	PDCD1LG2	NA
ENSG00000196937	59.1030056835136	14.7169302769219	-2.00575472153222	44.3860754065917	0.950456785278214	-44.4313711470014	3395	35.92	7	121348878	121396364	protein_coding	protein_coding	FAM3C	646719
ENSG00000189050	9.12104842075368	1.39996296642289	-2.70381100109901	7.72108545433079	0.950403366474795	-8.18081625039595	3399	38.09	17	59952240	59964761	protein_coding	protein_coding	RNFT1	613266
ENSG00000261794	12.9475638193216	2.52232147993377	-2.35985659988165	10.4252423393878	0.950352128030699	-10.6889943870773	5188	48.94	15	30604028	30617752	protein_coding	protein_coding	GOLGA8H	NA
ENSG00000227740	3.58525806991185	16.8388967711936	2.23164874670628	13.2536387012817	0.950322693179836	13.4402081439533	1201	38.81	1	175904762	175921057	lncRNA	lncRNA	LINC02803	NA
ENSG00000142408	0.194616720540752	6.45216830219852	5.05107650106446	6.25755158165777	0.950288897610326	8.04178622053044	8850	53.22	19	53962937	53990215	protein_coding	protein_coding	CACNG8	NA
ENSG00000101751	19.0493749302538	4.19506427801765	-2.18297883779757	14.8543106522362	0.950179879644165	-15.0138583168821	9358	36.4	18	54269517	54321266	protein_coding	protein_coding	POLI	NA
ENSG00000271503	38.4916559188255	152.37275376773	1.98498731060669	113.881097848905	0.950178789464504	113.898396046191	1499	46	17	35871491	35880793	protein_coding	protein_coding	CCL5	NA
ENSG00000089127	25.1323259034847	5.84713815881596	-2.10374160798764	19.2851877446687	0.950153715332287	-19.3995926529476	13021	43.14	12	112905856	112933219	protein_coding	protein_coding	OAS1	NA
ENSG00000167476	0.44163025045786	6.71066863481865	3.9255456189806	6.26903838436079	0.950153715332287	7.3966715941217	1950	55.44	19	2252252	2269759	protein_coding	protein_coding	JSRP1	NA
ENSG00000171806	17.4969699229019	3.77656676418366	-2.21195790476933	13.7204031587182	0.950106837606838	-13.8975616785908	1575	40.7	1	169792529	169794963	protein_coding	protein_coding	METTL18	NA
ENSG00000184371	13.4816107384902	54.2800360522273	2.00942880370597	40.7984253137371	0.950050148264434	40.8478801432553	5238	54.81	1	109910242	109930992	protein_coding	protein_coding	CSF1	NA
