# Supplementary material for: Multi-tissue transcriptomics of a unique monozygotic discordant twin case of severe progressive osseous heteroplasia
Source: Genes Dis. 2023 Jun 19;11(3):100981. doi: 10.1016/j.gendis.2023.05.001 (PMC10808913; doi:10.1016/j.gendis.2023.05.001)
Supplement: Multimedia component 6 [file mmc6.xlsx]

## Sheet: Heterotopic ossification (both)
Table S3. Pathway analysis results from heterotopic ossification and skin samples
Cluster	ID	Description	GeneRatio	BgRatio	pvalue	p.adjust	qvalue	geneID	Count
upregulated	GO:0045229	external encapsulating structure organization	9/32	396/18862	1.32428652861e-08	4.1538454114067e-06	2.11653513607668e-06	COMP/MMP7/SFRP2/CDH1/ITGB8/SOX9/ITGB6/LAMB3/COL3A1	9
upregulated	GO:0007178	transmembrane receptor protein serine/threonine kinase signaling pathway	10/32	358/18862	2.38241849209503e-10	1.88351452814694e-07	9.59719075530992e-08	COMP/SFRP2/SFRP1/ITGB8/HSPA1A/ITGB6/CDKN2B/INHBA/COL3A1/TGFB3	10
upregulated	GO:0071560	cellular response to transforming growth factor beta stimulus	9/32	251/18862	2.43521373909884e-10	1.88351452814694e-07	9.59719075530992e-08	PPARGC1A/SFRP1/ITGB8/SOX9/HSPA1A/ITGB6/CDKN2B/COL3A1/TGFB3	9
upregulated	GO:0071559	response to transforming growth factor beta	9/32	257/18862	3.00241423190266e-10	1.88351452814694e-07	9.59719075530992e-08	PPARGC1A/SFRP1/ITGB8/SOX9/HSPA1A/ITGB6/CDKN2B/COL3A1/TGFB3	9
upregulated	GO:0030198	extracellular matrix organization	9/32	393/18862	1.23995009183785e-08	4.1538454114067e-06	2.11653513607668e-06	COMP/MMP7/SFRP2/CDH1/ITGB8/SOX9/ITGB6/LAMB3/COL3A1	9
upregulated	GO:0043062	extracellular structure organization	9/32	394/18862	1.26752285529336e-08	4.1538454114067e-06	2.11653513607668e-06	COMP/MMP7/SFRP2/CDH1/ITGB8/SOX9/ITGB6/LAMB3/COL3A1	9
downregulated	GO:0035924	cellular response to vascular endothelial growth factor stimulus	5/26	72/18862	4.34909881599057e-08	6.08004014475481e-05	3.45181106027041e-05	PGF/NOTCH1/DLL4/FLT1/VEGFC	5
upregulated	GO:0001501	skeletal system development	9/32	486/18862	7.69543411328799e-08	2.068972428744e-05	1.05421661311359e-05	COMP/SFRP2/SFRP1/ITGB8/SOX9/ITGB6/IGF1/COL3A1/TGFB3	9
upregulated	GO:0050678	regulation of epithelial cell proliferation	8/32	374/18862	1.53842293877291e-07	3.61913996346327e-05	1.84408328581858e-05	SFRP2/SFN/SFRP1/SOX9/CDKN2B/FZD7/IGF1/EGFR	8
upregulated	GO:0043588	skin development	8/32	415/18862	3.39878602487163e-07	7.10723922089824e-05	3.62139657152989e-05	COMP/SFN/SOX9/ITGB6/ETV4/INHBA/COL3A1/EGFR	8
upregulated	GO:0050673	epithelial cell proliferation	8/32	428/18862	4.29447826348065e-07	8.08220809187058e-05	4.11817862950618e-05	SFRP2/SFN/SFRP1/SOX9/CDKN2B/FZD7/IGF1/EGFR	8
downregulated	GO:0050678	regulation of epithelial cell proliferation	7/26	374/18862	5.41490055503187e-07	0.000268446172987022	0.000152404498480698	PGF/NOTCH1/DLL4/FLT1/TLR4/VEGFC/BMP5	7
downregulated	GO:0072132	mesenchyme morphogenesis	4/26	49/18862	5.76064748899189e-07	0.000268446172987022	0.000152404498480698	NOTCH1/LEF1/NOS3/BMP5	4
upregulated	GO:0071496	cellular response to external stimulus	7/32	303/18862	6.14320659866292e-07	0.000105104680169851	5.35546527404968e-05	MMP7/SFRP2/SFRP1/SOX9/PRKAA2/CDKN2B/EGFR	7
upregulated	GO:0060348	bone development	6/32	193/18862	7.71031961833525e-07	0.000120923512680891	6.1614922564065e-05	COMP/SFRP2/SOX9/ITGB6/IGF1/TGFB3	6
upregulated	GO:0031667	response to nutrient levels	7/32	451/18862	8.5535430241921e-06	0.000516338225855848	0.000263093083368576	MMP7/PPARGC1A/SFRP2/SFRP1/PRKAA2/CDKN2B/EGFR	7
upregulated	GO:0016049	cell growth	8/32	470/18862	8.70479196292362e-07	0.000126018603647863	6.42110565038333e-05	SFRP2/SFN/SFRP1/SOX9/HSPA1A/INHBA/IGF1/EGFR	8
upregulated	GO:0007179	transforming growth factor beta receptor signaling pathway	6/32	202/18862	1.00630174078516e-06	0.000135275705439833	6.89278861545323e-05	ITGB8/HSPA1A/ITGB6/CDKN2B/COL3A1/TGFB3	6
upregulated	GO:0007369	gastrulation	5/32	179/18862	1.1906757232773e-05	0.000622458808668854	0.000317165375410999	SFRP2/SFRP1/LAMB3/FZD7/INHBA	5
downregulated	GO:0003203	endocardial cushion morphogenesis	3/26	33/18862	1.2341995111095e-05	0.00143784243044256	0.000816303887172421	NOTCH1/NOS3/BMP5	3
downregulated	GO:0050673	epithelial cell proliferation	7/26	428/18862	1.33583007240997e-06	0.000466872610307285	0.000265056809104505	PGF/NOTCH1/DLL4/FLT1/TLR4/VEGFC/BMP5	7
downregulated	GO:0061448	connective tissue development	5/26	243/18862	1.7957927711365e-05	0.00167367886269922	0.00095019491188556	FGFR3/NOTCH1/BMP8A/COL11A2/BMP5	5
upregulated	GO:0042493	response to drug	7/32	359/18862	1.90645938439034e-06	0.000239197104094842	0.000121879613977516	PPARGC1A/SFRP2/CDH1/SFRP1/PRKAA2/INHBA/EGFR	7
downregulated	GO:0003197	endocardial cushion development	3/26	42/18862	2.5755998768041e-05	0.00211805213398361	0.00120247820873702	NOTCH1/NOS3/BMP5	3
downregulated	GO:0060039	pericardium development	3/26	20/18862	2.60963711688063e-06	0.000729654537879824	0.000414245554974315	NOTCH1/DLL4/BMP5	3
upregulated	GO:0030858	positive regulation of epithelial cell differentiation	4/32	61/18862	3.32621926359853e-06	0.000371317729876268	0.000189199872429823	SFN/SOX9/PROM1/ETV4	4
upregulated	GO:0090092	regulation of transmembrane receptor protein serine/threonine kinase signaling pathway	6/32	251/18862	3.54634684972242e-06	0.000371317729876268	0.000189199872429823	SFRP2/SFRP1/HSPA1A/CDKN2B/INHBA/TGFB3	6
upregulated	GO:0042698	ovulation cycle	4/32	62/18862	3.55139167788142e-06	0.000371317729876268	0.000189199872429823	MMP7/INHBA/TGFB3/EGFR	4
upregulated	GO:0030278	regulation of ossification	4/32	112/18862	3.7259635285268e-05	0.00120901092425645	0.000616034986295447	COMP/SFRP1/SOX9/TGFB3	4
upregulated	GO:0001503	ossification	7/32	401/18862	3.96163261716975e-06	0.000392410136079657	0.000199947219625576	COMP/SFRP2/SFRP1/SOX9/IGF1/TGFB3/EGFR	7
upregulated	GO:0001558	regulation of cell growth	7/32	406/18862	4.29813847252246e-06	0.000404454830264364	0.000206084428866735	SFRP2/SFN/SFRP1/HSPA1A/INHBA/IGF1/EGFR	7
downregulated	GO:0002040	sprouting angiogenesis	5/26	184/18862	4.65993761200039e-06	0.00108576546359609	0.000616419817447068	PGF/NOTCH1/DLL4/VEGFC/LEF1	5
upregulated	GO:0030099	myeloid cell differentiation	7/32	419/18862	5.28655618897552e-06	0.000468809493870463	0.000238875467820343	SFRP1/ITGB8/HSPA1A/ITGB6/CDKN2B/H3C8/INHBA	7
upregulated	GO:0044409	entry into host	5/32	153/18862	5.54995506510729e-06	0.000468809493870463	0.000238875467820343	CDH1/TMPRSS2/HSPA1A/ITGB6/EGFR	5
upregulated	GO:2001236	regulation of extrinsic apoptotic signaling pathway	5/32	154/18862	5.72934025452745e-06	0.000468809493870463	0.000238875467820343	SFRP2/SFRP1/HSPA1A/INHBA/IGF1	5
downregulated	GO:0043551	regulation of phosphatidylinositol 3-kinase activity	3/26	57/18862	6.4752229047824e-05	0.003121504007202	0.00177216626867729	SOCS2/FGFR3/FLT1	3
downregulated	GO:0045747	positive regulation of Notch signaling pathway	3/26	57/18862	6.4752229047824e-05	0.003121504007202	0.00177216626867729	NOTCH1/DLL4/NOS3	3
upregulated	GO:0031214	biomineral tissue development	5/32	160/18862	6.90340232652182e-06	0.000511207241621034	0.000260478660504929	COMP/SOX9/ITGB6/IGF1/TGFB3	5
upregulated	GO:0050680	negative regulation of epithelial cell proliferation	5/32	160/18862	6.90340232652182e-06	0.000511207241621034	0.000260478660504929	SFRP2/SFN/SFRP1/SOX9/CDKN2B	5
upregulated	GO:0030307	positive regulation of cell growth	5/32	161/18862	7.11615048738097e-06	0.000511207241621034	0.000260478660504929	SFRP2/SFN/SFRP1/IGF1/EGFR	5
upregulated	GO:0110148	biomineralization	5/32	162/18862	7.33400399775129e-06	0.000511207241621034	0.000260478660504929	COMP/SOX9/ITGB6/IGF1/TGFB3	5
downregulated	GO:0050679	positive regulation of epithelial cell proliferation	5/26	203/18862	7.52190162988658e-06	0.00132127963021283	0.000750127882825446	PGF/NOTCH1/TLR4/VEGFC/BMP5	5
upregulated	GO:0060828	regulation of canonical Wnt signaling pathway	6/32	287/18862	7.65140066973614e-06	0.000514283430730122	0.000262046090606377	SFRP2/SFRP1/SOX9/FZD7/DKK2/EGFR	6
upregulated	GO:0071772	response to BMP	5/32	167/18862	8.50294214060319e-06	0.000516338225855848	0.000263093083368576	COMP/SFRP2/SFRP1/SOX9/TGFB3	5
upregulated	GO:0071773	cellular response to BMP stimulus	5/32	167/18862	8.50294214060319e-06	0.000516338225855848	0.000263093083368576	COMP/SFRP2/SFRP1/SOX9/TGFB3	5
downregulated	GO:0048010	vascular endothelial growth factor receptor signaling pathway	4/26	96/18862	8.64407669012715e-06	0.00132127963021283	0.000750127882825446	PGF/FLT1/HHEX/VEGFC	4
upregulated	GO:0048511	rhythmic process	6/32	294/18862	8.77939597629497e-06	0.000516338225855848	0.000263093083368576	MMP7/PPARGC1A/PRKAA2/INHBA/TGFB3/EGFR	6
downregulated	GO:0061384	heart trabecula morphogenesis	3/26	30/18862	9.20934367618722e-06	0.00132127963021283	0.000750127882825446	NOTCH1/DLL4/BMP5	3
upregulated	GO:0062009	secondary palate development	3/32	25/18862	9.94592435656909e-06	0.000561722489020039	0.000286218014149145	ITGB8/ITGB6/TGFB3	3
upregulated	GO:0008544	epidermis development	7/32	463/18862	1.01480152107765e-05	0.000561722489020039	0.000286218014149145	SFN/SOX9/CALML5/LAMB3/ETV4/INHBA/EGFR	7
downregulated	GO:0003180	aortic valve morphogenesis	3/26	31/18862	1.01867376727003e-05	0.00132127963021283	0.000750127882825446	NOTCH1/DLL4/NOS3	3
downregulated	GO:0097191	extrinsic apoptotic signaling pathway	5/26	217/18862	1.03963347155516e-05	0.00132127963021283	0.000750127882825446	FGFR3/TNFRSF10C/NOS3/EYA1/BMP5	5
upregulated	GO:0052126	movement in host environment	5/32	175/18862	1.06716632294724e-05	0.000573830577081915	0.000292387524873665	CDH1/TMPRSS2/HSPA1A/ITGB6/EGFR	5
upregulated	GO:0009991	response to extracellular stimulus	7/32	477/18862	1.23133952804938e-05	0.000624996634638573	0.000318458489935533	MMP7/PPARGC1A/SFRP2/SFRP1/PRKAA2/CDKN2B/EGFR	7
upregulated	GO:0003401	axis elongation	3/32	27/18862	1.26194857153378e-05	0.000624996634638573	0.000318458489935533	SFRP2/SFRP1/SOX9	3
upregulated	GO:0060021	roof of mouth development	4/32	86/18862	1.31391004006482e-05	0.000634045819333846	0.00032306937827235	ITGB8/ITGB6/INHBA/TGFB3	4
downregulated	GO:0001503	ossification	6/26	401/18862	1.42779737424818e-05	0.00153543133015304	0.000871707870593626	FGFR3/NOTCH1/BMP8A/VEGFC/LEF1/BMP5	6
upregulated	GO:0071900	regulation of protein serine/threonine kinase activity	7/32	492/18862	1.50463454228067e-05	0.000688672689557363	0.000350903753110777	SFRP2/SFN/SFRP1/CDKN2B/IGF1/TGFB3/EGFR	7
upregulated	GO:0097306	cellular response to alcohol	4/32	89/18862	1.50533631369967e-05	0.000688672689557363	0.000350903753110777	CDH1/SFRP1/PRKAA2/INHBA	4
upregulated	GO:0002063	chondrocyte development	3/32	29/18862	1.57283393167064e-05	0.000688672689557363	0.000350903753110777	COMP/SFRP2/SOX9	3
upregulated	GO:0060349	bone morphogenesis	4/32	90/18862	1.57348170302692e-05	0.000688672689557363	0.000350903753110777	COMP/SFRP2/SOX9/TGFB3	4
downregulated	GO:0003176	aortic valve development	3/26	36/18862	1.61071109670729e-05	0.00160841008085485	0.000913139975125784	NOTCH1/DLL4/NOS3	3
upregulated	GO:0071214	cellular response to abiotic stimulus	6/32	330/18862	1.69162750471511e-05	0.000707476214194187	0.00036048483199894	MMP7/SFRP2/SFRP1/SOX9/ITGB6/EGFR	6
upregulated	GO:0104004	cellular response to environmental stimulus	6/32	330/18862	1.69162750471511e-05	0.000707476214194187	0.00036048483199894	MMP7/SFRP2/SFRP1/SOX9/ITGB6/EGFR	6
upregulated	GO:0060070	canonical Wnt signaling pathway	6/32	333/18862	1.78039056108101e-05	0.000728411964337926	0.000371152357241373	SFRP2/SFRP1/SOX9/FZD7/DKK2/EGFR	6
upregulated	GO:0050679	positive regulation of epithelial cell proliferation	5/32	203/18862	2.18501999467966e-05	0.000874937793614282	0.000445812590179882	SFRP1/SOX9/FZD7/IGF1/EGFR	5
downregulated	GO:1905314	semi-lunar valve development	3/26	41/18862	2.39381645629935e-05	0.00209159712869156	0.00118745895266428	NOTCH1/DLL4/NOS3	3
upregulated	GO:0048705	skeletal system morphogenesis	5/32	213/18862	2.75230628487848e-05	0.00107913342252944	0.000549857681036029	COMP/SFRP2/SFRP1/SOX9/TGFB3	5
downregulated	GO:0061383	trabecula morphogenesis	3/26	43/18862	2.76623920214892e-05	0.00214844578033566	0.00121973354293584	NOTCH1/DLL4/BMP5	3
upregulated	GO:0030111	regulation of Wnt signaling pathway	6/32	365/18862	2.98394207800299e-05	0.00108536121049451	0.00055303096524442	SFRP2/SFRP1/SOX9/FZD7/DKK2/EGFR	6
upregulated	GO:0097191	extrinsic apoptotic signaling pathway	5/32	217/18862	3.00884772980795e-05	0.00108536121049451	0.00055303096524442	SFRP2/SFRP1/HSPA1A/INHBA/IGF1	5
upregulated	GO:0071392	cellular response to estradiol stimulus	3/32	36/18862	3.04865297253144e-05	0.00108536121049451	0.00055303096524442	PPARGC1A/SFRP1/EGFR	3
upregulated	GO:0009306	protein secretion	6/32	367/18862	3.07675649443711e-05	0.00108536121049451	0.00055303096524442	COMP/SFRP1/IGF1/CACNA2D2/TGFB3/EGFR	6
upregulated	GO:0035592	establishment of protein localization to extracellular region	6/32	368/18862	3.12402862593646e-05	0.00108536121049451	0.00055303096524442	COMP/SFRP1/IGF1/CACNA2D2/TGFB3/EGFR	6
upregulated	GO:0051701	interaction with host	5/32	219/18862	3.14389641082004e-05	0.00108536121049451	0.00055303096524442	CDH1/TMPRSS2/HSPA1A/ITGB6/EGFR	5
upregulated	GO:0018108	peptidyl-tyrosine phosphorylation	6/32	369/18862	3.17188451526026e-05	0.00108536121049451	0.00055303096524442	SFRP2/SFRP1/RELN/WEE1/IGF1/EGFR	6
upregulated	GO:0018212	peptidyl-tyrosine modification	6/32	372/18862	3.31900885753426e-05	0.00111542404819276	0.000568349073160472	SFRP2/SFRP1/RELN/WEE1/IGF1/EGFR	6
upregulated	GO:0071692	protein localization to extracellular region	6/32	375/18862	3.47158322840211e-05	0.00114623151506189	0.000584046596689625	COMP/SFRP1/IGF1/CACNA2D2/TGFB3/EGFR	6
downregulated	GO:0061351	neural precursor cell proliferation	4/26	138/18862	3.61863758373168e-05	0.00266255544318784	0.00151160816517102	NOTCH1/DLL4/VEGFC/LEF1	4
upregulated	GO:0030282	bone mineralization	4/32	113/18862	3.85811112630829e-05	0.00123067205757834	0.000627072120618529	COMP/SOX9/IGF1/TGFB3	4
downregulated	GO:0038084	vascular endothelial growth factor signaling pathway	3/26	48/18862	3.85921995092208e-05	0.00269759474569454	0.0015315009699975	PGF/FLT1/VEGFC	3
upregulated	GO:0001704	formation of primary germ layer	4/32	115/18862	4.13266447704343e-05	0.00129627909096595	0.000660501287471327	SFRP2/LAMB3/FZD7/INHBA	4
downregulated	GO:2000179	positive regulation of neural precursor cell proliferation	3/26	50/18862	4.36531683794586e-05	0.00290605378068967	0.00164984907058204	NOTCH1/DLL4/VEGFC	3
upregulated	GO:1903580	positive regulation of ATP metabolic process	3/32	41/18862	4.52547606079039e-05	0.00139622064695205	0.000711425140876626	PPARGC1A/PRKAA2/IGF1	3
downregulated	GO:0043535	regulation of blood vessel endothelial cell migration	4/26	150/18862	5.01256737566043e-05	0.00298639378990961	0.00169546037014671	NOTCH1/DLL4/VEGFC/NOS3	4
upregulated	GO:0002790	peptide secretion	6/32	401/18862	5.04529524343041e-05	0.00153149123357033	0.00078035041880562	COMP/SFRP1/IGF1/CACNA2D2/TGFB3/EGFR	6
upregulated	GO:0061448	connective tissue development	5/32	243/18862	5.16168577477431e-05	0.00154195121081353	0.000785680157196223	COMP/PPARGC1A/SFRP2/ITGB8/SOX9	5
downregulated	GO:0003179	heart valve morphogenesis	3/26	53/18862	5.20315380233589e-05	0.00298639378990961	0.00169546037014671	NOTCH1/DLL4/NOS3	3
downregulated	GO:0060326	cell chemotaxis	5/26	306/18862	5.40787872662882e-05	0.00298639378990961	0.00169546037014671	PGF/NOTCH1/FLT1/VEGFC/LEF1	5
downregulated	GO:1990845	adaptive thermogenesis	4/26	153/18862	5.41488903386028e-05	0.00298639378990961	0.00169546037014671	NOTCH1/BMP8A/TLR4/LEPR	4
upregulated	GO:0042326	negative regulation of phosphorylation	6/32	407/18862	5.47926328947377e-05	0.00161124586106088	0.000820988298801086	PPARGC1A/SFRP2/SFN/SFRP1/CDKN2B/INHBA	6
downregulated	GO:0030509	BMP signaling pathway	4/26	154/18862	5.55409431599784e-05	0.00298639378990961	0.00169546037014671	NOTCH1/BMP8A/LEF1/BMP5	4
upregulated	GO:0048565	digestive tract development	4/32	125/18862	5.72492499956448e-05	0.00165758597679698	0.000844600271190807	SFRP2/SFRP1/TGFB3/EGFR	4
downregulated	GO:0007405	neuroblast proliferation	3/26	55/18862	5.81641674276079e-05	0.00301161133569614	0.00170977708539635	NOTCH1/VEGFC/LEF1	3
upregulated	GO:0045927	positive regulation of growth	5/32	253/18862	6.25000697750342e-05	0.00171571583221625	0.000874219544241292	SFRP2/SFN/SFRP1/IGF1/EGFR	5
upregulated	GO:0045667	regulation of osteoblast differentiation	4/32	128/18862	6.27942878947062e-05	0.00171571583221625	0.000874219544241292	SFRP2/SFRP1/SOX9/IGF1	4
upregulated	GO:0010823	negative regulation of mitochondrion organization	3/32	46/18862	6.40732236287738e-05	0.00171571583221625	0.000874219544241292	PPARGC1A/HSPA1A/IGF1	3
upregulated	GO:0045981	positive regulation of nucleotide metabolic process	3/32	46/18862	6.40732236287738e-05	0.00171571583221625	0.000874219544241292	PPARGC1A/PRKAA2/IGF1	3
upregulated	GO:1900544	positive regulation of purine nucleotide metabolic process	3/32	46/18862	6.40732236287738e-05	0.00171571583221625	0.000874219544241292	PPARGC1A/PRKAA2/IGF1	3
upregulated	GO:0046328	regulation of JNK cascade	4/32	129/18862	6.47267928200605e-05	0.00171571583221625	0.000874219544241292	SFRP2/SFRP1/FZD7/EGFR	4
downregulated	GO:0002011	morphogenesis of an epithelial sheet	3/26	58/18862	6.82217752309376e-05	0.00317913472576169	0.00180488486049568	NOTCH1/DLL4/BMP5	3
upregulated	GO:0007548	sex differentiation	5/32	262/18862	7.37399742256621e-05	0.00185839981675292	0.000946922217720182	SFRP2/SFRP1/SOX9/CNTFR/INHBA	5
upregulated	GO:0050730	regulation of peptidyl-tyrosine phosphorylation	5/32	262/18862	7.37399742256621e-05	0.00185839981675292	0.000946922217720182	SFRP2/SFRP1/RELN/IGF1/EGFR	5
downregulated	GO:0035265	organ growth	4/26	166/18862	7.43591940889939e-05	0.0032244153715165	0.00183059196605937	FGFR3/NOTCH1/DUSP6/LEPR	4
upregulated	GO:0008584	male gonad development	4/32	134/18862	7.50469639071319e-05	0.00185839981675292	0.000946922217720182	SFRP2/SFRP1/SOX9/INHBA	4
upregulated	GO:0055123	digestive system development	4/32	134/18862	7.50469639071319e-05	0.00185839981675292	0.000946922217720182	SFRP2/SFRP1/TGFB3/EGFR	4
upregulated	GO:0090101	negative regulation of transmembrane receptor protein serine/threonine kinase signaling pathway	4/32	134/18862	7.50469639071319e-05	0.00185839981675292	0.000946922217720182	SFRP2/SFRP1/HSPA1A/TGFB3	4
downregulated	GO:0071772	response to BMP	4/26	167/18862	7.61128091988874e-05	0.0032244153715165	0.00183059196605937	NOTCH1/BMP8A/LEF1/BMP5	4
downregulated	GO:0071773	cellular response to BMP stimulus	4/26	167/18862	7.61128091988874e-05	0.0032244153715165	0.00183059196605937	NOTCH1/BMP8A/LEF1/BMP5	4
upregulated	GO:0046546	development of primary male sexual characteristics	4/32	135/18862	7.72466894617151e-05	0.00188802947489543	0.000962019604916233	SFRP2/SFRP1/SOX9/INHBA	4
downregulated	GO:0003170	heart valve development	3/26	61/18862	7.93549917495898e-05	0.00326289054311549	0.00185243541112046	NOTCH1/DLL4/NOS3	3
downregulated	GO:0045765	regulation of angiogenesis	5/26	335/18862	8.30089862688399e-05	0.00327087124564685	0.00185696628207042	PGF/FLT1/HHEX/VEGFC/NOS3	5
upregulated	GO:0046718	viral entry into host cell	4/32	140/18862	8.89569059907633e-05	0.0021463704753156	0.00109365372952207	TMPRSS2/HSPA1A/ITGB6/EGFR	4
downregulated	GO:1901342	regulation of vasculature development	5/26	341/18862	9.02546378997124e-05	0.00327087124564685	0.00185696628207042	PGF/FLT1/HHEX/VEGFC/NOS3	5
downregulated	GO:0043534	blood vessel endothelial cell migration	4/26	175/18862	9.12474811017363e-05	0.00327087124564685	0.00185696628207042	NOTCH1/DLL4/VEGFC/NOS3	4
downregulated	GO:0045766	positive regulation of angiogenesis	4/26	175/18862	9.12474811017363e-05	0.00327087124564685	0.00185696628207042	PGF/FLT1/VEGFC/NOS3	4
downregulated	GO:1904018	positive regulation of vasculature development	4/26	175/18862	9.12474811017363e-05	0.00327087124564685	0.00185696628207042	PGF/FLT1/VEGFC/NOS3	4
upregulated	GO:0000082	G1/S transition of mitotic cell cycle	5/32	275/18862	9.26605262546261e-05	0.00220743177735704	0.00112476668111878	SFN/CDKN2B/INHBA/WEE1/EGFR	5
downregulated	GO:0001936	regulation of endothelial cell proliferation	4/26	177/18862	9.53499930390082e-05	0.00333248225671334	0.00189194459872137	PGF/DLL4/FLT1/VEGFC	4
upregulated	GO:0050708	regulation of protein secretion	5/32	279/18862	9.91749012184622e-05	0.00233308955116432	0.00118879388171078	SFRP1/IGF1/CACNA2D2/TGFB3/EGFR	5
downregulated	GO:0061314	Notch signaling involved in heart development	2/26	11/18862	9.97257100867994e-05	0.00340040348052062	0.00193050540193702	NOTCH1/DLL4	2
upregulated	GO:0071901	negative regulation of protein serine/threonine kinase activity	4/32	145/18862	0.000101909249630636	0.00236781738030688	0.00120648897223534	SFRP2/SFN/SFRP1/CDKN2B	4
upregulated	GO:0030199	collagen fibril organization	3/32	54/18862	0.00010373464881067	0.00238083669587415	0.00121312278647651	COMP/SFRP2/COL3A1	3
upregulated	GO:0090263	positive regulation of canonical Wnt signaling pathway	4/32	147/18862	0.000107455354531401	0.00243651779792887	0.00124149433073058	SFRP2/SFRP1/DKK2/EGFR	4
upregulated	GO:0098727	maintenance of cell number	4/32	148/18862	0.000110309169667923	0.00247145068232181	0.00125929390435436	SFRP1/SOX9/FZD7/IGF1	4
downregulated	GO:0051216	cartilage development	4/26	185/18862	0.000113113125627856	0.00372852501265229	0.00211678929262844	FGFR3/BMP8A/COL11A2/BMP5	4
downregulated	GO:0043550	regulation of lipid kinase activity	3/26	69/18862	0.000114682815124498	0.00372852501265229	0.00211678929262844	SOCS2/FGFR3/FLT1	3
upregulated	GO:0010821	regulation of mitochondrion organization	4/32	151/18862	0.000119201279145721	0.00263925655708527	0.00134479709352015	PPARGC1A/SFN/HSPA1A/IGF1	4
upregulated	GO:0090179	planar cell polarity pathway involved in neural tube closure	2/32	10/18862	0.000124418972930197	0.00265195569172877	0.00135126776394928	SFRP2/SFRP1	2
upregulated	GO:1904338	regulation of dopaminergic neuron differentiation	2/32	10/18862	0.000124418972930197	0.00265195569172877	0.00135126776394928	SFRP2/SFRP1	2
upregulated	GO:0001837	epithelial to mesenchymal transition	4/32	153/18862	0.000125411294667301	0.00265195569172877	0.00135126776394928	SFRP2/SFRP1/SOX9/TGFB3	4
upregulated	GO:0046661	male sex differentiation	4/32	153/18862	0.000125411294667301	0.00265195569172877	0.00135126776394928	SFRP2/SFRP1/SOX9/INHBA	4
downregulated	GO:0001935	endothelial cell proliferation	4/26	191/18862	0.000127930088708137	0.00406468781849943	0.00230763844224725	PGF/DLL4/FLT1/VEGFC	4
upregulated	GO:0030509	BMP signaling pathway	4/32	154/18862	0.000128602813451642	0.00268922772128878	0.00137025921701106	COMP/SFRP2/SFRP1/TGFB3	4
upregulated	GO:0090287	regulation of cellular response to growth factor stimulus	5/32	296/18862	0.000130889396243506	0.00270696531571735	0.0013792971657355	SFRP2/SFRP1/HSPA1A/CDKN2B/TGFB3	5
upregulated	GO:0044843	cell cycle G1/S phase transition	5/32	298/18862	0.000135078687275233	0.00273521599944279	0.00139369191537132	SFN/CDKN2B/INHBA/WEE1/EGFR	5
upregulated	GO:0030856	regulation of epithelial cell differentiation	4/32	156/18862	0.000135162108367789	0.00273521599944279	0.00139369191537132	SFN/SOX9/PROM1/ETV4	4
downregulated	GO:0002551	mast cell chemotaxis	2/26	13/18862	0.000141189477489474	0.00429093238109313	0.00243608389077947	PGF/VEGFC	2
downregulated	GO:0003222	ventricular trabecula myocardium morphogenesis	2/26	13/18862	0.000141189477489474	0.00429093238109313	0.00243608389077947	NOTCH1/DLL4	2
upregulated	GO:2000241	regulation of reproductive process	4/32	159/18862	0.00014545146310432	0.00291212397406734	0.00148383295507319	SFRP1/SOX9/INHBA/IGF1	4
upregulated	GO:0007568	aging	5/32	304/18862	0.000148266914205099	0.00291722471702625	0.00148643196890817	COMP/MMP7/PPARGC1A/CDKN2B/TGFB3	5
upregulated	GO:0048660	regulation of smooth muscle cell proliferation	4/32	160/18862	0.000149003977483238	0.00291722471702625	0.00148643196890817	PPARGC1A/IGF1/TGFB3/EGFR	4
upregulated	GO:0036363	transforming growth factor beta activation	2/32	11/18862	0.00015190649429786	0.00291722471702625	0.00148643196890817	ITGB8/ITGB6	2
upregulated	GO:0090178	regulation of establishment of planar polarity involved in neural tube closure	2/32	11/18862	0.00015190649429786	0.00291722471702625	0.00148643196890817	SFRP2/SFRP1	2
upregulated	GO:0043405	regulation of MAP kinase activity	5/32	307/18862	0.000155220574458532	0.00293653811278099	0.00149627284565327	SFRP2/SFRP1/IGF1/TGFB3/EGFR	5
upregulated	GO:0048659	smooth muscle cell proliferation	4/32	162/18862	0.000156297053966436	0.00293653811278099	0.00149627284565327	PPARGC1A/IGF1/TGFB3/EGFR	4
upregulated	GO:0002791	regulation of peptide secretion	5/32	308/18862	0.000157593171833624	0.00293653811278099	0.00149627284565327	SFRP1/IGF1/CACNA2D2/TGFB3/EGFR	5
upregulated	GO:0030324	lung development	4/32	163/18862	0.000160038940851735	0.00295287535963691	0.00150459726641827	SOX9/ITGB6/TGFB3/EGFR	4
downregulated	GO:0050930	induction of positive chemotaxis	2/26	14/18862	0.000164581417232241	0.00479343377688902	0.00272136817090153	PGF/VEGFC	2
downregulated	GO:0097531	mast cell migration	2/26	14/18862	0.000164581417232241	0.00479343377688902	0.00272136817090153	PGF/VEGFC	2
upregulated	GO:0051222	positive regulation of protein transport	5/32	312/18862	0.000167362971615864	0.00303502790130418	0.00154645697079708	CDH1/SFN/IGF1/TGFB3/EGFR	5
upregulated	GO:0007584	response to nutrient	4/32	165/18862	0.000167716738435512	0.00303502790130418	0.00154645697079708	SFRP2/SFRP1/CDKN2B/EGFR	4
upregulated	GO:0030323	respiratory tube development	4/32	167/18862	0.000175657692067013	0.00311547390319811	0.001587447131167	SOX9/ITGB6/TGFB3/EGFR	4
upregulated	GO:0071479	cellular response to ionizing radiation	3/32	65/18862	0.000180377745745372	0.00311547390319811	0.001587447131167	SFRP2/SFRP1/ITGB6	3
upregulated	GO:0010454	negative regulation of cell fate commitment	2/32	12/18862	0.000182094648964821	0.00311547390319811	0.001587447131167	SFRP2/FZD7	2
upregulated	GO:0014029	neural crest formation	2/32	12/18862	0.000182094648964821	0.00311547390319811	0.001587447131167	SFRP1/SOX9	2
upregulated	GO:0071481	cellular response to X-ray	2/32	12/18862	0.000182094648964821	0.00311547390319811	0.001587447131167	SFRP2/SFRP1	2
upregulated	GO:0090177	establishment of planar polarity involved in neural tube closure	2/32	12/18862	0.000182094648964821	0.00311547390319811	0.001587447131167	SFRP2/SFRP1	2
downregulated	GO:2000177	regulation of neural precursor cell proliferation	3/26	82/18862	0.000191555714694207	0.00546520181923473	0.00310274992222196	NOTCH1/DLL4/VEGFC	3
upregulated	GO:2000045	regulation of G1/S transition of mitotic cell cycle	4/32	174/18862	0.000205601252357051	0.00348595997239613	0.00177622324226907	SFN/CDKN2B/WEE1/EGFR	4
downregulated	GO:0008625	extrinsic apoptotic signaling pathway via death domain receptors	3/26	84/18862	0.000205723483763556	0.00575202860602903	0.00326558961595203	TNFRSF10C/NOS3/BMP5	3
upregulated	GO:1904951	positive regulation of establishment of protein localization	5/32	328/18862	0.000211164385651016	0.00351810882522801	0.00179260425067549	CDH1/SFN/IGF1/TGFB3/EGFR	5
upregulated	GO:2000027	regulation of animal organ morphogenesis	4/32	176/18862	0.000214793344576166	0.00351810882522801	0.00179260425067549	SFRP2/SFRP1/SOX9/FZD7	4
upregulated	GO:0032354	response to follicle-stimulating hormone	2/32	13/18862	0.000214974768810426	0.00351810882522801	0.00179260425067549	PPARGC1A/INHBA	2
upregulated	GO:0042659	regulation of cell fate specification	2/32	13/18862	0.000214974768810426	0.00351810882522801	0.00179260425067549	SFRP2/FZD7	2
upregulated	GO:0030336	negative regulation of cell migration	5/32	330/18862	0.000217201101391711	0.00352390062775173	0.00179555538446324	PPARGC1A/SFRP2/CDH1/SFRP1/COL3A1	5
upregulated	GO:0030177	positive regulation of Wnt signaling pathway	4/32	179/18862	0.000229132721274225	0.00365447272405163	0.00186208661089045	SFRP2/SFRP1/DKK2/EGFR	4
upregulated	GO:0090090	negative regulation of canonical Wnt signaling pathway	4/32	179/18862	0.000229132721274225	0.00365447272405163	0.00186208661089045	SFRP2/SFRP1/SOX9/DKK2	4
upregulated	GO:0032872	regulation of stress-activated MAPK cascade	4/32	181/18862	0.000239067869105409	0.00378088848450739	0.00192650003321563	SFRP2/SFRP1/FZD7/EGFR	4
upregulated	GO:0033627	cell adhesion mediated by integrin	3/32	72/18862	0.00024430815995534	0.00383156630863291	0.00195232222560802	SFRP2/ITGB8/ITGB6	3
downregulated	GO:0003184	pulmonary valve morphogenesis	2/26	17/18862	0.000245342899204141	0.0065959494824498	0.00374470740890532	NOTCH1/NOS3	2
downregulated	GO:0060033	anatomical structure regression	2/26	17/18862	0.000245342899204141	0.0065959494824498	0.00374470740890532	FLT1/LEF1	2
upregulated	GO:0042249	establishment of planar polarity of embryonic epithelium	2/32	14/18862	0.000250538205773783	0.00386485986283819	0.00196928650094837	SFRP2/SFRP1	2
upregulated	GO:1905208	negative regulation of cardiocyte differentiation	2/32	14/18862	0.000250538205773783	0.00386485986283819	0.00196928650094837	FZD7/EGFR	2
upregulated	GO:0070302	regulation of stress-activated protein kinase signaling cascade	4/32	184/18862	0.000254547851315634	0.00389478907460182	0.00198453652159643	SFRP2/SFRP1/FZD7/EGFR	4
upregulated	GO:0030308	negative regulation of cell growth	4/32	185/18862	0.000259864578448669	0.00391252109312316	0.00199357162919358	SFRP2/SFRP1/HSPA1A/INHBA	4
upregulated	GO:0051216	cartilage development	4/32	185/18862	0.000259864578448669	0.00391252109312316	0.00199357162919358	COMP/SFRP2/ITGB8/SOX9	4
upregulated	GO:0071260	cellular response to mechanical stimulus	3/32	74/18862	0.000264933168353309	0.00393823953966585	0.00200667611199485	MMP7/SOX9/EGFR	3
downregulated	GO:0010594	regulation of endothelial cell migration	4/26	231/18862	0.000265120066443769	0.00699316703562999	0.00397021906849259	NOTCH1/DLL4/VEGFC/NOS3	4
upregulated	GO:2000146	negative regulation of cell motility	5/32	345/18862	0.000266786465861552	0.00393823953966585	0.00200667611199485	PPARGC1A/SFRP2/CDH1/SFRP1/COL3A1	5
upregulated	GO:0060541	respiratory system development	4/32	188/18862	0.000276294795304882	0.00393823953966585	0.00200667611199485	SOX9/ITGB6/TGFB3/EGFR	4
upregulated	GO:2001233	regulation of apoptotic signaling pathway	5/32	348/18862	0.000277660206486357	0.00393823953966585	0.00200667611199485	SFRP2/SFRP1/HSPA1A/INHBA/IGF1	5
upregulated	GO:0007254	JNK cascade	4/32	189/18862	0.000281933897722496	0.00393823953966585	0.00200667611199485	SFRP2/SFRP1/FZD7/EGFR	4
upregulated	GO:0071248	cellular response to metal ion	4/32	189/18862	0.000281933897722496	0.00393823953966585	0.00200667611199485	PPARGC1A/CDH1/PRKAA2/EGFR	4
upregulated	GO:0030500	regulation of bone mineralization	3/32	76/18862	0.000286652725698665	0.00393823953966585	0.00200667611199485	COMP/SOX9/TGFB3	3
upregulated	GO:0060395	SMAD protein signal transduction	3/32	76/18862	0.000286652725698665	0.00393823953966585	0.00200667611199485	ITGB6/INHBA/TGFB3	3
upregulated	GO:0003417	growth plate cartilage development	2/32	15/18862	0.000288776331813968	0.00393823953966585	0.00200667611199485	COMP/SOX9	2
upregulated	GO:0043508	negative regulation of JUN kinase activity	2/32	15/18862	0.000288776331813968	0.00393823953966585	0.00200667611199485	SFRP2/SFRP1	2
upregulated	GO:0071371	cellular response to gonadotropin stimulus	2/32	15/18862	0.000288776331813968	0.00393823953966585	0.00200667611199485	PPARGC1A/INHBA	2
upregulated	GO:0071380	cellular response to prostaglandin E stimulus	2/32	15/18862	0.000288776331813968	0.00393823953966585	0.00200667611199485	SFRP1/PRKAA2	2
upregulated	GO:2000095	regulation of Wnt signaling pathway, planar cell polarity pathway	2/32	15/18862	0.000288776331813968	0.00393823953966585	0.00200667611199485	SFRP2/SFRP1	2
upregulated	GO:0051271	negative regulation of cellular component movement	5/32	352/18862	0.000292680135595738	0.00396276269921712	0.00201917155265216	PPARGC1A/SFRP2/CDH1/SFRP1/COL3A1	5
upregulated	GO:0051057	positive regulation of small GTPase mediated signal transduction	3/32	77/18862	0.000297930681870858	0.00400503959486396	0.00204071316679964	RELN/IGF1/COL3A1	3
downregulated	GO:0003007	heart morphogenesis	4/26	239/18862	0.000301801051678171	0.00781329389344599	0.00443582832291114	NOTCH1/DLL4/NOS3/BMP5	4
upregulated	GO:1901654	response to ketone	4/32	193/18862	0.000305321022159679	0.00407527775676962	0.00207650206186986	SFRP1/PRKAA2/TGFB3/EGFR	4
upregulated	GO:0045913	positive regulation of carbohydrate metabolic process	3/32	78/18862	0.000309491508515773	0.0041018522466668	0.00209004272985819	PPARGC1A/PRKAA2/IGF1	3
upregulated	GO:0030900	forebrain development	5/32	357/18862	0.000312316220158172	0.00411034354082294	0.00209436935269853	PPARGC1A/CDH1/RELN/INHBA/COL3A1	5
upregulated	GO:1902806	regulation of cell cycle G1/S phase transition	4/32	195/18862	0.000317522982049429	0.00414218209114841	0.00211059225070541	SFN/CDKN2B/WEE1/EGFR	4
upregulated	GO:0031589	cell-substrate adhesion	5/32	359/18862	0.000320445166118198	0.00414218209114841	0.00211059225070541	SFRP1/ITGB6/LAMB3/FZD7/COL3A1	5
upregulated	GO:0006110	regulation of glycolytic process	3/32	79/18862	0.000321338249366455	0.00414218209114841	0.00211059225070541	PPARGC1A/PRKAA2/IGF1	3
upregulated	GO:0060026	convergent extension	2/32	16/18862	0.00032968053887031	0.0041839862658154	0.00213189299634086	SFRP2/SFRP1	2
upregulated	GO:1904948	midbrain dopaminergic neuron differentiation	2/32	16/18862	0.00032968053887031	0.0041839862658154	0.00213189299634086	SFRP2/SFRP1	2
downregulated	GO:0045926	negative regulation of growth	4/26	245/18862	0.000331610192430315	0.008428928163956	0.00478534134148243	SOCS2/GNG4/FGFR3/NOTCH1	4
upregulated	GO:0001933	negative regulation of protein phosphorylation	5/32	362/18862	0.000332939191358514	0.0041839862658154	0.00213189299634086	PPARGC1A/SFRP2/SFN/SFRP1/CDKN2B	5
upregulated	GO:0001942	hair follicle development	3/32	80/18862	0.0003334739319194	0.0041839862658154	0.00213189299634086	SOX9/INHBA/EGFR	3
downregulated	GO:0060713	labyrinthine layer morphogenesis	2/26	20/18862	0.000341887786684453	0.00843836828243538	0.00479070076421676	LEF1/BMP5	2
downregulated	GO:0010717	regulation of epithelial to mesenchymal transition	3/26	100/18862	0.000344053642416893	0.00843836828243538	0.00479070076421676	NOTCH1/LEF1/BMP5	3
upregulated	GO:0009612	response to mechanical stimulus	4/32	202/18862	0.0003629967446104	0.00452423757189916	0.0023052633972818	MMP7/SOX9/COL3A1/EGFR	4
upregulated	GO:0022404	molting cycle process	3/32	83/18862	0.000371644662269422	0.00457147225092191	0.00232933118216335	SOX9/INHBA/EGFR	3
upregulated	GO:0022405	hair cycle process	3/32	83/18862	0.000371644662269422	0.00457147225092191	0.00232933118216335	SOX9/INHBA/EGFR	3
downregulated	GO:2001237	negative regulation of extrinsic apoptotic signaling pathway	3/26	103/18862	0.000375261223940997	0.0087970498149818	0.00499433443302182	NOS3/EYA1/BMP5	3
upregulated	GO:0002573	myeloid leukocyte differentiation	4/32	204/18862	0.000376803592418884	0.00460483351254766	0.00234632995689408	SFRP1/ITGB8/ITGB6/INHBA	4
downregulated	GO:0002052	positive regulation of neuroblast proliferation	2/26	21/18862	0.000377555786050721	0.0087970498149818	0.00499433443302182	NOTCH1/VEGFC	2
downregulated	GO:0003177	pulmonary valve development	2/26	21/18862	0.000377555786050721	0.0087970498149818	0.00499433443302182	NOTCH1/NOS3	2
upregulated	GO:0098773	skin epidermis development	3/32	84/18862	0.000384966063632377	0.00467423310810409	0.00238169157194632	SOX9/INHBA/EGFR	3
upregulated	GO:0040013	negative regulation of locomotion	5/32	377/18862	0.000401057885307516	0.00483840346249195	0.00246534233141125	PPARGC1A/SFRP2/CDH1/SFRP1/COL3A1	5
downregulated	GO:0031281	positive regulation of cyclase activity	2/26	22/18862	0.00041495947912852	0.00946199762222525	0.00537184414363213	CACNA1C/NOS3	2
downregulated	GO:0090100	positive regulation of transmembrane receptor protein serine/threonine kinase signaling pathway	3/26	107/18862	0.000419630795835454	0.00946199762222525	0.00537184414363213	NOTCH1/BMP8A/BMP5	3
downregulated	GO:0008593	regulation of Notch signaling pathway	3/26	108/18862	0.000431226262520857	0.00956911611117712	0.00543265834487429	NOTCH1/DLL4/NOS3	3
upregulated	GO:0008406	gonad development	4/32	212/18862	0.000435815007578791	0.00519116357128661	0.00264508642174736	SFRP2/SFRP1/SOX9/INHBA	4
upregulated	GO:0030178	negative regulation of Wnt signaling pathway	4/32	212/18862	0.000435815007578791	0.00519116357128661	0.00264508642174736	SFRP2/SFRP1/SOX9/DKK2	4
upregulated	GO:0001708	cell fate specification	3/32	88/18862	0.000441319275071455	0.00522366588480804	0.00266164753121546	SFRP2/SOX9/FZD7	3
downregulated	GO:0051349	positive regulation of lyase activity	2/26	23/18862	0.000454094383478285	0.00976652227850219	0.0055447314193138	CACNA1C/NOS3	2
downregulated	GO:0060561	apoptotic process involved in morphogenesis	2/26	23/18862	0.000454094383478285	0.00976652227850219	0.0055447314193138	NOTCH1/LEF1	2
upregulated	GO:0046849	bone remodeling	3/32	89/18862	0.000456189016185449	0.00536592330288134	0.00273413285358516	SFRP1/TGFB3/EGFR	3
upregulated	GO:0071241	cellular response to inorganic substance	4/32	216/18862	0.000467673145415333	0.00546683763771216	0.0027855523731505	PPARGC1A/CDH1/PRKAA2/EGFR	4
upregulated	GO:0043470	regulation of carbohydrate catabolic process	3/32	90/18862	0.000471377092018386	0.00547612152579384	0.00279028285138889	PPARGC1A/PRKAA2/IGF1	3
upregulated	GO:0045137	development of primary sexual characteristics	4/32	217/18862	0.000475890697868239	0.00549463983673635	0.00279971860353869	SFRP2/SFRP1/SOX9/INHBA	4
downregulated	GO:0030326	embryonic limb morphogenesis	3/26	112/18862	0.000479666233371233	0.0100085581231789	0.00568214202611013	NOTCH1/CACNA1C/LEF1	3
downregulated	GO:0035113	embryonic appendage morphogenesis	3/26	112/18862	0.000479666233371233	0.0100085581231789	0.00568214202611013	NOTCH1/CACNA1C/LEF1	3
downregulated	GO:0003272	endocardial cushion formation	2/26	24/18862	0.000494956024905978	0.0100282394611385	0.00569331567931515	NOTCH1/BMP5	2
downregulated	GO:0060669	embryonic placenta morphogenesis	2/26	24/18862	0.000494956024905978	0.0100282394611385	0.00569331567931515	LEF1/BMP5	2
upregulated	GO:1901655	cellular response to ketone	3/32	92/18862	0.000502719641020125	0.00576901441707241	0.0029395224195721	SFRP1/PRKAA2/EGFR	3
downregulated	GO:0003206	cardiac chamber morphogenesis	3/26	115/18862	0.000518199423355936	0.0102367830442998	0.0058117117802892	NOTCH1/DLL4/BMP5	3
upregulated	GO:0033002	muscle cell proliferation	4/32	222/18862	0.000518533573573772	0.00582284877451881	0.00296695298036055	PPARGC1A/IGF1/TGFB3/EGFR	4
upregulated	GO:0035988	chondrocyte proliferation	2/32	20/18862	0.000519786713134516	0.00582284877451881	0.00296695298036055	COMP/SOX9	2
upregulated	GO:0043011	myeloid dendritic cell differentiation	2/32	20/18862	0.000519786713134516	0.00582284877451881	0.00296695298036055	ITGB8/ITGB6	2
upregulated	GO:0071379	cellular response to prostaglandin stimulus	2/32	20/18862	0.000519786713134516	0.00582284877451881	0.00296695298036055	SFRP1/PRKAA2	2
upregulated	GO:0001649	osteoblast differentiation	4/32	223/18862	0.000527378368545907	0.00587293544144021	0.00299247395668216	SFRP2/SFRP1/SOX9/IGF1	4
downregulated	GO:0043542	endothelial cell migration	4/26	278/18862	0.000534591975732379	0.0102367830442998	0.0058117117802892	NOTCH1/DLL4/VEGFC/NOS3	4
upregulated	GO:0070167	regulation of biomineral tissue development	3/32	94/18862	0.000535369552349626	0.00592685586777645	0.00301994837269665	COMP/SOX9/TGFB3	3
downregulated	GO:0050927	positive regulation of positive chemotaxis	2/26	25/18862	0.000537539937450223	0.0102367830442998	0.0058117117802892	PGF/VEGFC	2
downregulated	GO:0062009	secondary palate development	2/26	25/18862	0.000537539937450223	0.0102367830442998	0.0058117117802892	COL11A2/LEF1	2
downregulated	GO:0050708	regulation of protein secretion	4/26	279/18862	0.000541861191186115	0.0102367830442998	0.0058117117802892	BMP8A/CACNA1C/TLR4/VEGFC	4
upregulated	GO:0002683	negative regulation of immune system process	5/32	403/18862	0.000543560085739381	0.00598233965708488	0.0030482193789386	SFRP1/SOX9/INHBA/COL3A1/TGFB3	5
upregulated	GO:0048608	reproductive structure development	5/32	405/18862	0.000555917614981209	0.00608277297322462	0.00309939380200662	SFRP2/SFRP1/ITGB8/SOX9/INHBA	5
upregulated	GO:0048661	positive regulation of smooth muscle cell proliferation	3/32	96/18862	0.000569349207640601	0.00615813338379087	0.00313779266884808	PPARGC1A/IGF1/EGFR	3
upregulated	GO:0110149	regulation of biomineralization	3/32	96/18862	0.000569349207640601	0.00615813338379087	0.00313779266884808	COMP/SOX9/TGFB3	3
downregulated	GO:0042063	gliogenesis	4/26	283/18862	0.000571645112671161	0.0104283928896217	0.00592049411849617	NOTCH1/TLR4/LEF1/LEPR	4
upregulated	GO:0061458	reproductive system development	5/32	408/18862	0.000574850098116903	0.00618210219803435	0.00315000565043308	SFRP2/SFRP1/ITGB8/SOX9/INHBA	5
downregulated	GO:0048873	homeostasis of number of cells within a tissue	2/26	26/18862	0.000581841663369451	0.0104283928896217	0.00592049411849617	NOTCH1/NOS3	2
downregulated	GO:0050926	regulation of positive chemotaxis	2/26	26/18862	0.000581841663369451	0.0104283928896217	0.00592049411849617	PGF/VEGFC	2
downregulated	GO:0098868	bone growth	2/26	26/18862	0.000581841663369451	0.0104283928896217	0.00592049411849617	FGFR3/LEPR	2
upregulated	GO:1903131	mononuclear cell differentiation	5/32	411/18862	0.000594265047280878	0.00635458419876484	0.0032378914956512	SFRP1/ITGB8/ITGB6/FZD7/INHBA	5
upregulated	GO:0048762	mesenchymal cell differentiation	4/32	231/18862	0.000602056593052467	0.0063870276650644	0.00325442262032198	SFRP2/SFRP1/SOX9/TGFB3	4
downregulated	GO:0060485	mesenchyme development	4/26	287/18862	0.000602579180335574	0.0106633632165713	0.00605389343068652	NOTCH1/LEF1/NOS3/BMP5	4
upregulated	GO:0019217	regulation of fatty acid metabolic process	3/32	98/18862	0.000604680741448811	0.0063870276650644	0.00325442262032198	PPARGC1A/SOX9/PRKAA2	3
upregulated	GO:0048732	gland development	5/32	413/18862	0.000607480314583702	0.0063870276650644	0.00325442262032198	CDH1/SFRP1/SOX9/TGFB3/EGFR	5
upregulated	GO:0097305	response to alcohol	4/32	233/18862	0.000621842438719493	0.00650170816483381	0.00331285650101438	CDH1/SFRP1/PRKAA2/INHBA	4
upregulated	GO:0010717	regulation of epithelial to mesenchymal transition	3/32	100/18862	0.000641386042805654	0.0066033189772871	0.00336463090122968	SFRP2/SFRP1/TGFB3	3
upregulated	GO:0007050	cell cycle arrest	4/32	235/18862	0.000642086808099649	0.0066033189772871	0.00336463090122968	SFN/PRKAA2/CDKN2B/INHBA	4
upregulated	GO:0031668	cellular response to extracellular stimulus	4/32	235/18862	0.000642086808099649	0.0066033189772871	0.00336463090122968	SFRP2/SFRP1/PRKAA2/CDKN2B	4
downregulated	GO:0010632	regulation of epithelial cell migration	4/26	293/18862	0.000651191948590138	0.0113795793016127	0.00646050959522321	NOTCH1/DLL4/VEGFC/NOS3	4
upregulated	GO:0000079	regulation of cyclin-dependent protein serine/threonine kinase activity	3/32	101/18862	0.000660260629882172	0.0067533179643383	0.00344106083422573	SFN/CDKN2B/EGFR	3
upregulated	GO:0003416	endochondral bone growth	2/32	23/18862	0.000689941357190312	0.00698101953888262	0.00355708305829301	COMP/SOX9	2
upregulated	GO:0034695	response to prostaglandin E	2/32	23/18862	0.000689941357190312	0.00698101953888262	0.00355708305829301	SFRP1/PRKAA2	2
upregulated	GO:0002062	chondrocyte differentiation	3/32	103/18862	0.000699067091213984	0.00699810779608893	0.00356579014611388	COMP/SFRP2/SOX9	3
upregulated	GO:2001237	negative regulation of extrinsic apoptotic signaling pathway	3/32	103/18862	0.000699067091213984	0.00699810779608893	0.00356579014611388	SFRP2/HSPA1A/IGF1	3
downregulated	GO:0070372	regulation of ERK1 and ERK2 cascade	4/26	301/18862	0.000720270282030321	0.012211601870492	0.00693287238186202	FGFR3/NOTCH1/DUSP6/TLR4	4
downregulated	GO:0003209	cardiac atrium morphogenesis	2/26	29/18862	0.000725009266989151	0.012211601870492	0.00693287238186202	NOTCH1/DLL4	2
downregulated	GO:0061311	cell surface receptor signaling pathway involved in heart development	2/26	29/18862	0.000725009266989151	0.012211601870492	0.00693287238186202	NOTCH1/DLL4	2
upregulated	GO:0006469	negative regulation of protein kinase activity	4/32	243/18862	0.000727770083721319	0.00721945480685959	0.00367857448909284	SFRP2/SFN/SFRP1/CDKN2B	4
upregulated	GO:0042303	molting cycle	3/32	105/18862	0.000739300978630603	0.00721945480685959	0.00367857448909284	SOX9/INHBA/EGFR	3
upregulated	GO:0042633	hair cycle	3/32	105/18862	0.000739300978630603	0.00721945480685959	0.00367857448909284	SOX9/INHBA/EGFR	3
upregulated	GO:1904029	regulation of cyclin-dependent protein kinase activity	3/32	105/18862	0.000739300978630603	0.00721945480685959	0.00367857448909284	SFN/CDKN2B/EGFR	3
upregulated	GO:0045926	negative regulation of growth	4/32	245/18862	0.000750397566983624	0.00721945480685959	0.00367857448909284	SFRP2/SFRP1/HSPA1A/INHBA	4
upregulated	GO:0014850	response to muscle activity	2/32	24/18862	0.000751866706771775	0.00721945480685959	0.00367857448909284	PPARGC1A/PRKAA2	2
upregulated	GO:0034698	response to gonadotropin	2/32	24/18862	0.000751866706771775	0.00721945480685959	0.00367857448909284	PPARGC1A/INHBA	2
upregulated	GO:0045821	positive regulation of glycolytic process	2/32	24/18862	0.000751866706771775	0.00721945480685959	0.00367857448909284	PRKAA2/IGF1	2
upregulated	GO:0007229	integrin-mediated signaling pathway	3/32	106/18862	0.000759959792028847	0.00726012349542279	0.003699296663309	ITGB8/ITGB6/COL3A1	3
downregulated	GO:0070168	negative regulation of biomineral tissue development	2/26	30/18862	0.000776137832940078	0.0128480684950969	0.00729421251811086	NOTCH1/NOS3	2
upregulated	GO:0090100	positive regulation of transmembrane receptor protein serine/threonine kinase signaling pathway	3/32	107/18862	0.00078098333395284	0.00742328603282447	0.00378243390340796	CDKN2B/INHBA/TGFB3	3
downregulated	GO:0002791	regulation of peptide secretion	4/26	308/18862	0.000784854699369968	0.0128480684950969	0.00729421251811086	BMP8A/CACNA1C/TLR4/VEGFC	4
downregulated	GO:0060562	epithelial tube morphogenesis	4/26	309/18862	0.000794405035681774	0.0128480684950969	0.00729421251811086	NOTCH1/DLL4/LEF1/BMP5	4
upregulated	GO:0048872	homeostasis of number of cells	4/32	249/18862	0.000797142938321239	0.00753152005420585	0.00383758306917698	SOX9/HSPA1A/PLA2G2A/INHBA	4
upregulated	GO:0060071	Wnt signaling pathway, planar cell polarity pathway	3/32	108/18862	0.000802374197356555	0.00753152005420585	0.00383758306917698	SFRP2/SFRP1/FZD7	3
downregulated	GO:0035107	appendage morphogenesis	3/26	134/18862	0.000808748231451018	0.0128480684950969	0.00729421251811086	NOTCH1/CACNA1C/LEF1	3
downregulated	GO:0035108	limb morphogenesis	3/26	134/18862	0.000808748231451018	0.0128480684950969	0.00729421251811086	NOTCH1/CACNA1C/LEF1	3
upregulated	GO:0017145	stem cell division	2/32	25/18862	0.000816381557416575	0.00753152005420585	0.00383758306917698	SFRP2/FZD7	2
upregulated	GO:0060219	camera-type eye photoreceptor cell differentiation	2/32	25/18862	0.000816381557416575	0.00753152005420585	0.00383758306917698	SOX9/PROM1	2
upregulated	GO:0060740	prostate gland epithelium morphogenesis	2/32	25/18862	0.000816381557416575	0.00753152005420585	0.00383758306917698	SFRP1/SOX9	2
upregulated	GO:2000050	regulation of non-canonical Wnt signaling pathway	2/32	25/18862	0.000816381557416575	0.00753152005420585	0.00383758306917698	SFRP2/SFRP1	2
upregulated	GO:0045165	cell fate commitment	4/32	251/18862	0.000821272969847146	0.0075396864841577	0.00384174416190372	SFRP2/SFRP1/SOX9/FZD7	4
downregulated	GO:0110150	negative regulation of biomineralization	2/26	31/18862	0.000828962046406793	0.0128765437875189	0.0073103787484295	NOTCH1/NOS3	2
downregulated	GO:1902692	regulation of neuroblast proliferation	2/26	31/18862	0.000828962046406793	0.0128765437875189	0.0073103787484295	NOTCH1/VEGFC	2
upregulated	GO:0009314	response to radiation	5/32	447/18862	0.000867824270244451	0.00789873057931427	0.00402469017157296	SFRP2/SFRP1/ITGB6/COL3A1/EGFR	5
upregulated	GO:0022612	gland morphogenesis	3/32	111/18862	0.000868776423973461	0.00789873057931427	0.00402469017157296	SFRP1/SOX9/TGFB3	3
upregulated	GO:0060351	cartilage development involved in endochondral bone morphogenesis	2/32	26/18862	0.00088347749869774	0.0079555246533452	0.00405362881548044	COMP/SOX9	2
upregulated	GO:0098868	bone growth	2/32	26/18862	0.00088347749869774	0.0079555246533452	0.00405362881548044	COMP/SOX9	2
upregulated	GO:0090175	regulation of establishment of planar polarity	3/32	112/18862	0.000891662207148367	0.00799099178025346	0.00407170060507349	SFRP2/SFRP1/FZD7	3
downregulated	GO:0048638	regulation of developmental growth	4/26	319/18862	0.000894495103191659	0.0137418038929883	0.00780161142633327	SOCS2/FGFR3/NOTCH1/DUSP6	4
downregulated	GO:0070371	ERK1 and ERK2 cascade	4/26	320/18862	0.00090497158611497	0.0137516334498775	0.00780719194428704	FGFR3/NOTCH1/DUSP6/TLR4	4
upregulated	GO:0045637	regulation of myeloid cell differentiation	4/32	258/18862	0.000909807925383325	0.00811496926811098	0.00413487163893345	SFRP1/HSPA1A/H3C8/INHBA	4
upregulated	GO:0001894	tissue homeostasis	4/32	260/18862	0.000936294424043109	0.00821581824204428	0.0041862578547471	SOX9/PROM1/ITGB6/EGFR	4
upregulated	GO:0046883	regulation of hormone secretion	4/32	260/18862	0.000936294424043109	0.00821581824204428	0.0041862578547471	SFRP1/INHBA/CACNA2D2/EGFR	4
upregulated	GO:0001838	embryonic epithelial tube formation	3/32	114/18862	0.000938576472922168	0.00821581824204428	0.0041862578547471	SFRP2/SFRP1/SOX9	3
upregulated	GO:0006096	glycolytic process	3/32	114/18862	0.000938576472922168	0.00821581824204428	0.0041862578547471	PPARGC1A/PRKAA2/IGF1	3
downregulated	GO:0030947	regulation of vascular endothelial growth factor receptor signaling pathway	2/26	33/18862	0.000939679789251716	0.0138078733348911	0.00783912092049384	HHEX/VEGFC	2
downregulated	GO:0035909	aorta morphogenesis	2/26	33/18862	0.000939679789251716	0.0138078733348911	0.00783912092049384	NOTCH1/DLL4	2
downregulated	GO:0043552	positive regulation of phosphatidylinositol 3-kinase activity	2/26	33/18862	0.000939679789251716	0.0138078733348911	0.00783912092049384	FGFR3/FLT1	2
upregulated	GO:0051403	stress-activated MAPK cascade	4/32	261/18862	0.000949739950525567	0.00822853685772375	0.00419273845147175	SFRP2/SFRP1/FZD7/EGFR	4
upregulated	GO:0045606	positive regulation of epidermal cell differentiation	2/32	27/18862	0.000953146139736333	0.00822853685772375	0.00419273845147175	SFN/ETV4	2
upregulated	GO:0060512	prostate gland morphogenesis	2/32	27/18862	0.000953146139736333	0.00822853685772375	0.00419273845147175	SFRP1/SOX9	2
upregulated	GO:0006757	ATP generation from ADP	3/32	115/18862	0.000962609950461946	0.00827229190305654	0.00421503323658175	PPARGC1A/PRKAA2/IGF1	3
downregulated	GO:0003002	regionalization	4/26	326/18862	0.000969663098482446	0.0138078733348911	0.00783912092049384	NOTCH1/DLL4/HHEX/LEF1	4
downregulated	GO:0048754	branching morphogenesis of an epithelial tube	3/26	143/18862	0.000976246218251621	0.0138078733348911	0.00783912092049384	NOTCH1/DLL4/LEF1	3
downregulated	GO:0106106	cold-induced thermogenesis	3/26	144/18862	0.000996108032379357	0.0138078733348911	0.00783912092049384	NOTCH1/TLR4/LEPR	3
downregulated	GO:0120161	regulation of cold-induced thermogenesis	3/26	144/18862	0.000996108032379357	0.0138078733348911	0.00783912092049384	NOTCH1/TLR4/LEPR	3
downregulated	GO:0001569	branching involved in blood vessel morphogenesis	2/26	34/18862	0.000997564525625178	0.0138078733348911	0.00783912092049384	DLL4/LEF1	2
downregulated	GO:0010543	regulation of platelet activation	2/26	34/18862	0.000997564525625178	0.0138078733348911	0.00783912092049384	TLR4/NOS3	2
upregulated	GO:0060795	cell fate commitment involved in formation of primary germ layer	2/32	28/18862	0.00102537910916258	0.00877165219747265	0.00446947544711538	SFRP2/FZD7	2
upregulated	GO:0033673	negative regulation of kinase activity	4/32	267/18862	0.00103329305955272	0.00879152925045903	0.00447960352769628	SFRP2/SFN/SFRP1/CDKN2B	4
upregulated	GO:0008637	apoptotic mitochondrial changes	3/32	118/18862	0.00103704542699357	0.00879152925045903	0.00447960352769628	SFN/HSPA1A/IGF1	3
downregulated	GO:0060070	canonical Wnt signaling pathway	4/26	333/18862	0.00104919246434135	0.0142102307521577	0.00806755062655438	NOTCH1/HHEX/LEF1/FZD8	4
downregulated	GO:0003230	cardiac atrium development	2/26	35/18862	0.00105712732347954	0.0142102307521577	0.00806755062655438	NOTCH1/DLL4	2
downregulated	GO:0097009	energy homeostasis	2/26	35/18862	0.00105712732347954	0.0142102307521577	0.00806755062655438	BMP8A/LEPR	2
upregulated	GO:2000134	negative regulation of G1/S transition of mitotic cell cycle	3/32	119/18862	0.00106264375672751	0.00892810513464812	0.00454919390215584	SFN/CDKN2B/WEE1	3
upregulated	GO:1903578	regulation of ATP metabolic process	3/32	119/18862	0.00106264375672751	0.00892810513464812	0.00454919390215584	PPARGC1A/PRKAA2/IGF1	3
upregulated	GO:1900542	regulation of purine nucleotide metabolic process	3/32	120/18862	0.0010886393808371	0.00909184150436679	0.00463262353066623	PPARGC1A/PRKAA2/IGF1	3
upregulated	GO:1903532	positive regulation of secretion by cell	4/32	271/18862	0.00109179393198028	0.00909184150436679	0.00463262353066623	INHBA/IGF1/TGFB3/EGFR	4
upregulated	GO:0001773	myeloid dendritic cell activation	2/32	29/18862	0.00110016805507709	0.00912121709099157	0.00464759145919421	ITGB8/ITGB6	2
downregulated	GO:1902742	apoptotic process involved in development	2/26	36/18862	0.00111836380656851	0.0148902152531693	0.00845359709426222	NOTCH1/LEF1	2
upregulated	GO:0006140	regulation of nucleotide metabolic process	3/32	122/18862	0.0011418321137158	0.00935047992368253	0.00476440920100385	PPARGC1A/PRKAA2/IGF1	3
upregulated	GO:0046031	ADP metabolic process	3/32	122/18862	0.0011418321137158	0.00935047992368253	0.00476440920100385	PPARGC1A/PRKAA2/IGF1	3
downregulated	GO:0003205	cardiac chamber development	3/26	151/18862	0.0011423525949385	0.0150661219596606	0.00855346431562688	NOTCH1/DLL4/BMP5	3
upregulated	GO:0031098	stress-activated protein kinase signaling cascade	4/32	276/18862	0.00116815461113233	0.00935047992368253	0.00476440920100385	SFRP2/SFRP1/FZD7/EGFR	4
upregulated	GO:0001736	establishment of planar polarity	3/32	123/18862	0.00116903398775506	0.00935047992368253	0.00476440920100385	SFRP2/SFRP1/FZD7	3
upregulated	GO:0007164	establishment of tissue polarity	3/32	123/18862	0.00116903398775506	0.00935047992368253	0.00476440920100385	SFRP2/SFRP1/FZD7	3
upregulated	GO:0042476	odontogenesis	3/32	123/18862	0.00116903398775506	0.00935047992368253	0.00476440920100385	ITGB6/INHBA/TGFB3	3
upregulated	GO:1903793	positive regulation of anion transport	5/32	478/18862	0.00117093558748853	0.00935047992368253	0.00476440920100385	CDH1/SFN/IGF1/TGFB3/EGFR	5
upregulated	GO:0034694	response to prostaglandin	2/32	30/18862	0.00117750464501209	0.00935047992368253	0.00476440920100385	SFRP1/PRKAA2	2
upregulated	GO:0045577	regulation of B cell differentiation	2/32	30/18862	0.00117750464501209	0.00935047992368253	0.00476440920100385	SFRP1/INHBA	2
upregulated	GO:0051968	positive regulation of synaptic transmission, glutamatergic	2/32	30/18862	0.00117750464501209	0.00935047992368253	0.00476440920100385	RELN/EGFR	2
downregulated	GO:0090218	positive regulation of lipid kinase activity	2/26	37/18862	0.00118126960672543	0.015358493686247	0.00871945202878569	FGFR3/FLT1	2
downregulated	GO:0001837	epithelial to mesenchymal transition	3/26	153/18862	0.00118649307447402	0.015358493686247	0.00871945202878569	NOTCH1/LEF1/BMP5	3
upregulated	GO:1902807	negative regulation of cell cycle G1/S phase transition	3/32	124/18862	0.00119664268680132	0.00946252746453815	0.00482150149348076	SFN/CDKN2B/WEE1	3
downregulated	GO:2001236	regulation of extrinsic apoptotic signaling pathway	3/26	154/18862	0.00120896232211602	0.0155057736359468	0.00880306702921757	NOS3/EYA1/BMP5	3
upregulated	GO:0032355	response to estradiol	3/32	125/18862	0.00122466055819818	0.00960337987720403	0.00489327091455499	PPARGC1A/SFRP1/EGFR	3
upregulated	GO:0072175	epithelial tube formation	3/32	125/18862	0.00122466055819818	0.00960337987720403	0.00489327091455499	SFRP2/SFRP1/SOX9	3
downregulated	GO:0014706	striated muscle tissue development	4/26	351/18862	0.00127468846117615	0.0162001315338569	0.00919727368159633	NOTCH1/DLL4/LEF1/BMP5	4
upregulated	GO:0014066	regulation of phosphatidylinositol 3-kinase signaling	3/32	127/18862	0.00128193313728806	0.00996941390238073	0.00507977854749642	SOX9/IGF1/EGFR	3
upregulated	GO:0017015	regulation of transforming growth factor beta receptor signaling pathway	3/32	127/18862	0.00128193313728806	0.00996941390238073	0.00507977854749642	HSPA1A/CDKN2B/TGFB3	3
upregulated	GO:0010165	response to X-ray	2/32	32/18862	0.0013397875239988	0.0101754748441543	0.00518477408301612	SFRP2/SFRP1	2
upregulated	GO:0010453	regulation of cell fate commitment	2/32	32/18862	0.0013397875239988	0.0101754748441543	0.00518477408301612	SFRP2/FZD7	2
upregulated	GO:0045648	positive regulation of erythrocyte differentiation	2/32	32/18862	0.0013397875239988	0.0101754748441543	0.00518477408301612	HSPA1A/INHBA	2
upregulated	GO:0045684	positive regulation of epidermis development	2/32	32/18862	0.0013397875239988	0.0101754748441543	0.00518477408301612	SFN/ETV4	2
upregulated	GO:0048333	mesodermal cell differentiation	2/32	32/18862	0.0013397875239988	0.0101754748441543	0.00518477408301612	SFRP2/INHBA	2
upregulated	GO:0050714	positive regulation of protein secretion	3/32	129/18862	0.0013408702238843	0.0101754748441543	0.00518477408301612	IGF1/TGFB3/EGFR	3
upregulated	GO:0060485	mesenchyme development	4/32	287/18862	0.00134924720207387	0.0101979246357551	0.00519621306738233	SFRP2/SFRP1/SOX9/TGFB3	4
downregulated	GO:0031214	biomineral tissue development	3/26	160/18862	0.00134944165998631	0.0167201569718417	0.00949250685699015	FGFR3/NOTCH1/NOS3	3
downregulated	GO:0010631	epithelial cell migration	4/26	357/18862	0.00135687072005103	0.0167201569718417	0.00949250685699015	NOTCH1/DLL4/VEGFC/NOS3	4
downregulated	GO:0007178	transmembrane receptor protein serine/threonine kinase signaling pathway	4/26	358/18862	0.00137092060726934	0.0167201569718417	0.00949250685699015	NOTCH1/BMP8A/LEF1/BMP5	4
downregulated	GO:0030098	lymphocyte differentiation	4/26	358/18862	0.00137092060726934	0.0167201569718417	0.00949250685699015	DLL4/HHEX/LEF1/LEPR	4
upregulated	GO:1903844	regulation of cellular response to transforming growth factor beta stimulus	3/32	130/18862	0.00137096867753903	0.0103206522045138	0.00525874722205496	HSPA1A/CDKN2B/TGFB3	3
downregulated	GO:0045776	negative regulation of blood pressure	2/26	40/18862	0.00137995934886666	0.0167201569718417	0.00949250685699015	VEGFC/NOS3	2
downregulated	GO:0110148	biomineralization	3/26	162/18862	0.00139845499360804	0.0167201569718417	0.00949250685699015	FGFR3/NOTCH1/NOS3	3
downregulated	GO:0090132	epithelium migration	4/26	360/18862	0.00139932644184941	0.0167201569718417	0.00949250685699015	NOTCH1/DLL4/VEGFC/NOS3	4
upregulated	GO:0072073	kidney epithelium development	3/32	131/18862	0.00140149009444574	0.0105083838954059	0.0053544033383941	SFRP1/SOX9/PROM1	3
upregulated	GO:0046320	regulation of fatty acid oxidation	2/32	33/18862	0.00142471724492554	0.0105980942883394	0.00540011404255115	PPARGC1A/SOX9	2
upregulated	GO:0050869	negative regulation of B cell activation	2/32	33/18862	0.00142471724492554	0.0105980942883394	0.00540011404255115	SFRP1/INHBA	2
upregulated	GO:0006165	nucleoside diphosphate phosphorylation	3/32	132/18862	0.00143243672464656	0.0106135665975781	0.00540799774617911	PPARGC1A/PRKAA2/IGF1	3
downregulated	GO:0042088	T-helper 1 type immune response	2/26	41/18862	0.00144949889677967	0.0167965072503804	0.00953585307340322	TLR4/LEF1	2
downregulated	GO:1902042	negative regulation of extrinsic apoptotic signaling pathway via death domain receptors	2/26	41/18862	0.00144949889677967	0.0167965072503804	0.00953585307340322	NOS3/BMP5	2
upregulated	GO:0046939	nucleotide phosphorylation	3/32	133/18862	0.00146381080446212	0.0108034977803832	0.00550477458355	PPARGC1A/PRKAA2/IGF1	3
downregulated	GO:0030111	regulation of Wnt signaling pathway	4/26	365/18862	0.00147214515377461	0.0167965072503804	0.00953585307340322	NOTCH1/HHEX/WIF1/LEF1	4
downregulated	GO:0090130	tissue migration	4/26	365/18862	0.00147214515377461	0.0167965072503804	0.00953585307340322	NOTCH1/DLL4/VEGFC/NOS3	4
upregulated	GO:0051047	positive regulation of secretion	4/32	295/18862	0.00149272806440317	0.01093118372454	0.00556983521061352	INHBA/IGF1/TGFB3/EGFR	4
upregulated	GO:1903829	positive regulation of cellular protein localization	4/32	295/18862	0.00149272806440317	0.01093118372454	0.00556983521061352	CDH1/SFN/PRKAA2/EGFR	4
downregulated	GO:0007259	JAK-STAT cascade	3/26	166/18862	0.00149981954602684	0.0167965072503804	0.00953585307340322	SOCS2/FGFR3/NOTCH1	3
downregulated	GO:0009306	protein secretion	4/26	367/18862	0.00150200273405406	0.0167965072503804	0.00953585307340322	BMP8A/CACNA1C/TLR4/VEGFC	4
upregulated	GO:0051348	negative regulation of transferase activity	4/32	296/18862	0.00151138338862454	0.010974862814318	0.0055920912936091	SFRP2/SFN/SFRP1/CDKN2B	4
upregulated	GO:2000758	positive regulation of peptidyl-lysine acetylation	2/32	34/18862	0.00151216147354589	0.010974862814318	0.0055920912936091	PPARGC1A/PRKAA2	2
downregulated	GO:0035592	establishment of protein localization to extracellular region	4/26	368/18862	0.00151708958115135	0.0167965072503804	0.00953585307340322	BMP8A/CACNA1C/TLR4/VEGFC	4
downregulated	GO:0090051	negative regulation of cell migration involved in sprouting angiogenesis	2/26	42/18862	0.00152068604168025	0.0167965072503804	0.00953585307340322	NOTCH1/DLL4	2
downregulated	GO:0048736	appendage development	3/26	167/18862	0.00152586296194443	0.0167965072503804	0.00953585307340322	NOTCH1/CACNA1C/LEF1	3
downregulated	GO:0060173	limb development	3/26	167/18862	0.00152586296194443	0.0167965072503804	0.00953585307340322	NOTCH1/CACNA1C/LEF1	3
upregulated	GO:0009135	purine nucleoside diphosphate metabolic process	3/32	135/18862	0.00152785018987849	0.010974862814318	0.0055920912936091	PPARGC1A/PRKAA2/IGF1	3
upregulated	GO:0009179	purine ribonucleoside diphosphate metabolic process	3/32	135/18862	0.00152785018987849	0.010974862814318	0.0055920912936091	PPARGC1A/PRKAA2/IGF1	3
upregulated	GO:0043524	negative regulation of neuron apoptotic process	3/32	135/18862	0.00152785018987849	0.010974862814318	0.0055920912936091	PPARGC1A/CNTFR/TGFB3	3
downregulated	GO:0060537	muscle tissue development	4/26	371/18862	0.00156298717133451	0.0170707505119191	0.00969154874330774	NOTCH1/DLL4/LEF1/BMP5	4
upregulated	GO:0034599	cellular response to oxidative stress	4/32	299/18862	0.0015683279295555	0.0112227876936253	0.0057184180261159	PPARGC1A/HSPA1A/PRKAA2/EGFR	4
upregulated	GO:0097009	energy homeostasis	2/32	35/18862	0.00160211197397173	0.0113780178679803	0.00579751343907942	PPARGC1A/PRKAA2	2
upregulated	GO:1905207	regulation of cardiocyte differentiation	2/32	35/18862	0.00160211197397173	0.0113780178679803	0.00579751343907942	FZD7/EGFR	2
downregulated	GO:0071692	protein localization to extracellular region	4/26	375/18862	0.00162568539576078	0.0175597475583975	0.00996916622169393	BMP8A/CACNA1C/TLR4/VEGFC	4
upregulated	GO:0046879	hormone secretion	4/32	302/18862	0.00162675629674445	0.0114694173668772	0.00584408480408588	SFRP1/INHBA/CACNA2D2/EGFR	4
upregulated	GO:0009185	ribonucleoside diphosphate metabolic process	3/32	138/18862	0.0016271702640575	0.0114694173668772	0.00584408480408588	PPARGC1A/PRKAA2/IGF1	3
downregulated	GO:0001659	temperature homeostasis	3/26	171/18862	0.00163288067424297	0.0175597475583975	0.00996916622169393	NOTCH1/TLR4/LEPR	3
downregulated	GO:0055010	ventricular cardiac muscle tissue morphogenesis	2/26	44/18862	0.00166798585062136	0.0176654865088535	0.0100291972198445	NOTCH1/DLL4	2
downregulated	GO:0060711	labyrinthine layer development	2/26	44/18862	0.00166798585062136	0.0176654865088535	0.0100291972198445	LEF1/BMP5	2
downregulated	GO:0061138	morphogenesis of a branching epithelium	3/26	173/18862	0.00168811204507891	0.0177442153309798	0.0100738938028453	NOTCH1/DLL4/LEF1	3
upregulated	GO:2000310	regulation of NMDA receptor activity	2/32	36/18862	0.00169456052951563	0.0118188411011108	0.00602212889038086	PPARGC1A/RELN	2
upregulated	GO:0016331	morphogenesis of embryonic epithelium	3/32	140/18862	0.00169558294224225	0.0118188411011108	0.00602212889038086	SFRP2/SFRP1/SOX9	3
upregulated	GO:0035148	tube formation	3/32	140/18862	0.00169558294224225	0.0118188411011108	0.00602212889038086	SFRP2/SFRP1/SOX9	3
upregulated	GO:0062013	positive regulation of small molecule metabolic process	3/32	141/18862	0.00173045549452398	0.0120174067922292	0.00612330532340781	PPARGC1A/PRKAA2/IGF1	3
downregulated	GO:0001974	blood vessel remodeling	2/26	45/18862	0.00174408989871687	0.017932473700436	0.0101807734132435	DLL4/NOS3	2
downregulated	GO:0048771	tissue remodeling	3/26	175/18862	0.0017445038792985	0.017932473700436	0.0101807734132435	DLL4/LEPR/NOS3	3
downregulated	GO:0097696	STAT cascade	3/26	175/18862	0.0017445038792985	0.017932473700436	0.0101807734132435	SOCS2/FGFR3/NOTCH1	3
upregulated	GO:0010212	response to ionizing radiation	3/32	142/18862	0.00176577501312032	0.0122176050540163	0.00622531361049771	SFRP2/SFRP1/ITGB6	3
upregulated	GO:0043403	skeletal muscle tissue regeneration	2/32	37/18862	0.00178949894265266	0.0122466800366266	0.00624012837036008	FZD7/IGF1	2
upregulated	GO:0046329	negative regulation of JNK cascade	2/32	37/18862	0.00178949894265266	0.0122466800366266	0.00624012837036008	SFRP2/SFRP1	2
upregulated	GO:0071542	dopaminergic neuron differentiation	2/32	37/18862	0.00178949894265266	0.0122466800366266	0.00624012837036008	SFRP2/SFRP1	2
upregulated	GO:0009914	hormone transport	4/32	312/18862	0.00183249726304839	0.0124412611866104	0.0063392745349304	SFRP1/INHBA/CACNA2D2/EGFR	4
upregulated	GO:0001738	morphogenesis of a polarized epithelium	3/32	144/18862	0.00183776334212417	0.0124412611866104	0.0063392745349304	SFRP2/SFRP1/FZD7	3
upregulated	GO:0035051	cardiocyte differentiation	3/32	144/18862	0.00183776334212417	0.0124412611866104	0.0063392745349304	FZD7/IGF1/EGFR	3
upregulated	GO:0046034	ATP metabolic process	4/32	313/18862	0.00185401986345203	0.0125063275376943	0.00637242820450782	PPARGC1A/HSPA1A/PRKAA2/IGF1	4
upregulated	GO:0030279	negative regulation of ossification	2/32	38/18862	0.00188691903498213	0.0126376570243287	0.00643934534882458	SFRP1/SOX9	2
upregulated	GO:0048286	lung alveolus development	2/32	38/18862	0.00188691903498213	0.0126376570243287	0.00643934534882458	ITGB6/TGFB3	2
downregulated	GO:0031279	regulation of cyclase activity	2/26	47/18862	0.0019011848020631	0.0192598286469871	0.0109343504252905	CACNA1C/NOS3	2
downregulated	GO:0120163	negative regulation of cold-induced thermogenesis	2/26	47/18862	0.0019011848020631	0.0192598286469871	0.0109343504252905	NOTCH1/TLR4	2
upregulated	GO:0019827	stem cell population maintenance	3/32	146/18862	0.00191156458285024	0.0127573210812913	0.00650031853294724	SFRP1/SOX9/FZD7	3
downregulated	GO:0002067	glandular epithelial cell differentiation	2/26	48/18862	0.00198216708913066	0.019514574581723	0.0110789769103374	NOTCH1/BMP5	2
downregulated	GO:0010862	positive regulation of pathway-restricted SMAD protein phosphorylation	2/26	48/18862	0.00198216708913066	0.019514574581723	0.0110789769103374	BMP8A/BMP5	2
downregulated	GO:0014009	glial cell proliferation	2/26	48/18862	0.00198216708913066	0.019514574581723	0.0110789769103374	NOTCH1/LEPR	2
downregulated	GO:0030195	negative regulation of blood coagulation	2/26	48/18862	0.00198216708913066	0.019514574581723	0.0110789769103374	NOS3/PLAT	2
upregulated	GO:0070371	ERK1 and ERK2 cascade	4/32	320/18862	0.00200963374497061	0.0133644194630201	0.00680965721282582	SOX9/PLA2G2A/IGF1/EGFR	4
upregulated	GO:0045930	negative regulation of mitotic cell cycle	4/32	321/18862	0.00203258129364794	0.0134694295586106	0.00686316367128714	SFN/CDKN2B/WEE1/EGFR	4
upregulated	GO:0006090	pyruvate metabolic process	3/32	150/18862	0.002064671362941	0.0136340754563332	0.00694705673735642	PPARGC1A/PRKAA2/IGF1	3
downregulated	GO:0021515	cell differentiation in spinal cord	2/26	49/18862	0.00206476690089598	0.0197504845973452	0.0112129097104121	NOTCH1/DLL4	2
downregulated	GO:1900047	negative regulation of hemostasis	2/26	49/18862	0.00206476690089598	0.0197504845973452	0.0112129097104121	NOS3/PLAT	2
downregulated	GO:0001763	morphogenesis of a branching structure	3/26	186/18862	0.00207579898808607	0.0197504845973452	0.0112129097104121	NOTCH1/DLL4/LEF1	3
downregulated	GO:0007219	Notch signaling pathway	3/26	186/18862	0.00207579898808607	0.0197504845973452	0.0112129097104121	NOTCH1/DLL4/NOS3	3
downregulated	GO:0002790	peptide secretion	4/26	401/18862	0.00207676769371227	0.0197504845973452	0.0112129097104121	BMP8A/CACNA1C/TLR4/VEGFC	4
upregulated	GO:0010719	negative regulation of epithelial to mesenchymal transition	2/32	40/18862	0.00208917163900857	0.0136997248244395	0.00698050747528629	SFRP2/SFRP1	2
upregulated	GO:0071634	regulation of transforming growth factor beta production	2/32	40/18862	0.00208917163900857	0.0136997248244395	0.00698050747528629	ITGB8/ITGB6	2
upregulated	GO:0002793	positive regulation of peptide secretion	3/32	151/18862	0.00210410656734225	0.0137497519435351	0.00700599810982746	IGF1/TGFB3/EGFR	3
downregulated	GO:0003229	ventricular cardiac muscle tissue development	2/26	50/18862	0.00214897997308416	0.0200284933491444	0.0113707431558278	NOTCH1/DLL4	2
downregulated	GO:0045668	negative regulation of osteoblast differentiation	2/26	50/18862	0.00214897997308416	0.0200284933491444	0.0113707431558278	NOTCH1/VEGFC	2
downregulated	GO:0051339	regulation of lyase activity	2/26	50/18862	0.00214897997308416	0.0200284933491444	0.0113707431558278	CACNA1C/NOS3	2
upregulated	GO:0035567	non-canonical Wnt signaling pathway	3/32	153/18862	0.00218438112005451	0.0141407027652135	0.00720520175575227	SFRP2/SFRP1/FZD7	3
upregulated	GO:0010907	positive regulation of glucose metabolic process	2/32	41/18862	0.00219398788918296	0.0141407027652135	0.00720520175575227	PPARGC1A/IGF1	2
upregulated	GO:0030850	prostate gland development	2/32	41/18862	0.00219398788918296	0.0141407027652135	0.00720520175575227	SFRP1/SOX9	2
upregulated	GO:0035272	exocrine system development	2/32	41/18862	0.00219398788918296	0.0141407027652135	0.00720520175575227	SOX9/TGFB3	2
downregulated	GO:0046578	regulation of Ras protein signal transduction	3/26	190/18862	0.00220532407857579	0.020417503720854	0.0115915953659543	NOTCH1/RASA4/RASGRF2	3
upregulated	GO:0014065	phosphatidylinositol 3-kinase signaling	3/32	154/18862	0.00222522439766913	0.0142930795782024	0.00728284327744415	SOX9/IGF1/EGFR	3
downregulated	GO:0010718	positive regulation of epithelial to mesenchymal transition	2/26	51/18862	0.00223480204932467	0.0205542977957624	0.0116692572381634	NOTCH1/LEF1	2
downregulated	GO:1903131	mononuclear cell differentiation	4/26	411/18862	0.00227131520336592	0.0207535859758533	0.0117823987845745	DLL4/HHEX/LEF1/LEPR	4
downregulated	GO:0048568	embryonic organ development	4/26	412/18862	0.00229144020355484	0.0208015156140887	0.0118096097982252	NOTCH1/LEF1/EYA1/BMP5	4
upregulated	GO:0031670	cellular response to nutrient	2/32	42/18862	0.00230125329542879	0.0145781278828307	0.00742808574375456	SFRP1/CDKN2B	2
upregulated	GO:0071364	cellular response to epidermal growth factor stimulus	2/32	42/18862	0.00230125329542879	0.0145781278828307	0.00742808574375456	SOX9/EGFR	2
upregulated	GO:0071604	transforming growth factor beta production	2/32	42/18862	0.00230125329542879	0.0145781278828307	0.00742808574375456	ITGB8/ITGB6	2
upregulated	GO:2001239	regulation of extrinsic apoptotic signaling pathway in absence of ligand	2/32	42/18862	0.00230125329542879	0.0145781278828307	0.00742808574375456	HSPA1A/INHBA	2
upregulated	GO:0009132	nucleoside diphosphate metabolic process	3/32	156/18862	0.00230833268282867	0.0145781278828307	0.00742808574375456	PPARGC1A/PRKAA2/IGF1	3
downregulated	GO:0050819	negative regulation of coagulation	2/26	52/18862	0.00232222888113888	0.0209450062956913	0.0118910735237943	NOS3/PLAT	2
upregulated	GO:0001754	eye photoreceptor cell differentiation	2/32	43/18862	0.00241095977439652	0.0151247543180475	0.00770661177008853	SOX9/PROM1	2
upregulated	GO:0022602	ovulation cycle process	2/32	43/18862	0.00241095977439652	0.0151247543180475	0.00770661177008853	INHBA/TGFB3	2
upregulated	GO:0043467	regulation of generation of precursor metabolites and energy	3/32	160/18862	0.0024802898465599	0.0155079916652018	0.00790188512053181	PPARGC1A/PRKAA2/IGF1	3
upregulated	GO:0035987	endodermal cell differentiation	2/32	44/18862	0.00252309926163328	0.0156199763499797	0.00795894538555374	LAMB3/INHBA	2
upregulated	GO:0048546	digestive tract morphogenesis	2/32	44/18862	0.00252309926163328	0.0156199763499797	0.00795894538555374	SFRP2/SFRP1	2
upregulated	GO:1901028	regulation of mitochondrial outer membrane permeabilization involved in apoptotic signaling pathway	2/32	44/18862	0.00252309926163328	0.0156199763499797	0.00795894538555374	SFN/HSPA1A	2
downregulated	GO:0007389	pattern specification process	4/26	426/18862	0.00258633063563162	0.0230990163669603	0.01311396607235	NOTCH1/DLL4/HHEX/LEF1	4
downregulated	GO:0035904	aorta development	2/26	55/18862	0.00259409554335678	0.0230990163669603	0.01311396607235	NOTCH1/DLL4	2
upregulated	GO:0085029	extracellular matrix assembly	2/32	45/18862	0.00263766371154516	0.0162224938076078	0.00826594991818933	SOX9/LAMB3	2
upregulated	GO:1901985	positive regulation of protein acetylation	2/32	45/18862	0.00263766371154516	0.0162224938076078	0.00826594991818933	PPARGC1A/PRKAA2	2
downregulated	GO:0009952	anterior/posterior pattern specification	3/26	203/18862	0.00266070556368813	0.0235421922660507	0.0133655695870809	NOTCH1/HHEX/LEF1	3
upregulated	GO:0062197	cellular response to chemical stress	4/32	347/18862	0.002695111132852	0.016521821342109	0.0084184681708492	PPARGC1A/HSPA1A/PRKAA2/EGFR	4
upregulated	GO:0019058	viral life cycle	4/32	348/18862	0.00272322102734462	0.0166399414722811	0.00847865466818507	TMPRSS2/HSPA1A/ITGB6/EGFR	4
downregulated	GO:0002685	regulation of leukocyte migration	3/26	205/18862	0.00273553258918064	0.0240520412558147	0.0136550253044833	PGF/VEGFC/BMP5	3
upregulated	GO:0035265	organ growth	3/32	166/18862	0.00275280220321819	0.0167233615265504	0.00852116021628025	COMP/SOX9/IGF1	3
upregulated	GO:0070849	response to epidermal growth factor	2/32	46/18862	0.00275464509735953	0.0167233615265504	0.00852116021628025	SOX9/EGFR	2
downregulated	GO:0055008	cardiac muscle tissue morphogenesis	2/26	57/18862	0.00278328622794147	0.0243189634166386	0.0138065645780781	NOTCH1/DLL4	2
upregulated	GO:0048736	appendage development	3/32	167/18862	0.0027999450906173	0.0168894123735313	0.00860576915503497	COMP/SFRP2/SOX9	3
upregulated	GO:0060173	limb development	3/32	167/18862	0.0027999450906173	0.0168894123735313	0.00860576915503497	COMP/SFRP2/SOX9	3
upregulated	GO:0010038	response to metal ion	4/32	352/18862	0.00283768344156415	0.0170623649745167	0.00869389478817872	PPARGC1A/CDH1/PRKAA2/EGFR	4
downregulated	GO:0048738	cardiac muscle tissue development	3/26	208/18862	0.00285020112267811	0.0247489513633789	0.0140506809185962	NOTCH1/DLL4/BMP5	3
upregulated	GO:0045646	regulation of erythrocyte differentiation	2/32	47/18862	0.00287403541108758	0.0171712210910058	0.00874936093400431	HSPA1A/INHBA	2
upregulated	GO:0097028	dendritic cell differentiation	2/32	47/18862	0.00287403541108758	0.0171712210910058	0.00874936093400431	ITGB8/ITGB6	2
downregulated	GO:0010001	glial cell differentiation	3/26	210/18862	0.00292827653558042	0.0251149116364505	0.0142584469346312	NOTCH1/TLR4/LEF1	3
downregulated	GO:0070374	positive regulation of ERK1 and ERK2 cascade	3/26	210/18862	0.00292827653558042	0.0251149116364505	0.0142584469346312	FGFR3/NOTCH1/TLR4	3
downregulated	GO:0048663	neuron fate commitment	2/26	59/18862	0.00297879463929539	0.0252385145802118	0.0143286198279344	NOTCH1/DLL4	2
downregulated	GO:1902041	regulation of extrinsic apoptotic signaling pathway via death domain receptors	2/26	59/18862	0.00297879463929539	0.0252385145802118	0.0143286198279344	NOS3/BMP5	2
upregulated	GO:0051302	regulation of cell division	3/32	171/18862	0.00299350842672467	0.0175643170737757	0.00894965761743367	SFRP2/SFN/TGFB3	3
upregulated	GO:0002762	negative regulation of myeloid leukocyte differentiation	2/32	48/18862	0.00299582666348672	0.0175643170737757	0.00894965761743367	SFRP1/INHBA	2
upregulated	GO:0010656	negative regulation of muscle cell apoptotic process	2/32	48/18862	0.00299582666348672	0.0175643170737757	0.00894965761743367	SFRP2/IGF1	2
upregulated	GO:0010862	positive regulation of pathway-restricted SMAD protein phosphorylation	2/32	48/18862	0.00299582666348672	0.0175643170737757	0.00894965761743367	INHBA/TGFB3	2
upregulated	GO:0060688	regulation of morphogenesis of a branching structure	2/32	48/18862	0.00299582666348672	0.0175643170737757	0.00894965761743367	SFRP1/SOX9	2
upregulated	GO:2001238	positive regulation of extrinsic apoptotic signaling pathway	2/32	48/18862	0.00299582666348672	0.0175643170737757	0.00894965761743367	SFRP1/INHBA	2
downregulated	GO:0010518	positive regulation of phospholipase activity	2/26	60/18862	0.00307890751342567	0.0259295946010186	0.0147209655366072	FGFR3/FLT1	2
upregulated	GO:0061138	morphogenesis of a branching epithelium	3/32	173/18862	0.00309330966426048	0.0180795303979448	0.00921217752252796	SFRP2/SFRP1/SOX9	3
upregulated	GO:0032873	negative regulation of stress-activated MAPK cascade	2/32	49/18862	0.00312001088402318	0.0181230261843569	0.00923434020579961	SFRP2/SFRP1	2
upregulated	GO:0070303	negative regulation of stress-activated protein kinase signaling cascade	2/32	49/18862	0.00312001088402318	0.0181230261843569	0.00923434020579961	SFRP2/SFRP1	2
upregulated	GO:0042692	muscle cell differentiation	4/32	362/18862	0.00313825457189434	0.0181729080132466	0.0092597568097028	COMP/SOX9/FZD7/IGF1	4
upregulated	GO:0048771	tissue remodeling	3/32	175/18862	0.00319514232359974	0.0184455762362415	0.00939869117468313	SFRP1/TGFB3/EGFR	3
upregulated	GO:0045668	negative regulation of osteoblast differentiation	2/32	50/18862	0.0032465801208347	0.0186852103590548	0.00952079346557352	SFRP1/SOX9	2
downregulated	GO:0097529	myeloid leukocyte migration	3/26	218/18862	0.00325377698493282	0.0272382049397371	0.0154639007036833	PGF/FLT1/VEGFC	3
downregulated	GO:0060393	regulation of pathway-restricted SMAD protein phosphorylation	2/26	62/18862	0.00328382970855089	0.0273261543604413	0.0155138320817504	BMP8A/BMP5	2
upregulated	GO:0021953	central nervous system neuron differentiation	3/32	178/18862	0.00335172980021338	0.0192315715975658	0.00979918436455196	SFRP2/SFRP1/INHBA	3
upregulated	GO:0030514	negative regulation of BMP signaling pathway	2/32	51/18862	0.00337552644069317	0.0192507295799532	0.0098089460525406	SFRP2/SFRP1	2
upregulated	GO:0046850	regulation of bone remodeling	2/32	51/18862	0.00337552644069317	0.0192507295799532	0.0098089460525406	SFRP1/EGFR	2
upregulated	GO:0060537	muscle tissue development	4/32	371/18862	0.0034268502040722	0.0194843869609181	0.00992800297633892	PPARGC1A/SOX9/FZD7/IGF1	4
downregulated	GO:0001649	osteoblast differentiation	3/26	223/18862	0.00346808603716469	0.028544914709611	0.0162057568639761	NOTCH1/VEGFC/LEF1	3
downregulated	GO:0060411	cardiac septum morphogenesis	2/26	64/18862	0.00349498607002077	0.028544914709611	0.0162057568639761	NOTCH1/BMP5	2
upregulated	GO:0051496	positive regulation of stress fiber assembly	2/32	52/18862	0.00350684192896743	0.0198194489799301	0.0100987292470028	SFRP1/TGFB3	2
upregulated	GO:0060350	endochondral bone morphogenesis	2/32	52/18862	0.00350684192896743	0.0198194489799301	0.0100987292470028	COMP/SOX9	2
downregulated	GO:0050920	regulation of chemotaxis	3/26	224/18862	0.00351196375540278	0.028544914709611	0.0162057568639761	PGF/NOTCH1/VEGFC	3
downregulated	GO:2001234	negative regulation of apoptotic signaling pathway	3/26	224/18862	0.00351196375540278	0.028544914709611	0.0162057568639761	NOS3/EYA1/BMP5	3
downregulated	GO:0030595	leukocyte chemotaxis	3/26	226/18862	0.00360074203011762	0.0286184236943836	0.0162474899974138	PGF/FLT1/VEGFC	3
downregulated	GO:0046777	protein autophosphorylation	3/26	226/18862	0.00360074203011762	0.0286184236943836	0.0162474899974138	FGFR3/FLT1/VEGFC	3
downregulated	GO:0001756	somitogenesis	2/26	65/18862	0.00360289168112411	0.0286184236943836	0.0162474899974138	NOTCH1/LEF1	2
downregulated	GO:0060389	pathway-restricted SMAD protein phosphorylation	2/26	65/18862	0.00360289168112411	0.0286184236943836	0.0162474899974138	BMP8A/BMP5	2
upregulated	GO:0001706	endoderm formation	2/32	53/18862	0.00364051868958612	0.0205133418377278	0.0104522928654679	LAMB3/INHBA	2
downregulated	GO:0030193	regulation of blood coagulation	2/26	66/18862	0.00371234339085571	0.029248711216674	0.0166053220822018	NOS3/PLAT	2
upregulated	GO:0010565	regulation of cellular ketone metabolic process	3/32	185/18862	0.00373524430490452	0.0209842680054636	0.0106922468555162	PPARGC1A/SOX9/PRKAA2	3
downregulated	GO:0001667	ameboidal-type cell migration	4/26	473/18862	0.00376723621925262	0.029248711216674	0.0166053220822018	NOTCH1/DLL4/VEGFC/NOS3	4
upregulated	GO:0010676	positive regulation of cellular carbohydrate metabolic process	2/32	54/18862	0.00377654884500055	0.0211531694234852	0.0107783082637704	PPARGC1A/IGF1	2
downregulated	GO:0043406	positive regulation of MAP kinase activity	3/26	230/18862	0.00378241377714351	0.029248711216674	0.0166053220822018	DUSP6/FLT1/TLR4	3
upregulated	GO:0001763	morphogenesis of a branching structure	3/32	186/18862	0.00379212927970824	0.0211774103988454	0.0107906599213313	SFRP2/SFRP1/SOX9	3
downregulated	GO:0050918	positive chemotaxis	2/26	67/18862	0.00382333706764078	0.029248711216674	0.0166053220822018	PGF/VEGFC	2
downregulated	GO:0060415	muscle tissue morphogenesis	2/26	67/18862	0.00382333706764078	0.029248711216674	0.0166053220822018	NOTCH1/DLL4	2
downregulated	GO:1900046	regulation of hemostasis	2/26	67/18862	0.00382333706764078	0.029248711216674	0.0166053220822018	NOS3/PLAT	2
downregulated	GO:0048762	mesenchymal cell differentiation	3/26	231/18862	0.00382869395754745	0.029248711216674	0.0166053220822018	NOTCH1/LEF1/BMP5	3
upregulated	GO:0042176	regulation of protein catabolic process	4/32	383/18862	0.0038392230736651	0.0213769758125376	0.010892345749327	CDH1/SOX9/HSPA1A/EGFR	4
upregulated	GO:0010469	regulation of signaling receptor activity	3/32	188/18862	0.0039074878486328	0.0215435320965791	0.0109772122266254	PPARGC1A/RELN/DKK2	3
upregulated	GO:0001836	release of cytochrome c from mitochondria	2/32	55/18862	0.00391492453614774	0.0215435320965791	0.0109772122266254	SFN/IGF1	2
upregulated	GO:0045620	negative regulation of lymphocyte differentiation	2/32	55/18862	0.00391492453614774	0.0215435320965791	0.0109772122266254	SFRP1/INHBA	2
upregulated	GO:0097345	mitochondrial outer membrane permeabilization	2/32	55/18862	0.00391492453614774	0.0215435320965791	0.0109772122266254	SFN/HSPA1A	2
downregulated	GO:0001707	mesoderm formation	2/26	68/18862	0.00393586858760053	0.029904045029704	0.016977373655897	ITGA8/LEF1	2
upregulated	GO:0045664	regulation of neuron differentiation	3/32	190/18862	0.00402497483270462	0.0220845557876096	0.0112528834512626	SFRP2/SFRP1/SOX9	3
downregulated	GO:0003208	cardiac ventricle morphogenesis	2/26	69/18862	0.00404993383454011	0.0306043648685788	0.0173749650710853	NOTCH1/DLL4	2
upregulated	GO:0050821	protein stabilization	3/32	191/18862	0.00408452028382945	0.0222813541280204	0.0113531593549005	PPARGC1A/HSPA1A/IGF1	3
upregulated	GO:0071478	cellular response to radiation	3/32	191/18862	0.00408452028382945	0.0222813541280204	0.0113531593549005	SFRP2/SFRP1/ITGB6	3
upregulated	GO:0031099	regeneration	3/32	192/18862	0.00414460238021212	0.0224787944655885	0.0114537623794122	FZD7/IGF1/EGFR	3
upregulated	GO:0048015	phosphatidylinositol-mediated signaling	3/32	192/18862	0.00414460238021212	0.0224787944655885	0.0114537623794122	SOX9/IGF1/EGFR	3
downregulated	GO:0001501	skeletal system development	4/26	486/18862	0.00414948914688716	0.0308116884788954	0.0174926685589091	FGFR3/BMP8A/COL11A2/BMP5	4
downregulated	GO:0010517	regulation of phospholipase activity	2/26	70/18862	0.00416552869993651	0.0308116884788954	0.0174926685589091	FGFR3/FLT1	2
downregulated	GO:0048332	mesoderm morphogenesis	2/26	70/18862	0.00416552869993651	0.0308116884788954	0.0174926685589091	ITGA8/LEF1	2
downregulated	GO:0048844	artery morphogenesis	2/26	70/18862	0.00416552869993651	0.0308116884788954	0.0174926685589091	NOTCH1/DLL4	2
downregulated	GO:0050818	regulation of coagulation	2/26	71/18862	0.00428264908292647	0.0315112811470064	0.0178898471386513	NOS3/PLAT	2
upregulated	GO:1901215	negative regulation of neuron death	3/32	195/18862	0.00432808338818064	0.0233585586616177	0.0119020341969538	PPARGC1A/CNTFR/TGFB3	3
downregulated	GO:0071900	regulation of protein serine/threonine kinase activity	4/26	492/18862	0.00433451236710033	0.0317259072733312	0.0180116964717203	DUSP6/FLT1/HHEX/TLR4	4
upregulated	GO:0050732	negative regulation of peptidyl-tyrosine phosphorylation	2/32	58/18862	0.00434404650986514	0.0233585586616177	0.0119020341969538	SFRP2/SFRP1	2
upregulated	GO:0060042	retina morphogenesis in camera-type eye	2/32	58/18862	0.00434404650986514	0.0233585586616177	0.0119020341969538	SOX9/PROM1	2
upregulated	GO:0042594	response to starvation	3/32	196/18862	0.00439032685696819	0.0234732816614038	0.0119604897329486	PPARGC1A/SFRP1/PRKAA2	3
upregulated	GO:0048017	inositol lipid-mediated signaling	3/32	196/18862	0.00439032685696819	0.0234732816614038	0.0119604897329486	SOX9/IGF1/EGFR	3
downregulated	GO:0048708	astrocyte differentiation	2/26	72/18862	0.00440129089029448	0.0319535000464597	0.018140907337573	NOTCH1/TLR4	2
downregulated	GO:0090257	regulation of muscle system process	3/26	243/18862	0.00441132010655703	0.0319535000464597	0.018140907337573	NOTCH1/CACNA1C/NOS3	3
upregulated	GO:0016052	carbohydrate catabolic process	3/32	197/18862	0.0044531143109331	0.0236744664778986	0.0120630007055012	PPARGC1A/PRKAA2/IGF1	3
upregulated	GO:0043523	regulation of neuron apoptotic process	3/32	197/18862	0.0044531143109331	0.0236744664778986	0.0120630007055012	PPARGC1A/CNTFR/TGFB3	3
upregulated	GO:1902041	regulation of extrinsic apoptotic signaling pathway via death domain receptors	2/32	59/18862	0.0044917261217345	0.0238124748200122	0.012133320969311	SFRP2/SFRP1	2
downregulated	GO:0006809	nitric oxide biosynthetic process	2/26	73/18862	0.0045214500364607	0.032249934443735	0.0183092015439923	TLR4/NOS3	2
downregulated	GO:0048644	muscle organ morphogenesis	2/26	73/18862	0.0045214500364607	0.032249934443735	0.0183092015439923	NOTCH1/DLL4	2
downregulated	GO:0060193	positive regulation of lipase activity	2/26	73/18862	0.0045214500364607	0.032249934443735	0.0183092015439923	FGFR3/FLT1	2
downregulated	GO:0030217	T cell differentiation	3/26	246/18862	0.00456493667273351	0.0323948297892459	0.0183914627370615	DLL4/LEF1/LEPR	3
upregulated	GO:0046530	photoreceptor cell differentiation	2/32	60/18862	0.00464171225001537	0.0244014035042707	0.0124334015282682	SOX9/PROM1	2
upregulated	GO:0046888	negative regulation of hormone secretion	2/32	60/18862	0.00464171225001537	0.0244014035042707	0.0124334015282682	SFRP1/INHBA	2
upregulated	GO:1902110	positive regulation of mitochondrial membrane permeability involved in apoptotic process	2/32	60/18862	0.00464171225001537	0.0244014035042707	0.0124334015282682	SFN/HSPA1A	2
downregulated	GO:0061045	negative regulation of wound healing	2/26	74/18862	0.00464312244346899	0.0327832584644932	0.0186119847016248	NOS3/PLAT	2
downregulated	GO:0001937	negative regulation of endothelial cell proliferation	2/26	75/18862	0.00476630404097488	0.0333164652464144	0.0189147012994477	DLL4/FLT1	2
downregulated	GO:0043536	positive regulation of blood vessel endothelial cell migration	2/26	75/18862	0.00476630404097488	0.0333164652464144	0.0189147012994477	VEGFC/NOS3	2
upregulated	GO:0046824	positive regulation of nucleocytoplasmic transport	2/32	61/18862	0.00479399714578494	0.024992528056419	0.0127346009616856	CDH1/SFN	2
upregulated	GO:0070542	response to fatty acid	2/32	61/18862	0.00479399714578494	0.024992528056419	0.0127346009616856	PPARGC1A/SOX9	2
upregulated	GO:1905330	regulation of morphogenesis of an epithelium	2/32	61/18862	0.00479399714578494	0.024992528056419	0.0127346009616856	SFRP1/SOX9	2
downregulated	GO:0090092	regulation of transmembrane receptor protein serine/threonine kinase signaling pathway	3/26	251/18862	0.00482814259469792	0.0335808126735706	0.0190647788237876	NOTCH1/BMP8A/BMP5	3
upregulated	GO:1902905	positive regulation of supramolecular fiber organization	3/32	203/18862	0.00484134229479389	0.0251696303834312	0.0128248410309893	SFRP1/HSPA1A/TGFB3	3
downregulated	GO:0060395	SMAD protein signal transduction	2/26	76/18862	0.00489099076623359	0.0338495301544285	0.0192173373514337	BMP8A/BMP5	2
upregulated	GO:0032233	positive regulation of actin filament bundle assembly	2/32	62/18862	0.00494857307834875	0.0253766063581808	0.0129303028090512	SFRP1/TGFB3	2
upregulated	GO:0045604	regulation of epidermal cell differentiation	2/32	62/18862	0.00494857307834875	0.0253766063581808	0.0129303028090512	SFN/ETV4	2
upregulated	GO:0060393	regulation of pathway-restricted SMAD protein phosphorylation	2/32	62/18862	0.00494857307834875	0.0253766063581808	0.0129303028090512	INHBA/TGFB3	2
upregulated	GO:1902686	mitochondrial outer membrane permeabilization involved in programmed cell death	2/32	62/18862	0.00494857307834875	0.0253766063581808	0.0129303028090512	SFN/HSPA1A	2
upregulated	GO:2000756	regulation of peptidyl-lysine acetylation	2/32	62/18862	0.00494857307834875	0.0253766063581808	0.0129303028090512	PPARGC1A/PRKAA2	2
downregulated	GO:0046209	nitric oxide metabolic process	2/26	77/18862	0.00501717856408809	0.0342147104029032	0.0194246605254039	TLR4/NOS3	2
downregulated	GO:0060420	regulation of heart growth	2/26	77/18862	0.00501717856408809	0.0342147104029032	0.0194246605254039	NOTCH1/DUSP6	2
downregulated	GO:0090049	regulation of cell migration involved in sprouting angiogenesis	2/26	77/18862	0.00501717856408809	0.0342147104029032	0.0194246605254039	NOTCH1/DLL4	2
upregulated	GO:0006109	regulation of carbohydrate metabolic process	3/32	206/18862	0.00504291382811742	0.0257901190883614	0.0131410025669765	PPARGC1A/PRKAA2/IGF1	3
upregulated	GO:1903706	regulation of hemopoiesis	4/32	415/18862	0.00510167608380296	0.0258987160508201	0.0131963366644091	SFRP1/HSPA1A/H3C8/INHBA	4
upregulated	GO:0035690	cellular response to drug	2/32	63/18862	0.00510543233520418	0.0258987160508201	0.0131963366644091	PRKAA2/EGFR	2
upregulated	GO:0048662	negative regulation of smooth muscle cell proliferation	2/32	63/18862	0.00510543233520418	0.0258987160508201	0.0131963366644091	PPARGC1A/TGFB3	2
downregulated	GO:0043537	negative regulation of blood vessel endothelial cell migration	2/26	78/18862	0.00514486338695714	0.0345794183411831	0.0196317155554943	NOTCH1/DLL4	2
downregulated	GO:0070373	negative regulation of ERK1 and ERK2 cascade	2/26	78/18862	0.00514486338695714	0.0345794183411831	0.0196317155554943	DUSP6/TLR4	2
downregulated	GO:2001057	reactive nitrogen species metabolic process	2/26	78/18862	0.00514486338695714	0.0345794183411831	0.0196317155554943	TLR4/NOS3	2
upregulated	GO:0090276	regulation of peptide hormone secretion	3/32	209/18862	0.00524950585969829	0.0264917527053786	0.0134985103834666	SFRP1/CACNA2D2/EGFR	3
upregulated	GO:0035794	positive regulation of mitochondrial membrane permeability	2/32	64/18862	0.00526456722200403	0.0264917527053786	0.0134985103834666	SFN/HSPA1A	2
upregulated	GO:0071300	cellular response to retinoic acid	2/32	64/18862	0.00526456722200403	0.0264917527053786	0.0134985103834666	SOX9/FZD7	2
downregulated	GO:0001892	embryonic placenta development	2/26	79/18862	0.00527404119482333	0.0352780363175264	0.0200283407751035	LEF1/BMP5	2
upregulated	GO:0010001	glial cell differentiation	3/32	210/18862	0.00531949170030374	0.0266257536701373	0.0135667887429359	SOX9/RELN/EGFR	3
upregulated	GO:0031669	cellular response to nutrient levels	3/32	210/18862	0.00531949170030374	0.0266257536701373	0.0135667887429359	SFRP1/PRKAA2/CDKN2B	3
downregulated	GO:0001894	tissue homeostasis	3/26	260/18862	0.00532478802686666	0.0354478745788552	0.0201247627682078	NOTCH1/TLR4/NOS3	3
upregulated	GO:0001756	somitogenesis	2/32	65/18862	0.00542597006252018	0.0270150149673624	0.0137651315147755	SFRP2/SFRP1	2
upregulated	GO:0060389	pathway-restricted SMAD protein phosphorylation	2/32	65/18862	0.00542597006252018	0.0270150149673624	0.0137651315147755	INHBA/TGFB3	2
upregulated	GO:0007623	circadian rhythm	3/32	212/18862	0.00546115390823191	0.0271184476392941	0.0138178342185787	PPARGC1A/PRKAA2/EGFR	3
upregulated	GO:0045600	positive regulation of fat cell differentiation	2/32	66/18862	0.00558963319860725	0.0275384546591069	0.0140318430529931	SFRP2/SFRP1	2
upregulated	GO:1902108	regulation of mitochondrial membrane permeability involved in apoptotic process	2/32	66/18862	0.00558963319860725	0.0275384546591069	0.0140318430529931	SFN/HSPA1A	2
upregulated	GO:2000272	negative regulation of signaling receptor activity	2/32	66/18862	0.00558963319860725	0.0275384546591069	0.0140318430529931	PPARGC1A/DKK2	2
downregulated	GO:0002065	columnar/cuboidal epithelial cell differentiation	2/26	82/18862	0.00567049224143872	0.0375703703958831	0.0213297637817151	NOTCH1/BMP5	2
upregulated	GO:0038034	signal transduction in absence of ligand	2/32	67/18862	0.00575554899016637	0.0281349174012808	0.0143357624881519	HSPA1A/INHBA	2
upregulated	GO:0045669	positive regulation of osteoblast differentiation	2/32	67/18862	0.00575554899016637	0.0281349174012808	0.0143357624881519	SFRP2/IGF1	2
upregulated	GO:0097192	extrinsic apoptotic signaling pathway in absence of ligand	2/32	67/18862	0.00575554899016637	0.0281349174012808	0.0143357624881519	HSPA1A/INHBA	2
upregulated	GO:0001707	mesoderm formation	2/32	68/18862	0.00592370981510907	0.0288819219482779	0.0147163884416808	SFRP2/INHBA	2
downregulated	GO:0061053	somite development	2/26	84/18862	0.00594218413647323	0.0391847802961772	0.0222463100243337	NOTCH1/LEF1	2
upregulated	GO:0051495	positive regulation of cytoskeleton organization	3/32	220/18862	0.0060505279281275	0.029332765694277	0.0149461097083094	SFRP1/HSPA1A/TGFB3	3
upregulated	GO:0014823	response to activity	2/32	69/18862	0.0060941080693211	0.029332765694277	0.0149461097083094	PPARGC1A/PRKAA2	2
upregulated	GO:0045682	regulation of epidermis development	2/32	69/18862	0.0060941080693211	0.029332765694277	0.0149461097083094	SFN/ETV4	2
upregulated	GO:0051966	regulation of synaptic transmission, glutamatergic	2/32	69/18862	0.0060941080693211	0.029332765694277	0.0149461097083094	RELN/EGFR	2
upregulated	GO:1905710	positive regulation of membrane permeability	2/32	69/18862	0.0060941080693211	0.029332765694277	0.0149461097083094	SFN/HSPA1A	2
upregulated	GO:0062012	regulation of small molecule metabolic process	4/32	437/18862	0.00611582872556312	0.0293399324574091	0.014949761434476	PPARGC1A/SOX9/PRKAA2/IGF1	4
upregulated	GO:0045444	fat cell differentiation	3/32	221/18862	0.00612677654397544	0.0293399324574091	0.014949761434476	PPARGC1A/SFRP2/SFRP1	3
upregulated	GO:1901990	regulation of mitotic cell cycle phase transition	4/32	439/18862	0.00621422637490927	0.0296831828364956	0.0151246599720608	SFN/CDKN2B/WEE1/EGFR	4
downregulated	GO:0051781	positive regulation of cell division	2/26	86/18862	0.00621975165125982	0.0406318355535571	0.023067844294392	PGF/VEGFC	2
downregulated	GO:0060021	roof of mouth development	2/26	86/18862	0.00621975165125982	0.0406318355535571	0.023067844294392	COL11A2/LEF1	2
upregulated	GO:0003407	neural retina development	2/32	70/18862	0.00626673616662646	0.02970780218033	0.0151372044221045	SOX9/PROM1	2
upregulated	GO:0048332	mesoderm morphogenesis	2/32	70/18862	0.00626673616662646	0.02970780218033	0.0151372044221045	SFRP2/INHBA	2
upregulated	GO:0051145	smooth muscle cell differentiation	2/32	70/18862	0.00626673616662646	0.02970780218033	0.0151372044221045	COMP/SOX9	2
upregulated	GO:2001234	negative regulation of apoptotic signaling pathway	3/32	224/18862	0.00635898684400506	0.0300693800010491	0.0153214414569918	SFRP2/HSPA1A/IGF1	3
upregulated	GO:0060560	developmental growth involved in morphogenesis	3/32	225/18862	0.00643754896172908	0.0301568802635077	0.0153660260193834	SFRP2/SFRP1/SOX9	3
upregulated	GO:0035019	somatic stem cell population maintenance	2/32	71/18862	0.00644158653875137	0.0301568802635077	0.0153660260193834	SFRP1/SOX9	2
upregulated	GO:0043627	response to estrogen	2/32	71/18862	0.00644158653875137	0.0301568802635077	0.0153660260193834	SFRP1/TGFB3	2
upregulated	GO:0046579	positive regulation of Ras protein signal transduction	2/32	71/18862	0.00644158653875137	0.0301568802635077	0.0153660260193834	IGF1/COL3A1	2
upregulated	GO:0006979	response to oxidative stress	4/32	444/18862	0.0064648504133697	0.0301906910123121	0.0153832538241604	PPARGC1A/HSPA1A/PRKAA2/EGFR	4
upregulated	GO:0015909	long-chain fatty acid transport	2/32	72/18862	0.00661865163528841	0.0306805477281103	0.0156328536161466	PLA2G2A/PRKAA2	2
upregulated	GO:0043154	negative regulation of cysteine-type endopeptidase activity involved in apoptotic process	2/32	72/18862	0.00661865163528841	0.0306805477281103	0.0156328536161466	SFRP2/SFN	2
upregulated	GO:0048708	astrocyte differentiation	2/32	72/18862	0.00661865163528841	0.0306805477281103	0.0156328536161466	SOX9/EGFR	2
upregulated	GO:0009266	response to temperature stimulus	3/32	228/18862	0.00667672732742231	0.0308737121135351	0.0157312778877065	PPARGC1A/HSPA1A/IGF1	3
upregulated	GO:0009896	positive regulation of catabolic process	4/32	450/18862	0.00677441920074236	0.0312407466597538	0.0159182953224653	SOX9/HSPA1A/PRKAA2/IGF1	4
downregulated	GO:1903035	negative regulation of response to wounding	2/26	90/18862	0.00679238618191776	0.0441663064294001	0.0250744635552802	NOS3/PLAT	2
upregulated	GO:0042246	tissue regeneration	2/32	73/18862	0.00679792392366062	0.0312407466597538	0.0159182953224653	FZD7/IGF1	2
upregulated	GO:0007160	cell-matrix adhesion	3/32	230/18862	0.00683910075654545	0.0312407466597538	0.0159182953224653	SFRP1/ITGB6/COL3A1	3
upregulated	GO:0043406	positive regulation of MAP kinase activity	3/32	230/18862	0.00683910075654545	0.0312407466597538	0.0159182953224653	IGF1/TGFB3/EGFR	3
upregulated	GO:0051402	neuron apoptotic process	3/32	230/18862	0.00683910075654545	0.0312407466597538	0.0159182953224653	PPARGC1A/CNTFR/TGFB3	3
upregulated	GO:0021537	telencephalon development	3/32	231/18862	0.00692116712711773	0.031539071509045	0.0160703026705856	RELN/INHBA/COL3A1	3
downregulated	GO:0002690	positive regulation of leukocyte chemotaxis	2/26	91/18862	0.00693916742542527	0.044911833614558	0.0254977204618453	PGF/VEGFC	2
upregulated	GO:0046902	regulation of mitochondrial membrane permeability	2/32	75/18862	0.00716306003454082	0.0325625096256179	0.0165917815699636	SFN/HSPA1A	2
downregulated	GO:0002042	cell migration involved in sprouting angiogenesis	2/26	93/18862	0.0072370494201259	0.0466239405038526	0.0264697320532376	NOTCH1/DLL4	2
upregulated	GO:0007492	endoderm development	2/32	76/18862	0.00734890888072573	0.0332467464267448	0.0169404250767741	LAMB3/INHBA	2
upregulated	GO:1901983	regulation of protein acetylation	2/32	76/18862	0.00734890888072573	0.0332467464267448	0.0169404250767741	PPARGC1A/PRKAA2	2
downregulated	GO:0070167	regulation of biomineral tissue development	2/26	94/18862	0.0073881423079724	0.0473790043419514	0.026898403187886	NOTCH1/NOS3	2
upregulated	GO:0043407	negative regulation of MAP kinase activity	2/32	77/18862	0.00753693496602853	0.0339342382920232	0.0172907271570184	SFRP2/SFRP1	2
upregulated	GO:0051205	protein insertion into membrane	2/32	77/18862	0.00753693496602853	0.0339342382920232	0.0172907271570184	SFN/EGFR	2
downregulated	GO:0035282	segmentation	2/26	95/18862	0.0075406645595518	0.0479174957011519	0.027204119989962	NOTCH1/LEF1	2
downregulated	GO:0060840	artery development	2/26	95/18862	0.0075406645595518	0.0479174957011519	0.027204119989962	NOTCH1/DLL4	2
downregulated	GO:0090287	regulation of cellular response to growth factor stimulus	3/26	296/18862	0.00761462396369649	0.048022624739951	0.0272638047239839	NOTCH1/HHEX/VEGFC	3
upregulated	GO:0060249	anatomical structure homeostasis	4/32	466/18862	0.00764794749232582	0.034351878712547	0.0175035301231223	SOX9/PROM1/ITGB6/EGFR	4
downregulated	GO:0003279	cardiac septum development	2/26	96/18862	0.00769461226162305	0.048022624739951	0.0272638047239839	NOTCH1/BMP5	2
downregulated	GO:0042100	B cell proliferation	2/26	96/18862	0.00769461226162305	0.048022624739951	0.0272638047239839	TLR4/LEF1	2
downregulated	GO:0110149	regulation of biomineralization	2/26	96/18862	0.00769461226162305	0.048022624739951	0.0272638047239839	NOTCH1/NOS3	2
downregulated	GO:0010596	negative regulation of endothelial cell migration	2/26	97/18862	0.00784998150829708	0.0483448200378824	0.0274467241236077	NOTCH1/DLL4	2
downregulated	GO:0043502	regulation of muscle adaptation	2/26	97/18862	0.00784998150829708	0.0483448200378824	0.0274467241236077	NOTCH1/NOS3	2
downregulated	GO:0060191	regulation of lipase activity	2/26	97/18862	0.00784998150829708	0.0483448200378824	0.0274467241236077	FGFR3/FLT1	2
upregulated	GO:0042310	vasoconstriction	2/32	79/18862	0.00791948909576532	0.0354025617060103	0.0180388912770152	COMP/EGFR	2
upregulated	GO:0048145	regulation of fibroblast proliferation	2/32	79/18862	0.00791948909576532	0.0354025617060103	0.0180388912770152	SFRP1/IGF1	2
upregulated	GO:0010660	regulation of muscle cell apoptotic process	2/32	80/18862	0.0081140023050947	0.0358463669910522	0.018265026192096	SFRP2/IGF1	2
upregulated	GO:0045445	myoblast differentiation	2/32	80/18862	0.0081140023050947	0.0358463669910522	0.018265026192096	SOX9/IGF1	2
upregulated	GO:0048144	fibroblast proliferation	2/32	80/18862	0.0081140023050947	0.0358463669910522	0.018265026192096	SFRP1/IGF1	2
upregulated	GO:2000117	negative regulation of cysteine-type endopeptidase activity	2/32	80/18862	0.0081140023050947	0.0358463669910522	0.018265026192096	SFRP2/SFN	2
upregulated	GO:2000243	positive regulation of reproductive process	2/32	80/18862	0.0081140023050947	0.0358463669910522	0.018265026192096	SOX9/INHBA	2
upregulated	GO:0023061	signal release	4/32	475/18862	0.0081706939993772	0.0360122859644681	0.0183495679364788	SFRP1/INHBA/CACNA2D2/EGFR	4
upregulated	GO:0014910	regulation of smooth muscle cell migration	2/32	81/18862	0.00831066308326203	0.0363921285114555	0.0185431115129123	PPARGC1A/IGF1	2
upregulated	GO:0099601	regulation of neurotransmitter receptor activity	2/32	81/18862	0.00831066308326203	0.0363921285114555	0.0185431115129123	PPARGC1A/RELN	2
upregulated	GO:0030072	peptide hormone secretion	3/32	247/18862	0.00831488589794149	0.0363921285114555	0.0185431115129123	SFRP1/CACNA2D2/EGFR	3
upregulated	GO:1901987	regulation of cell cycle phase transition	4/32	478/18862	0.00835006338040042	0.0364612976378506	0.0185783556955545	SFN/CDKN2B/WEE1/EGFR	4
upregulated	GO:0001843	neural tube closure	2/32	82/18862	0.00850946405656261	0.0370713225797473	0.0188891855641534	SFRP2/SFRP1	2
upregulated	GO:1901991	negative regulation of mitotic cell cycle phase transition	3/32	250/18862	0.00859329933247281	0.0373500908630804	0.0190312281314762	SFN/CDKN2B/WEE1	3
upregulated	GO:0048863	stem cell differentiation	3/32	251/18862	0.00868731578040781	0.0374268693813247	0.019070349575696	SFRP1/SOX9/SHC4	3
upregulated	GO:0043506	regulation of JUN kinase activity	2/32	83/18862	0.00871039786876739	0.0374268693813247	0.019070349575696	SFRP2/SFRP1	2
upregulated	GO:0060606	tube closure	2/32	83/18862	0.00871039786876739	0.0374268693813247	0.019070349575696	SFRP2/SFRP1	2
upregulated	GO:1904705	regulation of vascular smooth muscle cell proliferation	2/32	83/18862	0.00871039786876739	0.0374268693813247	0.019070349575696	IGF1/TGFB3	2
upregulated	GO:1990874	vascular smooth muscle cell proliferation	2/32	83/18862	0.00871039786876739	0.0374268693813247	0.019070349575696	IGF1/TGFB3	2
upregulated	GO:0008625	extrinsic apoptotic signaling pathway via death domain receptors	2/32	84/18862	0.00891345718108774	0.0379527746941338	0.0193383174374159	SFRP2/SFRP1	2
upregulated	GO:0010657	muscle cell apoptotic process	2/32	84/18862	0.00891345718108774	0.0379527746941338	0.0193383174374159	SFRP2/IGF1	2
upregulated	GO:0010822	positive regulation of mitochondrion organization	2/32	84/18862	0.00891345718108774	0.0379527746941338	0.0193383174374159	PPARGC1A/SFN	2
upregulated	GO:0061053	somite development	2/32	84/18862	0.00891345718108774	0.0379527746941338	0.0193383174374159	SFRP2/SFRP1	2
upregulated	GO:0042180	cellular ketone metabolic process	3/32	254/18862	0.00897301350634862	0.0381201160698603	0.0194235839474482	PPARGC1A/SOX9/PRKAA2	3
upregulated	GO:0001657	ureteric bud development	2/32	86/18862	0.00932592303791298	0.0392648482267388	0.0200068665666754	SFRP1/SOX9	2
upregulated	GO:0030512	negative regulation of transforming growth factor beta receptor signaling pathway	2/32	86/18862	0.00932592303791298	0.0392648482267388	0.0200068665666754	HSPA1A/TGFB3	2
upregulated	GO:0030901	midbrain development	2/32	86/18862	0.00932592303791298	0.0392648482267388	0.0200068665666754	SFRP2/SFRP1	2
upregulated	GO:0034103	regulation of tissue remodeling	2/32	86/18862	0.00932592303791298	0.0392648482267388	0.0200068665666754	SFRP1/EGFR	2
upregulated	GO:0072163	mesonephric epithelium development	2/32	87/18862	0.00953531499172775	0.0399676231947252	0.0203649559429469	SFRP1/SOX9	2
upregulated	GO:0072164	mesonephric tubule development	2/32	87/18862	0.00953531499172775	0.0399676231947252	0.0203649559429469	SFRP1/SOX9	2
upregulated	GO:0014020	primary neural tube formation	2/32	88/18862	0.00974680326420813	0.0405829286354861	0.0206784764175445	SFRP2/SFRP1	2
upregulated	GO:0014909	smooth muscle cell migration	2/32	88/18862	0.00974680326420813	0.0405829286354861	0.0206784764175445	PPARGC1A/IGF1	2
upregulated	GO:0072080	nephron tubule development	2/32	88/18862	0.00974680326420813	0.0405829286354861	0.0206784764175445	SOX9/PROM1	2
upregulated	GO:0033273	response to vitamin	2/32	89/18862	0.00996038060324312	0.0412895072583779	0.0210385038941676	SFRP1/EGFR	2
upregulated	GO:0051492	regulation of stress fiber assembly	2/32	89/18862	0.00996038060324312	0.0412895072583779	0.0210385038941676	SFRP1/TGFB3	2
upregulated	GO:0051091	positive regulation of DNA-binding transcription factor activity	3/32	266/18862	0.0101709371665442	0.0416332757708242	0.0212136664395217	PPARGC1A/RELN/HSPA1A	3
upregulated	GO:0014033	neural crest cell differentiation	2/32	90/18862	0.0101760397739528	0.0416332757708242	0.0212136664395217	SFRP1/SOX9	2
upregulated	GO:0014068	positive regulation of phosphatidylinositol 3-kinase signaling	2/32	90/18862	0.0101760397739528	0.0416332757708242	0.0212136664395217	SOX9/IGF1	2
upregulated	GO:0035249	synaptic transmission, glutamatergic	2/32	90/18862	0.0101760397739528	0.0416332757708242	0.0212136664395217	RELN/EGFR	2
upregulated	GO:0061326	renal tubule development	2/32	90/18862	0.0101760397739528	0.0416332757708242	0.0212136664395217	SOX9/PROM1	2
upregulated	GO:0090559	regulation of membrane permeability	2/32	90/18862	0.0101760397739528	0.0416332757708242	0.0212136664395217	SFN/HSPA1A	2
upregulated	GO:1901988	negative regulation of cell cycle phase transition	3/32	268/18862	0.0103792314087944	0.0422485568842024	0.0215271745184342	SFN/CDKN2B/WEE1	3
upregulated	GO:0001823	mesonephros development	2/32	91/18862	0.0103937735586534	0.0422485568842024	0.0215271745184342	SFRP1/SOX9	2
upregulated	GO:0030510	regulation of BMP signaling pathway	2/32	91/18862	0.0103937735586534	0.0422485568842024	0.0215271745184342	SFRP2/SFRP1	2
upregulated	GO:0051146	striated muscle cell differentiation	3/32	269/18862	0.010484310038867	0.0425247230455769	0.0216678912100904	COMP/FZD7/IGF1	3
upregulated	GO:0045638	negative regulation of myeloid cell differentiation	2/32	92/18862	0.010613574756823	0.0429564466501956	0.021887870070098	SFRP1/INHBA	2
upregulated	GO:0008585	female gonad development	2/32	93/18862	0.0108354361850668	0.0436665758036311	0.0222497066710151	SFRP1/INHBA	2
upregulated	GO:0051153	regulation of striated muscle cell differentiation	2/32	93/18862	0.0108354361850668	0.0436665758036311	0.0222497066710151	FZD7/IGF1	2
upregulated	GO:0043491	protein kinase B signaling	3/32	273/18862	0.010910851588715	0.0438765442093197	0.0223566932013481	SOX9/IGF1/EGFR	3
upregulated	GO:0006839	mitochondrial transport	3/32	274/18862	0.0110190472847642	0.0442171577610369	0.0225302481795988	SFN/HSPA1A/PRKAA2	3
upregulated	GO:0035282	segmentation	2/32	95/18862	0.0112853110836257	0.0450933236929588	0.0229766865508616	SFRP2/SFRP1	2
upregulated	GO:2001243	negative regulation of intrinsic apoptotic signaling pathway	2/32	95/18862	0.0112853110836257	0.0450933236929588	0.0229766865508616	SFRP2/HSPA1A	2
upregulated	GO:0001841	neural tube formation	2/32	96/18862	0.0115133102724765	0.0458098307247372	0.023341772912487	SFRP2/SFRP1	2
upregulated	GO:0043255	regulation of carbohydrate biosynthetic process	2/32	96/18862	0.0115133102724765	0.0458098307247372	0.023341772912487	PPARGC1A/IGF1	2
upregulated	GO:0001822	kidney development	3/32	280/18862	0.0116813807932897	0.0463805034872811	0.023632551416138	SFRP1/SOX9/PROM1	3
upregulated	GO:0043502	regulation of muscle adaptation	2/32	97/18862	0.0117433411284038	0.0464306050496973	0.0236580799822553	PPARGC1A/IGF1	2
upregulated	GO:0046545	development of primary female sexual characteristics	2/32	97/18862	0.0117433411284038	0.0464306050496973	0.0236580799822553	SFRP1/INHBA	2
upregulated	GO:0110020	regulation of actomyosin structure organization	2/32	98/18862	0.011975396553132	0.0472308787705154	0.0240658485149838	SFRP1/TGFB3	2
upregulated	GO:0042063	gliogenesis	3/32	283/18862	0.0120210366265021	0.0472308787705154	0.0240658485149838	SOX9/RELN/EGFR	3
upregulated	GO:0097193	intrinsic apoptotic signaling pathway	3/32	283/18862	0.0120210366265021	0.0472308787705154	0.0240658485149838	SFRP2/SFN/HSPA1A	3
upregulated	GO:0007044	cell-substrate junction assembly	2/32	100/18862	0.0124455528004596	0.0485944613495124	0.0247606433745768	SFRP1/LAMB3	2
upregulated	GO:0008630	intrinsic apoptotic signaling pathway in response to DNA damage	2/32	100/18862	0.0124455528004596	0.0485944613495124	0.0247606433745768	SFRP2/SFN	2
upregulated	GO:0030219	megakaryocyte differentiation	2/32	100/18862	0.0124455528004596	0.0485944613495124	0.0247606433745768	CDKN2B/H3C8	2
upregulated	GO:0072001	renal system development	3/32	288/18862	0.0125997644180862	0.0490947342336194	0.0250155505827101	SFRP1/SOX9/PROM1	3
upregulated	GO:0014812	muscle cell migration	2/32	101/18862	0.0126836395109763	0.0491164805754268	0.0250266311338519	PPARGC1A/IGF1	2
upregulated	GO:0062014	negative regulation of small molecule metabolic process	2/32	101/18862	0.0126836395109763	0.0491164805754268	0.0250266311338519	PPARGC1A/SOX9	2
upregulated	GO:1902106	negative regulation of leukocyte differentiation	2/32	101/18862	0.0126836395109763	0.0491164805754268	0.0250266311338519	SFRP1/INHBA	2
upregulated	GO:0032231	regulation of actin filament bundle assembly	2/32	102/18862	0.0129237225660606	0.0498410776010778	0.025395839641245	SFRP1/TGFB3	2
upregulated	GO:0045639	positive regulation of myeloid cell differentiation	2/32	102/18862	0.0129237225660606	0.0498410776010778	0.025395839641245	HSPA1A/INHBA	2

## Sheet: Skin_1_Knee
Cluster	ID	Description	GeneRatio	BgRatio	pvalue	p.adjust	qvalue	geneID	Count
downregulated	GO:0071901	negative regulation of protein serine/threonine kinase activity	5/22	145/18862	5.93760971089967e-07	0.000692919053261992	0.000408132541180788	HSPB1/DUSP5/CEBPA/BMP7/SFN	5
downregulated	GO:0006469	negative regulation of protein kinase activity	5/22	243/18862	7.49819532551629e-06	0.00337371819082132	0.00198713568629083	HSPB1/DUSP5/CEBPA/BMP7/SFN	5
downregulated	GO:0045165	cell fate commitment	5/22	251/18862	8.77495079397136e-06	0.00337371819082132	0.00198713568629083	JAG2/WNT16/WNT3/PRDM1/WNT4	5
downregulated	GO:0033673	negative regulation of kinase activity	5/22	267/18862	1.18366307502138e-05	0.00337371819082132	0.00198713568629083	HSPB1/DUSP5/CEBPA/BMP7/SFN	5
downregulated	GO:0016331	morphogenesis of embryonic epithelium	4/22	140/18862	1.91685358471278e-05	0.00337371819082132	0.00198713568629083	JAG2/WNT16/WNT4/BMP7	4
downregulated	GO:0051348	negative regulation of transferase activity	5/22	296/18862	1.94632192191926e-05	0.00337371819082132	0.00198713568629083	HSPB1/DUSP5/CEBPA/BMP7/SFN	5
downregulated	GO:0050873	brown fat cell differentiation	3/22	46/18862	2.02365272799908e-05	0.00337371819082132	0.00198713568629083	CEBPA/BMP7/PIM1	3
downregulated	GO:0001933	negative regulation of protein phosphorylation	5/22	362/18862	5.09676651096244e-05	0.0073354220394721	0.0043205976564067	HSPB1/DUSP5/CEBPA/BMP7/SFN	5
downregulated	GO:0045600	positive regulation of fat cell differentiation	3/22	66/18862	6.00879691117556e-05	0.0073354220394721	0.0043205976564067	CEBPA/BMP7/PIM1	3
downregulated	GO:0045669	positive regulation of osteoblast differentiation	3/22	67/18862	6.28570868849366e-05	0.0073354220394721	0.0043205976564067	CEBPA/WNT4/BMP7	3
downregulated	GO:0001503	ossification	5/22	401/18862	8.27579421246568e-05	0.00837817135019018	0.00493478184429188	CEBPA/WNT3/WNT4/BMP7/FGFR3	5
downregulated	GO:0042326	negative regulation of phosphorylation	5/22	407/18862	8.87655271029212e-05	0.00837817135019018	0.00493478184429188	HSPB1/DUSP5/CEBPA/BMP7/SFN	5
downregulated	GO:0048732	gland development	5/22	413/18862	9.51047193089949e-05	0.00837817135019018	0.00493478184429188	CEBPA/WNT3/WNT4/BMP7/CDH1	5
downregulated	GO:0071285	cellular response to lithium ion	2/22	13/18862	0.000100509339248211	0.00837817135019018	0.00493478184429188	CEBPA/CDH1	2
downregulated	GO:0001649	osteoblast differentiation	4/22	223/18862	0.00011768665295109	0.0091560215995948	0.00539293925453065	CEBPA/WNT3/WNT4/BMP7	4
downregulated	GO:0072075	metanephric mesenchyme development	2/22	15/18862	0.000135109902735436	0.00985457853076585	0.00580439253198945	WNT4/BMP7	2
downregulated	GO:0090336	positive regulation of brown fat cell differentiation	2/22	16/18862	0.000154302223534331	0.0105394142365029	0.00620776394392856	BMP7/PIM1	2
downregulated	GO:0008544	epidermis development	5/22	463/18862	0.000162561659174852	0.0105394142365029	0.00620776394392856	JAG2/LAMC2/WNT16/CALML5/SFN	5
downregulated	GO:0071900	regulation of protein serine/threonine kinase activity	5/22	492/18862	0.00021573831372918	0.0128028650499542	0.00754094698743524	HSPB1/DUSP5/CEBPA/BMP7/SFN	5
downregulated	GO:0072074	kidney mesenchyme development	2/22	19/18862	0.000219414996571622	0.0128028650499542	0.00754094698743524	WNT4/BMP7	2
downregulated	GO:0010226	response to lithium ion	2/22	20/18862	0.000243622230079866	0.0135384353572954	0.00797420131539613	CEBPA/CDH1	2
downregulated	GO:0090335	regulation of brown fat cell differentiation	2/22	22/18862	0.00029577507374811	0.0150554962930609	0.00886775725374893	BMP7/PIM1	2
downregulated	GO:0030282	bone mineralization	3/22	113/18862	0.000296723577326821	0.0150554962930609	0.00886775725374893	WNT4/BMP7/FGFR3	3
downregulated	GO:0001704	formation of primary germ layer	3/22	115/18862	0.000312433668892732	0.0151110318742875	0.00890046796907026	DUSP5/WNT3/BMP7	3
downregulated	GO:0060561	apoptotic process involved in morphogenesis	2/22	23/18862	0.000323715335781652	0.0151110318742875	0.00890046796907026	JAG2/BMP7	2
downregulated	GO:0048596	embryonic camera-type eye morphogenesis	2/22	24/18862	0.00035289459929644	0.0158395383607287	0.00932956167370752	WNT16/BMP7	2
downregulated	GO:0045667	regulation of osteoblast differentiation	3/22	128/18862	0.000427757642737332	0.0184886358916469	0.0108898924252428	CEBPA/WNT4/BMP7	3
downregulated	GO:0050768	negative regulation of neurogenesis	3/22	133/18862	0.000478487815006391	0.0199426885754449	0.0117463362104952	WNT3/ID1/BMP7	3
downregulated	GO:0045598	regulation of fat cell differentiation	3/22	136/18862	0.000510702299358222	0.0205513649431395	0.0121048494185452	CEBPA/BMP7/PIM1	3
downregulated	GO:0051961	negative regulation of nervous system development	3/22	138/18862	0.000532933636423675	0.020731118456881	0.012210725073146	WNT3/ID1/BMP7	3
downregulated	GO:0038111	interleukin-7-mediated signaling pathway	2/22	30/18862	0.000553840314864467	0.0208494079821559	0.012280398153022	H3C8/H3C2	2
downregulated	GO:0006335	DNA replication-dependent nucleosome assembly	2/22	32/18862	0.000630613938686143	0.0210264704699065	0.0123846887808136	H3C8/H3C2	2
downregulated	GO:0031128	developmental induction	2/22	32/18862	0.000630613938686143	0.0210264704699065	0.0123846887808136	WNT3/WNT4	2
downregulated	GO:0034723	DNA replication-dependent nucleosome organization	2/22	32/18862	0.000630613938686143	0.0210264704699065	0.0123846887808136	H3C8/H3C2	2
downregulated	GO:0048048	embryonic eye morphogenesis	2/22	32/18862	0.000630613938686143	0.0210264704699065	0.0123846887808136	WNT16/BMP7	2
downregulated	GO:0031076	embryonic camera-type eye development	2/22	33/18862	0.000670824823610663	0.0217459046987123	0.0128084388835603	WNT16/BMP7	2
downregulated	GO:0033280	response to vitamin D	2/22	34/18862	0.000712248252297785	0.0221012054287266	0.0130177126640134	BMP7/PIM1	2
downregulated	GO:0001837	epithelial to mesenchymal transition	3/22	153/18862	0.000719662216188184	0.0221012054287266	0.0130177126640134	WNT16/WNT4/BMP7	3
downregulated	GO:1902742	apoptotic process involved in development	2/22	36/18862	0.000798722250225333	0.0239002273336657	0.0140773449229998	JAG2/BMP7	2
downregulated	GO:0031214	biomineral tissue development	3/22	160/18862	0.000819400455766364	0.0239060082969837	0.0140807499372483	WNT4/BMP7/FGFR3	3
downregulated	GO:0110148	biomineralization	3/22	162/18862	0.000849429372819155	0.0241776604409745	0.0142407543119617	WNT4/BMP7/FGFR3	3
downregulated	GO:0000183	chromatin silencing at rDNA	2/22	39/18862	0.000937461863026053	0.0254422789337536	0.0149856204787274	H3C8/H3C2	2
downregulated	GO:0030501	positive regulation of bone mineralization	2/22	39/18862	0.000937461863026053	0.0254422789337536	0.0149856204787274	WNT4/BMP7	2
downregulated	GO:0098760	response to interleukin-7	2/22	40/18862	0.000986105596626766	0.0255730051391875	0.015062618820989	H3C8/H3C2	2
downregulated	GO:0098761	cellular response to interleukin-7	2/22	40/18862	0.000986105596626766	0.0255730051391875	0.015062618820989	H3C8/H3C2	2
downregulated	GO:0021983	pituitary gland development	2/22	41/18862	0.00103594359194379	0.0259316322175414	0.015273851836066	WNT4/CDH1	2
downregulated	GO:0010721	negative regulation of cell development	3/22	174/18862	0.00104437593335428	0.0259316322175414	0.015273851836066	WNT3/ID1/BMP7	3
downregulated	GO:0043433	negative regulation of DNA-binding transcription factor activity	3/22	177/18862	0.00109716964206093	0.0266749369226062	0.0157116617602146	ID1/BMP7/PIM1	3
downregulated	GO:0007369	gastrulation	3/22	179/18862	0.00113328883952982	0.0269907770557409	0.0158976930657997	DUSP5/WNT3/BMP7	3
downregulated	GO:0007219	Notch signaling pathway	3/22	186/18862	0.0012656182071098	0.0295395289539426	0.0173989197735305	JAG2/CEBPA/BMP7	3
downregulated	GO:0070169	positive regulation of biomineral tissue development	2/22	47/18862	0.00135990597091453	0.0306452327766305	0.0180501844614078	WNT4/BMP7	2
downregulated	GO:0043616	keratinocyte proliferation	2/22	48/18862	0.00141803133670784	0.0306452327766305	0.0180501844614078	WNT16/SFN	2
downregulated	GO:0045778	positive regulation of ossification	2/22	48/18862	0.00141803133670784	0.0306452327766305	0.0180501844614078	WNT4/BMP7	2
downregulated	GO:0110151	positive regulation of biomineralization	2/22	48/18862	0.00141803133670784	0.0306452327766305	0.0180501844614078	WNT4/BMP7	2
downregulated	GO:0022407	regulation of cell-cell adhesion	4/22	437/18862	0.00149263959361272	0.0316710982862917	0.0186544240120403	WNT4/BMP7/CDH1/IL20RB	4
downregulated	GO:2000242	negative regulation of reproductive process	2/22	57/18862	0.0019936649961917	0.0411599060666708	0.024243375872941	WNT4/BMP7	2
downregulated	GO:0042110	T cell activation	4/22	474/18862	0.00201038101610988	0.0411599060666708	0.024243375872941	JAG2/PRDM1/WNT4/IL20RB	4
downregulated	GO:0045444	fat cell differentiation	3/22	221/18862	0.00207296267419345	0.0417094386342027	0.024567053107955	CEBPA/BMP7/PIM1	3
downregulated	GO:0046824	positive regulation of nucleocytoplasmic transport	2/22	61/18862	0.00227952973151351	0.0431182164142608	0.0253968297645896	CDH1/SFN	2
downregulated	GO:0048645	animal organ formation	2/22	61/18862	0.00227952973151351	0.0431182164142608	0.0253968297645896	BMP7/PIM1	2
downregulated	GO:1905330	regulation of morphogenesis of an epithelium	2/22	61/18862	0.00227952973151351	0.0431182164142608	0.0253968297645896	WNT4/BMP7	2
downregulated	GO:0048762	mesenchymal cell differentiation	3/22	231/18862	0.00235088850231377	0.0431182164142608	0.0253968297645896	WNT16/WNT4/BMP7	3
downregulated	GO:0032233	positive regulation of actin filament bundle assembly	2/22	62/18862	0.0023538536501503	0.0431182164142608	0.0253968297645896	ID1/WNT4	2
downregulated	GO:0061077	chaperone-mediated protein folding	2/22	63/18862	0.00242931562948751	0.0431182164142608	0.0253968297645896	HSPB1/HSPA2	2
downregulated	GO:0061180	mammary gland epithelium development	2/22	63/18862	0.00242931562948751	0.0431182164142608	0.0253968297645896	WNT3/WNT4	2
downregulated	GO:0016358	dendrite development	3/22	234/18862	0.00243856236790164	0.0431182164142608	0.0253968297645896	LAMC2/ID1/BMP7	3
downregulated	GO:0072089	stem cell proliferation	2/22	64/18862	0.00250591315966529	0.0436477710049163	0.02570873987842	WNT3/PIM1	2
downregulated	GO:0003007	heart morphogenesis	3/22	239/18862	0.00258916464993371	0.0437906542967049	0.0257928988010177	WNT16/BMP7/PIM1	3
downregulated	GO:0009636	response to toxic substance	3/22	239/18862	0.00258916464993371	0.0437906542967049	0.0257928988010177	BMP7/CDH1/PIM1	3
downregulated	GO:0030217	T cell differentiation	3/22	246/18862	0.00280953825670895	0.046410582866283	0.0273360488988254	JAG2/PRDM1/WNT4	3
downregulated	GO:0001707	mesoderm formation	2/22	68/18862	0.0028236087262263	0.046410582866283	0.0273360488988254	WNT3/BMP7	2
downregulated	GO:0048332	mesoderm morphogenesis	2/22	70/18862	0.00298920484069269	0.047197184817248	0.0277993611019375	WNT3/BMP7	2
downregulated	GO:0045927	positive regulation of growth	3/22	253/18862	0.0030412097506039	0.047197184817248	0.0277993611019375	WNT3/PIM1/SFN	3
downregulated	GO:0021536	diencephalon development	2/22	71/18862	0.00307368127344546	0.047197184817248	0.0277993611019375	WNT4/CDH1	2
downregulated	GO:0031507	heterochromatin assembly	2/22	71/18862	0.00307368127344546	0.047197184817248	0.0277993611019375	H3C8/H3C2	2
downregulated	GO:0072028	nephron morphogenesis	2/22	71/18862	0.00307368127344546	0.047197184817248	0.0277993611019375	WNT4/BMP7	2
downregulated	GO:0033077	T cell differentiation in thymus	2/22	73/18862	0.0032459784939905	0.0491392488546124	0.0289432458413944	JAG2/WNT4	2
downregulated	GO:0001894	tissue homeostasis	3/22	260/18862	0.00328437138874016	0.0491392488546124	0.0289432458413944	HSPB1/IL20RA/IL20RB	3
upregulated	GO:0090287	regulation of cellular response to growth factor stimulus	17/57	296/18862	1.06446994619892e-17	2.51321354297565e-14	1.22245969610844e-14	SFRP4/FGF2/CDKN1C/HHIP/FST/FGFR1/SFRP2/LTBP1/PPARG/SFRP1/ITGB3/CREB3L1/THBS1/TGFB3/BMP4/ABL1/BAMBI	17
upregulated	GO:0030198	extracellular matrix organization	18/57	393/18862	5.49342018155073e-17	3.69863119277938e-14	1.79906223113413e-14	FGF2/SPP1/IBSP/FN1/MMP9/COL3A1/SFRP2/COL5A2/COL5A1/ITGA9/ITGB3/CAPN2/COL1A2/COL1A1/CREB3L1/THBS1/ABL1/MMP7	18
upregulated	GO:0043062	extracellular structure organization	18/57	394/18862	5.74492426052462e-17	3.69863119277938e-14	1.79906223113413e-14	FGF2/SPP1/IBSP/FN1/MMP9/COL3A1/SFRP2/COL5A2/COL5A1/ITGA9/ITGB3/CAPN2/COL1A2/COL1A1/CREB3L1/THBS1/ABL1/MMP7	18
upregulated	GO:0045229	external encapsulating structure organization	18/57	396/18862	6.28072162929351e-17	3.69863119277938e-14	1.79906223113413e-14	FGF2/SPP1/IBSP/FN1/MMP9/COL3A1/SFRP2/COL5A2/COL5A1/ITGA9/ITGB3/CAPN2/COL1A2/COL1A1/CREB3L1/THBS1/ABL1/MMP7	18
upregulated	GO:0001503	ossification	18/57	401/18862	7.83276406772423e-17	3.69863119277938e-14	1.79906223113413e-14	ZBTB16/SPP1/IBSP/MMP9/SFRP2/COL5A2/PPARG/SFRP1/LEP/COL1A2/COL1A1/CREB3L1/TGFB3/BMP4/IGF1/BMP8A/RRAS2/BAMBI	18
upregulated	GO:0001501	skeletal system development	19/57	486/18862	1.17512301348454e-16	4.62410905806167e-14	2.24922668019585e-14	ZBTB16/SFRP4/FGF2/HHIP/FST/MMP9/COL3A1/FGFR1/SFRP2/COL5A2/SFRP1/CHAD/LEP/COL1A2/COL1A1/TGFB3/BMP4/IGF1/BMP8A	19
upregulated	GO:0071900	regulation of protein serine/threonine kinase activity	18/57	492/18862	2.78672921030072e-15	9.39923952217143e-13	4.5719121329896e-13	PRKAR2B/FGF2/CDKN1C/PDGFRB/PDGFD/GHR/FGFR1/SFRP2/GADD45A/SFRP1/IRAK3/THBS1/GADD45G/TGFB3/BMP4/IGF1/ABL1/DUSP4	18
upregulated	GO:0007178	transmembrane receptor protein serine/threonine kinase signaling pathway	16/57	358/18862	5.80480253132643e-15	1.71314234705771e-12	8.33294679168044e-13	SFRP4/CDKN1C/FST/COL3A1/SFRP2/LTBP1/PPARG/ACVR1C/SFRP1/COL1A2/THBS1/TGFB3/BMP4/ABL1/BMP8A/BAMBI	16
upregulated	GO:0043405	regulation of MAP kinase activity	15/57	307/18862	1.26322409490885e-14	3.3138578756442e-12	1.61190349420532e-12	FGF2/PDGFRB/PDGFD/GHR/FGFR1/SFRP2/GADD45A/SFRP1/IRAK3/THBS1/GADD45G/TGFB3/BMP4/IGF1/DUSP4	15
upregulated	GO:0032147	activation of protein kinase activity	15/57	328/18862	3.33432253168295e-14	7.87233549730345e-12	3.82920619164853e-12	PRKAR2B/FGF2/GHR/GADD45A/ANGPT1/ITGB3/LEP/THBS1/SOCS1/GADD45G/TGFB3/BMP4/IGF1/ABL1/PRKACB	15
upregulated	GO:0014068	positive regulation of phosphatidylinositol 3-kinase signaling	10/57	90/18862	1.31447926385367e-13	2.82135049268956e-11	1.37234150896111e-11	FGF2/PIK3R1/PDGFRB/PDGFD/FN1/FGFR1/ANGPT1/NTRK2/LEP/IGF1	10
upregulated	GO:0090092	regulation of transmembrane receptor protein serine/threonine kinase signaling pathway	13/57	251/18862	4.37734211332008e-13	8.61242060795726e-11	4.18919319792299e-11	SFRP4/CDKN1C/FST/SFRP2/LTBP1/PPARG/SFRP1/THBS1/TGFB3/BMP4/ABL1/BMP8A/BAMBI	13
upregulated	GO:0032963	collagen metabolic process	10/57	109/18862	9.38198659396655e-13	1.70391310371962e-10	8.28805455386033e-11	PDGFRB/MMP9/PPARG/COL5A1/COL1A2/COL1A1/CREB3L1/TGFB3/BMP4/MMP7	10
upregulated	GO:0018108	peptidyl-tyrosine phosphorylation	14/57	369/18862	3.38076697161197e-12	5.70142201426847e-10	2.77324568874335e-10	PDGFRB/PDGFD/GHR/FGFR1/FGF7/SFRP2/SFRP1/ANGPT1/NTRK2/ITGB3/LEP/SOCS1/IGF1/ABL1	14
upregulated	GO:0018212	peptidyl-tyrosine modification	14/57	372/18862	3.76977643051983e-12	5.93362810163821e-10	2.88619374434887e-10	PDGFRB/PDGFD/GHR/FGFR1/FGF7/SFRP2/SFRP1/ANGPT1/NTRK2/ITGB3/LEP/SOCS1/IGF1/ABL1	14
upregulated	GO:0014066	regulation of phosphatidylinositol 3-kinase signaling	10/57	127/18862	4.41719216883793e-12	6.51811919414147e-10	3.17049780013301e-10	FGF2/PIK3R1/PDGFRB/PDGFD/FN1/FGFR1/ANGPT1/NTRK2/LEP/IGF1	10
upregulated	GO:0050730	regulation of peptidyl-tyrosine phosphorylation	12/57	262/18862	1.62946919117181e-11	2.26304515315096e-09	1.10077454338603e-09	PDGFD/GHR/FGF7/SFRP2/SFRP1/ANGPT1/NTRK2/ITGB3/LEP/SOCS1/IGF1/ABL1	12
upregulated	GO:0050673	epithelial cell proliferation	14/57	428/18862	2.45756606973828e-11	3.22350749480671e-09	1.56795589595583e-09	FGF2/CDKN1C/FST/FGFR1/FGF7/SFRP2/PPARG/SFRP1/AKT3/ITGB3/LEP/THBS1/BMP4/IGF1	14
upregulated	GO:0014065	phosphatidylinositol 3-kinase signaling	10/57	154/18862	3.04706736991558e-11	3.59706303018534e-09	1.74965815819889e-09	FGF2/PIK3R1/PDGFRB/PDGFD/FN1/FGFR1/ANGPT1/NTRK2/LEP/IGF1	10
upregulated	GO:0030509	BMP signaling pathway	10/57	154/18862	3.04706736991558e-11	3.59706303018534e-09	1.74965815819889e-09	SFRP4/FST/SFRP2/PPARG/SFRP1/TGFB3/BMP4/ABL1/BMP8A/BAMBI	10
upregulated	GO:0001649	osteoblast differentiation	11/57	223/18862	5.64212385047727e-11	6.3433592433223e-09	3.08549229116326e-09	SPP1/IBSP/SFRP2/PPARG/SFRP1/COL1A1/CREB3L1/BMP4/IGF1/RRAS2/BAMBI	11
upregulated	GO:0010632	regulation of epithelial cell migration	12/57	293/18862	5.98089135551821e-11	6.41858385926295e-09	3.12208252099061e-09	FGF2/MMP9/FGFR1/FGF7/GADD45A/PPARG/ANGPT1/AKT3/ITGB3/THBS1/BMP4/ABL1	12
upregulated	GO:0050678	regulation of epithelial cell proliferation	13/57	374/18862	6.62521154340292e-11	6.43303971571068e-09	3.12911403724575e-09	FGF2/CDKN1C/FGFR1/FGF7/SFRP2/PPARG/SFRP1/AKT3/ITGB3/LEP/THBS1/BMP4/IGF1	13
upregulated	GO:0071772	response to BMP	10/57	167/18862	6.81177437072287e-11	6.43303971571068e-09	3.12911403724575e-09	SFRP4/FST/SFRP2/PPARG/SFRP1/TGFB3/BMP4/ABL1/BMP8A/BAMBI	10
upregulated	GO:0071773	cellular response to BMP stimulus	10/57	167/18862	6.81177437072287e-11	6.43303971571068e-09	3.12911403724575e-09	SFRP4/FST/SFRP2/PPARG/SFRP1/TGFB3/BMP4/ABL1/BMP8A/BAMBI	10
upregulated	GO:0001667	ameboidal-type cell migration	14/57	473/18862	9.22411933550899e-11	8.37620990428335e-09	4.07429724495559e-09	FGF2/FN1/MMP9/FGFR1/FGF7/GADD45A/PPARG/ACVR1C/ANGPT1/AKT3/ITGB3/THBS1/BMP4/ABL1	14
upregulated	GO:0010634	positive regulation of epithelial cell migration	10/57	175/18862	1.08171358268164e-10	9.4589843285606e-09	4.60097278247826e-09	FGF2/MMP9/FGFR1/FGF7/ANGPT1/AKT3/ITGB3/THBS1/BMP4/ABL1	10
upregulated	GO:0032964	collagen biosynthetic process	7/57	51/18862	1.64154577289154e-10	1.38417484635605e-08	6.73280615873938e-09	PDGFRB/PPARG/COL5A1/COL1A1/CREB3L1/TGFB3/BMP4	7
upregulated	GO:0048015	phosphatidylinositol-mediated signaling	10/57	192/18862	2.6924717866401e-10	2.19204340974389e-08	1.06623837358416e-08	FGF2/PIK3R1/PDGFRB/PDGFD/FN1/FGFR1/ANGPT1/NTRK2/LEP/IGF1	10
upregulated	GO:0030510	regulation of BMP signaling pathway	8/57	91/18862	2.92079829425405e-10	2.29866825757794e-08	1.11810208387058e-08	SFRP4/FST/SFRP2/PPARG/SFRP1/BMP4/ABL1/BAMBI	8
upregulated	GO:0048017	inositol lipid-mediated signaling	10/57	196/18862	3.29522088631373e-10	2.50968274599572e-08	1.22074227061741e-08	FGF2/PIK3R1/PDGFRB/PDGFD/FN1/FGFR1/ANGPT1/NTRK2/LEP/IGF1	10
upregulated	GO:0071901	negative regulation of protein serine/threonine kinase activity	9/57	145/18862	4.79962304649874e-10	3.54122187899485e-08	1.72249629727965e-08	PRKAR2B/CDKN1C/SFRP2/GADD45A/SFRP1/IRAK3/BMP4/ABL1/DUSP4	9
upregulated	GO:0010631	epithelial cell migration	12/57	357/18862	5.78546381222726e-10	4.13923638202078e-08	2.01337831551513e-08	FGF2/MMP9/FGFR1/FGF7/GADD45A/PPARG/ANGPT1/AKT3/ITGB3/THBS1/BMP4/ABL1	12
upregulated	GO:0071230	cellular response to amino acid stimulus	7/57	61/18862	6.0436648361377e-10	4.19679196415327e-08	2.04137409790286e-08	PDGFD/COL5A2/NTRK2/CAPN2/COL1A2/COL1A1/SOCS1	7
upregulated	GO:0090132	epithelium migration	12/57	360/18862	6.36390387756955e-10	4.29290772998335e-08	2.08812605426418e-08	FGF2/MMP9/FGFR1/FGF7/GADD45A/PPARG/ANGPT1/AKT3/ITGB3/THBS1/BMP4/ABL1	12
upregulated	GO:0001933	negative regulation of protein phosphorylation	12/57	362/18862	6.7780680551892e-10	4.44528296619492e-08	2.16224334743024e-08	PRKAR2B/DDIT4/CDKN1C/SFRP2/GADD45A/SFRP1/ANGPT1/IRAK3/SOCS1/BMP4/ABL1/DUSP4	12
upregulated	GO:0090130	tissue migration	12/57	365/18862	7.44512646863745e-10	4.75079556552785e-08	2.31084864218591e-08	FGF2/MMP9/FGFR1/FGF7/GADD45A/PPARG/ANGPT1/AKT3/ITGB3/THBS1/BMP4/ABL1	12
upregulated	GO:0033002	muscle cell proliferation	10/57	222/18862	1.10950770459806e-09	6.80011339115814e-08	3.30766343866494e-08	FGF2/PDGFRB/PDGFD/MMP9/PPARG/ANGPT1/THBS1/TGFB3/BMP4/IGF1	10
upregulated	GO:0051348	negative regulation of transferase activity	11/57	296/18862	1.14786973057854e-09	6.80011339115814e-08	3.30766343866494e-08	PRKAR2B/CDKN1C/SFRP2/GADD45A/PPARG/SFRP1/IRAK3/SOCS1/BMP4/ABL1/DUSP4	11
upregulated	GO:0048660	regulation of smooth muscle cell proliferation	9/57	160/18862	1.1520734250162e-09	6.80011339115814e-08	3.30766343866494e-08	FGF2/PDGFRB/PDGFD/MMP9/PPARG/THBS1/TGFB3/BMP4/IGF1	9
upregulated	GO:0048659	smooth muscle cell proliferation	9/57	162/18862	1.2861336893814e-09	7.40624790397434e-08	3.60249513508371e-08	FGF2/PDGFRB/PDGFD/MMP9/PPARG/THBS1/TGFB3/BMP4/IGF1	9
upregulated	GO:0090288	negative regulation of cellular response to growth factor stimulus	8/57	110/18862	1.34742670899665e-09	7.57446299985974e-08	3.68431714164247e-08	FGF2/SFRP2/PPARG/SFRP1/CREB3L1/THBS1/ABL1/BAMBI	8
upregulated	GO:0071229	cellular response to acid chemical	7/57	69/18862	1.46706310226658e-09	8.05519996384044e-08	3.91815384228356e-08	PDGFD/COL5A2/NTRK2/CAPN2/COL1A2/COL1A1/SOCS1	7
upregulated	GO:0043406	positive regulation of MAP kinase activity	10/57	230/18862	1.56349641950555e-09	8.38957965102862e-08	4.0808004633506e-08	FGF2/PDGFRB/PDGFD/GHR/FGFR1/GADD45A/THBS1/GADD45G/TGFB3/IGF1	10
upregulated	GO:0010594	regulation of endothelial cell migration	10/57	231/18862	1.63051533214157e-09	8.55477044263612e-08	4.16115140904434e-08	FGF2/FGFR1/GADD45A/PPARG/ANGPT1/AKT3/ITGB3/THBS1/BMP4/ABL1	10
upregulated	GO:0001704	formation of primary germ layer	8/57	115/18862	1.922853112425e-09	9.86925260529439e-08	4.8005325987544e-08	FN1/MMP9/SFRP2/COL5A2/COL5A1/ITGB3/BMP4/DUSP4	8
upregulated	GO:0042326	negative regulation of phosphorylation	12/57	407/18862	2.55261058186025e-09	1.28102658133155e-07	6.2310796060221e-08	PRKAR2B/DDIT4/CDKN1C/SFRP2/GADD45A/SFRP1/ANGPT1/IRAK3/SOCS1/BMP4/ABL1/DUSP4	12
upregulated	GO:0006469	negative regulation of protein kinase activity	10/57	243/18862	2.65863204088294e-09	1.28102658133155e-07	6.2310796060221e-08	PRKAR2B/CDKN1C/SFRP2/GADD45A/SFRP1/IRAK3/SOCS1/BMP4/ABL1/DUSP4	10
upregulated	GO:0061448	connective tissue development	10/57	243/18862	2.65863204088294e-09	1.28102658133155e-07	6.2310796060221e-08	ZBTB16/FGF2/PDGFRB/PDGFD/SFRP2/COL5A1/LEP/COL1A1/BMP4/BMP8A	10
upregulated	GO:0007369	gastrulation	9/57	179/18862	3.10318895780617e-09	1.46532582587607e-07	7.12753505887691e-08	FN1/MMP9/SFRP2/COL5A2/COL5A1/SFRP1/ITGB3/BMP4/DUSP4	9
upregulated	GO:0071560	cellular response to transforming growth factor beta stimulus	10/57	251/18862	3.63100136600007e-09	1.68094004414239e-07	8.17631060950687e-08	CDKN1C/PDGFD/COL3A1/LTBP1/SFRP1/COL1A2/COL1A1/THBS1/TGFB3/BAMBI	10
upregulated	GO:0071559	response to transforming growth factor beta	10/57	257/18862	4.55544370236497e-09	2.06834665024686e-07	1.0060706638219e-07	CDKN1C/PDGFD/COL3A1/LTBP1/SFRP1/COL1A2/COL1A1/THBS1/TGFB3/BAMBI	10
upregulated	GO:0010595	positive regulation of endothelial cell migration	8/57	132/18862	5.75496447635488e-09	2.563673797863e-07	1.24700421920619e-07	FGF2/FGFR1/ANGPT1/AKT3/ITGB3/THBS1/BMP4/ABL1	8
upregulated	GO:0090101	negative regulation of transmembrane receptor protein serine/threonine kinase signaling pathway	8/57	134/18862	6.48194216424848e-09	2.81863230780442e-07	1.37101934854305e-07	FST/SFRP2/LTBP1/PPARG/SFRP1/TGFB3/ABL1/BAMBI	8
upregulated	GO:0033673	negative regulation of kinase activity	10/57	267/18862	6.5660642494385e-09	2.81863230780442e-07	1.37101934854305e-07	PRKAR2B/CDKN1C/SFRP2/GADD45A/SFRP1/IRAK3/SOCS1/BMP4/ABL1/DUSP4	10
upregulated	GO:0043491	protein kinase B signaling	10/57	273/18862	8.1191326005703e-09	3.42308429820473e-07	1.6650326442147e-07	FGF2/PIK3R1/PDGFRB/FGFR1/FGF7/ANGPT1/NTRK2/LEP/THBS1/IGF1	10
upregulated	GO:0043542	endothelial cell migration	10/57	278/18862	9.65348848864884e-09	3.99857654766665e-07	1.94495954591244e-07	FGF2/FGFR1/GADD45A/PPARG/ANGPT1/AKT3/ITGB3/THBS1/BMP4/ABL1	10
upregulated	GO:0044344	cellular response to fibroblast growth factor stimulus	8/57	142/18862	1.02429526798121e-08	4.16958815121316e-07	2.02814181010435e-07	FGF2/HHIP/FGFR1/FGF7/SFRP1/COL1A1/CREB3L1/THBS1	8
upregulated	GO:0030199	collagen fibril organization	6/57	54/18862	1.34156858578088e-08	5.36854818818416e-07	2.61133153806769e-07	COL3A1/SFRP2/COL5A2/COL5A1/COL1A2/COL1A1	6
upregulated	GO:0071774	response to fibroblast growth factor	8/57	148/18862	1.41829666826115e-08	5.49097513570084e-07	2.67088159479686e-07	FGF2/HHIP/FGFR1/FGF7/SFRP1/COL1A1/CREB3L1/THBS1	8
upregulated	GO:0048705	skeletal system morphogenesis	9/57	213/18862	1.41867633747459e-08	5.49097513570084e-07	2.67088159479686e-07	SFRP4/HHIP/FGFR1/SFRP2/SFRP1/CHAD/COL1A1/TGFB3/BMP4	9
upregulated	GO:0048661	positive regulation of smooth muscle cell proliferation	7/57	96/18862	1.52214624173698e-08	5.79643109151775e-07	2.81945933741094e-07	FGF2/PDGFRB/PDGFD/MMP9/THBS1/BMP4/IGF1	7
upregulated	GO:0043535	regulation of blood vessel endothelial cell migration	8/57	150/18862	1.57588032344154e-08	5.90579911689759e-07	2.87265736487005e-07	FGF2/FGFR1/GADD45A/PPARG/ANGPT1/AKT3/THBS1/ABL1	8
upregulated	GO:0043200	response to amino acid	7/57	102/18862	2.32566064694128e-08	8.57950748035681e-07	4.17318382535022e-07	PDGFD/COL5A2/NTRK2/CAPN2/COL1A2/COL1A1/SOCS1	7
upregulated	GO:0031214	biomineral tissue development	8/57	160/18862	2.61167392421009e-08	9.48640328470774e-07	4.61430971872585e-07	SPP1/IBSP/LEP/COL1A2/COL1A1/TGFB3/BMP4/IGF1	8
upregulated	GO:0071902	positive regulation of protein serine/threonine kinase activity	10/57	311/18862	2.79691971408177e-08	1.00053446135561e-06	4.86672951844212e-07	FGF2/PDGFRB/PDGFD/GHR/FGFR1/GADD45A/THBS1/GADD45G/TGFB3/IGF1	10
upregulated	GO:0110148	biomineralization	8/57	162/18862	2.87761950929884e-08	1.01403875544098e-06	4.93241615812259e-07	SPP1/IBSP/LEP/COL1A2/COL1A1/TGFB3/BMP4/IGF1	8
upregulated	GO:0045785	positive regulation of cell adhesion	11/57	425/18862	4.8537565431716e-08	1.68525282329826e-06	8.19728852724491e-07	ZBTB16/PIK3R1/IBSP/FN1/SFRP2/SFRP1/ANGPT1/LEP/SOCS1/IGF1/ABL1	11
upregulated	GO:0051896	regulation of protein kinase B signaling	9/57	247/18862	5.09387372995958e-08	1.74299070672965e-06	8.47813308830802e-07	FGF2/PIK3R1/PDGFRB/FGFR1/FGF7/ANGPT1/NTRK2/LEP/THBS1	9
upregulated	GO:0043534	blood vessel endothelial cell migration	8/57	175/18862	5.24650975229606e-08	1.74464922889732e-06	8.4862003554559e-07	FGF2/FGFR1/GADD45A/PPARG/ANGPT1/AKT3/THBS1/ABL1	8
upregulated	GO:0051897	positive regulation of protein kinase B signaling	8/57	175/18862	5.24650975229606e-08	1.74464922889732e-06	8.4862003554559e-07	FGF2/PIK3R1/PDGFRB/FGFR1/FGF7/ANGPT1/LEP/THBS1	8
upregulated	GO:0045765	regulation of angiogenesis	10/57	335/18862	5.62671138628949e-08	1.84509244208743e-06	8.97476918485649e-07	FGF2/SFRP2/GADD45A/PPARG/SFRP1/AKT3/LEP/CREB3L1/THBS1/ABL1	10
upregulated	GO:0001936	regulation of endothelial cell proliferation	8/57	177/18862	5.72988113583299e-08	1.85318484406873e-06	9.01413167872213e-07	FGF2/FGFR1/PPARG/AKT3/ITGB3/LEP/THBS1/BMP4	8
upregulated	GO:1901342	regulation of vasculature development	10/57	341/18862	6.64398400431043e-08	2.11979003164553e-06	1.03109339241859e-06	FGF2/SFRP2/GADD45A/PPARG/SFRP1/AKT3/LEP/CREB3L1/THBS1/ABL1	10
upregulated	GO:0001101	response to acid chemical	7/57	119/18862	6.78121143435813e-08	2.13472535953594e-06	1.03835812980838e-06	PDGFD/COL5A2/NTRK2/CAPN2/COL1A2/COL1A1/SOCS1	7
upregulated	GO:0043536	positive regulation of blood vessel endothelial cell migration	6/57	75/18862	9.96193740639871e-08	3.09475450217202e-06	1.50532876875083e-06	FGF2/FGFR1/ANGPT1/AKT3/THBS1/ABL1	6
upregulated	GO:0001935	endothelial cell proliferation	8/57	191/18862	1.03204338348779e-07	3.16448627066841e-06	1.53924720626819e-06	FGF2/FGFR1/PPARG/AKT3/ITGB3/LEP/THBS1/BMP4	8
upregulated	GO:0007492	endoderm development	6/57	76/18862	1.07907484021266e-07	3.26627653556679e-06	1.58875931264779e-06	FN1/MMP9/COL5A2/COL5A1/BMP4/DUSP4	6
upregulated	GO:0050731	positive regulation of peptidyl-tyrosine phosphorylation	8/57	193/18862	1.11828267960908e-07	3.3003317581963e-06	1.6053242150704e-06	GHR/FGF7/ANGPT1/NTRK2/ITGB3/LEP/IGF1/ABL1	8
upregulated	GO:0060348	bone development	8/57	193/18862	1.11828267960908e-07	3.3003317581963e-06	1.6053242150704e-06	SFRP4/SFRP2/CHAD/LEP/COL1A1/TGFB3/BMP4/IGF1	8
upregulated	GO:0048145	regulation of fibroblast proliferation	6/57	79/18862	1.36246991795014e-07	3.97134750158061e-06	1.93171498438416e-06	PDGFRB/PDGFD/FN1/PPARG/SFRP1/IGF1	6
upregulated	GO:0048144	fibroblast proliferation	6/57	80/18862	1.46952646473719e-07	4.23116095517623e-06	2.05809162134567e-06	PDGFRB/PDGFD/FN1/PPARG/SFRP1/IGF1	6
upregulated	GO:0032965	regulation of collagen biosynthetic process	5/57	42/18862	1.64509881399948e-07	4.63430845886666e-06	2.25418780116522e-06	PDGFRB/PPARG/CREB3L1/TGFB3/BMP4	5
upregulated	GO:0050679	positive regulation of epithelial cell proliferation	8/57	203/18862	1.64880097647098e-07	4.63430845886666e-06	2.25418780116522e-06	FGF2/FGFR1/FGF7/SFRP1/AKT3/ITGB3/BMP4/IGF1	8
upregulated	GO:0060485	mesenchyme development	9/57	287/18862	1.83076399307378e-07	5.0852162207614e-06	2.47351519064209e-06	PDGFRB/FN1/FGFR1/SFRP2/SFRP1/COL1A1/TGFB3/BMP4/BAMBI	9
upregulated	GO:1900274	regulation of phospholipase C activity	5/57	46/18862	2.62662486539137e-07	7.21100151998724e-06	3.50752475904772e-06	FGF2/PDGFRB/FGFR1/NTRK2/ABL1	5
upregulated	GO:1903792	negative regulation of anion transport	8/57	217/18862	2.74615918698983e-07	7.45250786262412e-06	3.62499657955947e-06	SFRP4/ACVR1C/SFRP1/ANGPT1/ITGB3/LEP/THBS1/BMP8A	8
upregulated	GO:0010712	regulation of collagen metabolic process	5/57	47/18862	2.93256963178248e-07	7.86795102345277e-06	3.82707352664436e-06	PDGFRB/PPARG/CREB3L1/TGFB3/BMP4	5
upregulated	GO:0002683	negative regulation of immune system process	10/57	403/18862	3.12738848643484e-07	8.29636428817154e-06	4.03545930065099e-06	PIK3R1/COL3A1/PPARG/SFRP1/ANGPT1/IRAK3/THBS1/SOCS1/TGFB3/BMP4	10
upregulated	GO:0001837	epithelial to mesenchymal transition	7/57	153/18862	3.78948825012271e-07	9.94109084282192e-06	4.83547565015658e-06	FGFR1/SFRP2/SFRP1/COL1A1/TGFB3/BMP4/BAMBI	7
upregulated	GO:0048762	mesenchymal cell differentiation	8/57	231/18862	4.41878857294344e-07	1.12007555460748e-05	5.44819291592215e-06	FN1/FGFR1/SFRP2/SFRP1/COL1A1/TGFB3/BMP4/BAMBI	8
upregulated	GO:0030514	negative regulation of BMP signaling pathway	5/57	51/18862	4.44980962720473e-07	1.12007555460748e-05	5.44819291592215e-06	SFRP2/PPARG/SFRP1/ABL1/BAMBI	5
upregulated	GO:0043271	negative regulation of ion transport	9/57	319/18862	4.45942829873371e-07	1.12007555460748e-05	5.44819291592215e-06	SFRP4/MMP9/ACVR1C/SFRP1/ANGPT1/ITGB3/LEP/THBS1/BMP8A	9
upregulated	GO:0048638	regulation of developmental growth	9/57	319/18862	4.45942829873371e-07	1.12007555460748e-05	5.44819291592215e-06	FGF2/SPP1/SOCS2/FN1/GHR/LEP/BMP4/IGF1/ABL1	9
upregulated	GO:0070371	ERK1 and ERK2 cascade	9/57	320/18862	4.57788880669721e-07	1.13772583922233e-05	5.53404619180793e-06	FGF2/PDGFRB/PDGFD/FN1/ANGPT1/BMP4/IGF1/ABL1/DUSP4	9
upregulated	GO:0032680	regulation of tumor necrosis factor production	7/57	160/18862	5.13087627070685e-07	1.26187488282697e-05	6.13792325804953e-06	PIK3R1/CD14/ANGPT1/LEP/IRAK3/THBS1/IGF1	7
upregulated	GO:0001706	endoderm formation	5/57	53/18862	5.41109578611581e-07	1.31707187123912e-05	6.40640857585714e-06	FN1/MMP9/COL5A2/COL5A1/DUSP4	5
upregulated	GO:0010717	regulation of epithelial to mesenchymal transition	6/57	100/18862	5.56510492568035e-07	1.33082318333669e-05	6.47329674321911e-06	SFRP2/SFRP1/COL1A1/TGFB3/BMP4/BAMBI	6
upregulated	GO:0032640	tumor necrosis factor production	7/57	162/18862	5.58032592758714e-07	1.33082318333669e-05	6.47329674321911e-06	PIK3R1/CD14/ANGPT1/LEP/IRAK3/THBS1/IGF1	7
upregulated	GO:1903555	regulation of tumor necrosis factor superfamily cytokine production	7/57	164/18862	6.06242376666761e-07	1.43133825131022e-05	6.96221508361512e-06	PIK3R1/CD14/ANGPT1/LEP/IRAK3/THBS1/IGF1	7
upregulated	GO:0043434	response to peptide hormone	10/57	435/18862	6.2914185859541e-07	1.47069695855818e-05	7.15366094557158e-06	PRKAR2B/PIK3R1/SOCS2/GHR/PPARG/ACVR1C/LEP/COL1A1/SOCS1/PRKACB	10
upregulated	GO:0071706	tumor necrosis factor superfamily cytokine production	7/57	167/18862	6.85093477033426e-07	1.5857899012509e-05	7.7134879612329e-06	PIK3R1/CD14/ANGPT1/LEP/IRAK3/THBS1/IGF1	7
upregulated	GO:0043551	regulation of phosphatidylinositol 3-kinase activity	5/57	57/18862	7.82298619172649e-07	1.79321071831711e-05	8.72240974468431e-06	FGF2/PIK3R1/PDGFRB/SOCS2/SOCS1	5
upregulated	GO:0007596	blood coagulation	9/57	342/18862	7.9737939441711e-07	1.81020456751807e-05	8.80507003349259e-06	PRKAR2B/PIK3R1/FN1/COL3A1/ITGB3/COL1A2/COL1A1/THBS1/PRKACB	9
upregulated	GO:0061138	morphogenesis of a branching epithelium	7/57	173/18862	8.68838991414473e-07	1.9536465321234e-05	9.50279037226255e-06	FGF2/HHIP/FGF7/SFRP2/SFRP1/BMP4/ABL1	7
upregulated	GO:0007599	hemostasis	9/57	346/18862	8.78286213841473e-07	1.9562582555469e-05	9.51549413407196e-06	PRKAR2B/PIK3R1/FN1/COL3A1/ITGB3/COL1A2/COL1A1/THBS1/PRKACB	9
upregulated	GO:0050817	coagulation	9/57	347/18862	8.99590219805066e-07	1.95815963080882e-05	9.52474267019961e-06	PRKAR2B/PIK3R1/FN1/COL3A1/ITGB3/COL1A2/COL1A1/THBS1/PRKACB	9
upregulated	GO:0072012	glomerulus vasculature development	4/57	25/18862	9.04021176442868e-07	1.95815963080882e-05	9.52474267019961e-06	PDGFRB/PDGFD/ANGPT1/BMP4	4
upregulated	GO:2000050	regulation of non-canonical Wnt signaling pathway	4/57	25/18862	9.04021176442868e-07	1.95815963080882e-05	9.52474267019961e-06	SFRP4/SFRP2/SFRP1/ABL1	4
upregulated	GO:0007565	female pregnancy	7/57	177/18862	1.01300098959824e-06	2.17426848767404e-05	1.05759242071931e-05	SPP1/MMP9/ACVR1C/CAPN2/LEP/TGFB3/MMP7	7
upregulated	GO:0061437	renal system vasculature development	4/57	26/18862	1.06598905670483e-06	2.24714300257151e-05	1.09303953088812e-05	PDGFRB/PDGFD/ANGPT1/BMP4	4
upregulated	GO:0061440	kidney vasculature development	4/57	26/18862	1.06598905670483e-06	2.24714300257151e-05	1.09303953088812e-05	PDGFRB/PDGFD/ANGPT1/BMP4	4
upregulated	GO:1905330	regulation of morphogenesis of an epithelium	5/57	61/18862	1.10133967098727e-06	2.30111766654951e-05	1.11929350819479e-05	FGF2/FGF7/SFRP1/BMP4/ABL1	5
upregulated	GO:0008543	fibroblast growth factor receptor signaling pathway	6/57	113/18862	1.14448050321428e-06	2.3496682331208e-05	1.14290913410232e-05	FGF2/HHIP/FGFR1/FGF7/CREB3L1/THBS1	6
upregulated	GO:0030282	bone mineralization	6/57	113/18862	1.14448050321428e-06	2.3496682331208e-05	1.14290913410232e-05	IBSP/LEP/COL1A2/TGFB3/BMP4/IGF1	6
upregulated	GO:0031589	cell-substrate adhesion	9/57	359/18862	1.19236478889013e-06	2.42687350566345e-05	1.18046278101555e-05	PIK3R1/FN1/COL3A1/SFRP1/ANGPT1/ITGB3/COL1A1/THBS1/ABL1	9
upregulated	GO:0032967	positive regulation of collagen biosynthetic process	4/57	27/18862	1.24856799913e-06	2.51954619311617e-05	1.22553997935297e-05	PDGFRB/CREB3L1/TGFB3/BMP4	4
upregulated	GO:0002040	sprouting angiogenesis	7/57	184/18862	1.3135841018756e-06	2.62828141061719e-05	1.27843020084414e-05	FGF2/ANGPT1/AKT3/CREB3L1/THBS1/BMP4/ABL1	7
upregulated	GO:0051216	cartilage development	7/57	185/18862	1.36206936407707e-06	2.70239140217308e-05	1.31447826289968e-05	ZBTB16/FGF2/SFRP2/LEP/COL1A1/BMP4/BMP8A	7
upregulated	GO:0001763	morphogenesis of a branching structure	7/57	186/18862	1.41204568039598e-06	2.7781998761791e-05	1.35135248887019e-05	FGF2/HHIP/FGF7/SFRP2/SFRP1/BMP4/ABL1	7
upregulated	GO:0010714	positive regulation of collagen metabolic process	4/57	28/18862	1.45339132850128e-06	2.8359148153649e-05	1.37942578459756e-05	PDGFRB/CREB3L1/TGFB3/BMP4	4
upregulated	GO:0001822	kidney development	8/57	280/18862	1.87778312969375e-06	3.63397210590733e-05	1.76761121181698e-05	ZBTB16/FGF2/PDGFRB/PDGFD/MMP9/SFRP1/ANGPT1/BMP4	8
upregulated	GO:0071295	cellular response to vitamin	4/57	30/18862	1.93658142359222e-06	3.71729165943189e-05	1.80813892438092e-05	PPARG/SFRP1/LEP/COL1A1	4
upregulated	GO:0043550	regulation of lipid kinase activity	5/57	69/18862	2.04264303686686e-06	3.88925823390536e-05	1.89178569883e-05	FGF2/PIK3R1/PDGFRB/SOCS2/SOCS1	5
upregulated	GO:0072175	epithelial tube formation	6/57	125/18862	2.06641813675119e-06	3.90305057669564e-05	1.89849447342783e-05	FGF2/SFRP2/SFRP1/BMP4/ABL1/PRKACB	6
upregulated	GO:0070482	response to oxygen levels	9/57	385/18862	2.12114989485809e-06	3.97463087441266e-05	1.93331205955738e-05	DDIT4/PDGFRB/PPARG/SFRP1/CAPN2/LEP/COL1A1/THBS1/TGFB3	9
upregulated	GO:0010517	regulation of phospholipase activity	5/57	70/18862	2.19472138303935e-06	4.08010801996527e-05	1.98461751255361e-05	FGF2/PDGFRB/FGFR1/NTRK2/ABL1	5
upregulated	GO:0072001	renal system development	8/57	288/18862	2.31566851186859e-06	4.27132293478261e-05	2.07762692964526e-05	ZBTB16/FGF2/PDGFRB/PDGFD/MMP9/SFRP1/ANGPT1/BMP4	8
upregulated	GO:0045667	regulation of osteoblast differentiation	6/57	128/18862	2.37275747467509e-06	4.34269798271929e-05	2.11234467961691e-05	SFRP2/PPARG/SFRP1/BMP4/IGF1/BAMBI	6
upregulated	GO:1901653	cellular response to peptide	9/57	391/18862	2.40778713700689e-06	4.37291186959482e-05	2.1270411064571e-05	PRKAR2B/PIK3R1/SOCS2/GHR/PPARG/LEP/SOCS1/IGF1/PRKACB	9
upregulated	GO:0007179	transforming growth factor beta receptor signaling pathway	7/57	202/18862	2.44637788451334e-06	4.40908258422596e-05	2.14463501165453e-05	CDKN1C/COL3A1/LTBP1/COL1A2/THBS1/TGFB3/BAMBI	7
upregulated	GO:0044706	multi-multicellular organism process	7/57	204/18862	2.61159870405613e-06	4.6712004093004e-05	2.27213252482077e-05	SPP1/MMP9/ACVR1C/CAPN2/LEP/TGFB3/MMP7	7
upregulated	GO:0070372	regulation of ERK1 and ERK2 cascade	8/57	301/18862	3.21220627060781e-06	5.70226992850003e-05	2.77365812523397e-05	FGF2/PDGFRB/PDGFD/FN1/ANGPT1/BMP4/ABL1/DUSP4	8
upregulated	GO:0043407	negative regulation of MAP kinase activity	5/57	77/18862	3.52566512188207e-06	6.21201145728625e-05	3.02160302275989e-05	SFRP2/SFRP1/IRAK3/BMP4/DUSP4	5
upregulated	GO:0040036	regulation of fibroblast growth factor receptor signaling pathway	4/57	35/18862	3.6586825177607e-06	6.39862920328371e-05	3.11237631725296e-05	FGF2/HHIP/CREB3L1/THBS1	4
upregulated	GO:0097191	extrinsic apoptotic signaling pathway	7/57	217/18862	3.92926267338608e-06	6.82131556754746e-05	3.31797645252648e-05	PIK3R1/FGFR1/SFRP2/SFRP1/THBS1/BMP4/IGF1	7
upregulated	GO:0035148	tube formation	6/57	140/18862	3.99169560485185e-06	6.87911921390892e-05	3.34609289657577e-05	FGF2/SFRP2/SFRP1/BMP4/ABL1/PRKACB	6
upregulated	GO:0033197	response to vitamin E	3/57	11/18862	4.24373997557856e-06	7.20825185779927e-05	3.50618728766089e-05	PPARG/LEP/COL1A1	3
upregulated	GO:0072110	glomerular mesangial cell proliferation	3/57	11/18862	4.24373997557856e-06	7.20825185779927e-05	3.50618728766089e-05	PDGFRB/PDGFD/BMP4	3
upregulated	GO:0001843	neural tube closure	5/57	82/18862	4.81330946485956e-06	8.11730260466673e-05	3.94836137305397e-05	SFRP2/SFRP1/BMP4/ABL1/PRKACB	5
upregulated	GO:0001655	urogenital system development	8/57	320/18862	5.04346891055343e-06	8.37844276271634e-05	4.07538333628638e-05	ZBTB16/FGF2/PDGFRB/PDGFD/MMP9/SFRP1/ANGPT1/BMP4	8
upregulated	GO:0060606	tube closure	5/57	83/18862	5.11010486163131e-06	8.37844276271634e-05	4.07538333628638e-05	SFRP2/SFRP1/BMP4/ABL1/PRKACB	5
upregulated	GO:1904705	regulation of vascular smooth muscle cell proliferation	5/57	83/18862	5.11010486163131e-06	8.37844276271634e-05	4.07538333628638e-05	FGF2/MMP9/PPARG/TGFB3/IGF1	5
upregulated	GO:1990874	vascular smooth muscle cell proliferation	5/57	83/18862	5.11010486163131e-06	8.37844276271634e-05	4.07538333628638e-05	FGF2/MMP9/PPARG/TGFB3/IGF1	5
upregulated	GO:0061430	bone trabecula morphogenesis	3/57	12/18862	5.6461784949155e-06	9.13871568596519e-05	4.44518995670346e-05	SFRP1/CHAD/COL1A1	3
upregulated	GO:0071375	cellular response to peptide hormone stimulus	8/57	325/18862	5.65121766264684e-06	9.13871568596519e-05	4.44518995670346e-05	PRKAR2B/PIK3R1/SOCS2/GHR/PPARG/LEP/SOCS1/PRKACB	8
upregulated	GO:0007160	cell-matrix adhesion	7/57	230/18862	5.76066090055141e-06	9.25232679333461e-05	4.50045187432982e-05	PIK3R1/FN1/COL3A1/SFRP1/ITGB3/THBS1/ABL1	7
upregulated	GO:0051051	negative regulation of transport	9/57	438/18862	6.0587726324589e-06	9.66537985488882e-05	4.70136624609719e-05	SFRP4/MMP9/ACVR1C/SFRP1/ANGPT1/ITGB3/LEP/THBS1/BMP8A	9
upregulated	GO:0030336	negative regulation of cell migration	8/57	330/18862	6.31995240420473e-06	0.000100143675344479	4.87111838430757e-05	FGF2/COL3A1/SFRP2/GADD45A/PPARG/ACVR1C/SFRP1/THBS1	8
upregulated	GO:0014020	primary neural tube formation	5/57	88/18862	6.81627968059571e-06	0.000107288242172576	5.21863939054731e-05	SFRP2/SFRP1/BMP4/ABL1/PRKACB	5
upregulated	GO:2001236	regulation of extrinsic apoptotic signaling pathway	6/57	154/18862	6.91430451969575e-06	0.000108110417026501	5.25863104286376e-05	FGFR1/SFRP2/SFRP1/THBS1/BMP4/IGF1	6
upregulated	GO:0090278	negative regulation of peptide hormone secretion	4/57	41/18862	6.98152863580645e-06	0.000108443349402231	5.27482530586208e-05	ACVR1C/SFRP1/LEP/BMP8A	4
upregulated	GO:0033273	response to vitamin	5/57	89/18862	7.20544491921281e-06	0.000110467892560139	5.3733017135073e-05	SPP1/PPARG/SFRP1/LEP/COL1A1	5
upregulated	GO:0046849	bone remodeling	5/57	89/18862	7.20544491921281e-06	0.000110467892560139	5.3733017135073e-05	SPP1/SFRP1/ITGB3/LEP/TGFB3	5
upregulated	GO:0060349	bone morphogenesis	5/57	90/18862	7.61179512583707e-06	0.000115416197558074	5.61399369294274e-05	SFRP4/SFRP2/COL1A1/TGFB3/BMP4	5
upregulated	GO:0031667	response to nutrient levels	9/57	451/18862	7.66776672412157e-06	0.000115416197558074	5.61399369294274e-05	SPP1/SFRP2/PPARG/ACVR1C/SFRP1/LEP/COL1A1/MMP7/BMP8A	9
upregulated	GO:0031670	cellular response to nutrient	4/57	42/18862	7.69910955732291e-06	0.000115416197558074	5.61399369294274e-05	PPARG/SFRP1/LEP/COL1A1	4
upregulated	GO:0030168	platelet activation	6/57	157/18862	7.72374384336118e-06	0.000115416197558074	5.61399369294274e-05	PIK3R1/FN1/COL3A1/ITGB3/COL1A2/COL1A1	6
upregulated	GO:0050680	negative regulation of epithelial cell proliferation	6/57	160/18862	8.60843611172196e-06	0.000127827155092928	6.21767878046253e-05	CDKN1C/SFRP2/PPARG/SFRP1/THBS1/BMP4	6
upregulated	GO:2000146	negative regulation of cell motility	8/57	345/18862	8.74245758075148e-06	0.000129005889675964	6.27501396092097e-05	FGF2/COL3A1/SFRP2/GADD45A/PPARG/ACVR1C/SFRP1/THBS1	8
upregulated	GO:0010863	positive regulation of phospholipase C activity	4/57	44/18862	9.29577815325403e-06	0.000134865692756371	6.56004239047687e-05	FGF2/PDGFRB/FGFR1/NTRK2	4
upregulated	GO:0035987	endodermal cell differentiation	4/57	44/18862	9.29577815325403e-06	0.000134865692756371	6.56004239047687e-05	FN1/MMP9/COL5A2/COL5A1	4
upregulated	GO:2001233	regulation of apoptotic signaling pathway	8/57	348/18862	9.3109309272717e-06	0.000134865692756371	6.56004239047687e-05	MMP9/FGFR1/SFRP2/SFRP1/CREB3L1/THBS1/BMP4/IGF1	8
upregulated	GO:0030324	lung development	6/57	163/18862	9.57358970670981e-06	0.000137824666448426	6.70397071246496e-05	FGF2/PDGFRB/HHIP/FGF7/TGFB3/BMP4	6
upregulated	GO:0051271	negative regulation of cellular component movement	8/57	352/18862	1.01172669802903e-05	0.000144768892972518	7.04174690621802e-05	FGF2/COL3A1/SFRP2/GADD45A/PPARG/ACVR1C/SFRP1/THBS1	8
upregulated	GO:0007584	response to nutrient	6/57	165/18862	1.02644045881747e-05	0.000145989513449882	7.1011194709566e-05	SPP1/SFRP2/PPARG/SFRP1/LEP/COL1A1	6
upregulated	GO:0001841	neural tube formation	5/57	96/18862	1.0441536162676e-05	0.000147619562156155	7.180407156306e-05	SFRP2/SFRP1/BMP4/ABL1/PRKACB	5
upregulated	GO:0007259	JAK-STAT cascade	6/57	166/18862	1.06246482988809e-05	0.000149314253771773	7.26283915669115e-05	SOCS2/GHR/GADD45A/LEP/SOCS1/IGF1	6
upregulated	GO:0045927	positive regulation of growth	7/57	253/18862	1.07311305141622e-05	0.000149918338129804	7.2922226041426e-05	FGF2/FN1/GHR/SFRP2/SFRP1/LEP/IGF1	7
upregulated	GO:0060191	regulation of lipase activity	5/57	97/18862	1.09837635941535e-05	0.00015094495744551	7.34215870050832e-05	FGF2/PDGFRB/FGFR1/NTRK2/ABL1	5
upregulated	GO:0030323	respiratory tube development	6/57	167/18862	1.09950664909994e-05	0.00015094495744551	7.34215870050832e-05	FGF2/PDGFRB/HHIP/FGF7/TGFB3/BMP4	6
upregulated	GO:0048146	positive regulation of fibroblast proliferation	4/57	46/18862	1.11242789476996e-05	0.00015094495744551	7.34215870050832e-05	PDGFRB/PDGFD/FN1/IGF1	4
upregulated	GO:0101023	vascular endothelial cell proliferation	4/57	46/18862	1.11242789476996e-05	0.00015094495744551	7.34215870050832e-05	FGF2/FGFR1/PPARG/AKT3	4
upregulated	GO:1905562	regulation of vascular endothelial cell proliferation	4/57	46/18862	1.11242789476996e-05	0.00015094495744551	7.34215870050832e-05	FGF2/FGFR1/PPARG/AKT3	4
upregulated	GO:2000095	regulation of Wnt signaling pathway, planar cell polarity pathway	3/57	15/18862	1.16023294852682e-05	0.000156531999512675	7.61391968025718e-05	SFRP2/SFRP1/ABL1	3
upregulated	GO:0009991	response to extracellular stimulus	9/57	477/18862	1.20084949648387e-05	0.00016109123074991	7.8356866068415e-05	SPP1/SFRP2/PPARG/ACVR1C/SFRP1/LEP/COL1A1/MMP7/BMP8A	9
upregulated	GO:0051099	positive regulation of binding	6/57	170/18862	1.21695480195364e-05	0.00016232939476907	7.89591251222968e-05	MMP9/PPARG/BMP4/IGF1/ABL1/BAMBI	6
upregulated	GO:0060688	regulation of morphogenesis of a branching structure	4/57	48/18862	1.32050168637684e-05	0.000175151937164928	8.5196176217453e-05	FGF7/SFRP1/BMP4/ABL1	4
upregulated	GO:0046425	regulation of JAK-STAT cascade	5/57	101/18862	1.33764206059098e-05	0.000176434240505883	8.58199052105123e-05	SOCS2/GHR/GADD45A/LEP/SOCS1	5
upregulated	GO:0072109	glomerular mesangium development	3/57	16/18862	1.42491614523171e-05	0.00018690150104956	9.09113166343742e-05	PDGFRB/PDGFD/BMP4	3
upregulated	GO:0097696	STAT cascade	6/57	175/18862	1.43513130073456e-05	0.000187201381272613	9.10571822681827e-05	SOCS2/GHR/GADD45A/LEP/SOCS1/IGF1	6
upregulated	GO:0001959	regulation of cytokine-mediated signaling pathway	6/57	177/18862	1.53079867298236e-05	0.000198583278401722	9.65934848018365e-05	LIFR/PPARG/ANGPT1/IRAK3/SOCS1/IL1R1	6
upregulated	GO:0030177	positive regulation of Wnt signaling pathway	6/57	179/18862	1.63155653543175e-05	0.000210497539899146	0.000102388736275873	SFRP4/SFRP2/SFRP1/COL1A1/ABL1/BAMBI	6
upregulated	GO:0040013	negative regulation of locomotion	8/57	377/18862	1.66157539920097e-05	0.000212473511972776	0.000103349874746338	FGF2/COL3A1/SFRP2/GADD45A/PPARG/ACVR1C/SFRP1/THBS1	8
upregulated	GO:0010718	positive regulation of epithelial to mesenchymal transition	4/57	51/18862	1.6845390849572e-05	0.000212473511972776	0.000103349874746338	COL1A1/TGFB3/BMP4/BAMBI	4
upregulated	GO:0046850	regulation of bone remodeling	4/57	51/18862	1.6845390849572e-05	0.000212473511972776	0.000103349874746338	SPP1/SFRP1/ITGB3/LEP	4
upregulated	GO:0007229	integrin-mediated signaling pathway	5/57	106/18862	1.6918687103296e-05	0.000212473511972776	0.000103349874746338	FN1/COL3A1/ITGA9/ITGB3/ABL1	5
upregulated	GO:0150115	cell-substrate junction organization	5/57	106/18862	1.6918687103296e-05	0.000212473511972776	0.000103349874746338	PIK3R1/FN1/SFRP1/THBS1/ABL1	5
upregulated	GO:0043409	negative regulation of MAPK cascade	6/57	181/18862	1.73760679511432e-05	0.00021706294408809	0.000105582234111374	SFRP2/SFRP1/IRAK3/BMP4/ABL1/DUSP4	6
upregulated	GO:0090100	positive regulation of transmembrane receptor protein serine/threonine kinase signaling pathway	5/57	107/18862	1.77073422941425e-05	0.000220037027139319	0.00010702886671972	CDKN1C/THBS1/TGFB3/BMP4/BMP8A	5
upregulated	GO:0001938	positive regulation of endothelial cell proliferation	5/57	108/18862	1.85243533331049e-05	0.000228984283871522	0.000111380928555621	FGF2/FGFR1/AKT3/ITGB3/BMP4	5
upregulated	GO:1904892	regulation of STAT cascade	5/57	110/18862	2.02463136642156e-05	0.000248966388339651	0.000121100483594623	SOCS2/GHR/GADD45A/LEP/SOCS1	5
upregulated	GO:0060541	respiratory system development	6/57	188/18862	2.15349723991491e-05	0.000263440776343994	0.000128141013839496	FGF2/PDGFRB/HHIP/FGF7/TGFB3/BMP4	6
upregulated	GO:0060759	regulation of response to cytokine stimulus	6/57	189/18862	2.21895193656081e-05	0.000270048738258766	0.000131355212305363	LIFR/PPARG/ANGPT1/IRAK3/SOCS1/IL1R1	6
upregulated	GO:0001838	embryonic epithelial tube formation	5/57	114/18862	2.40626458686528e-05	0.000291343112286612	0.000141713072295278	SFRP2/SFRP1/BMP4/ABL1/PRKACB	5
upregulated	GO:0042306	regulation of protein import into nucleus	4/57	56/18862	2.44820865706932e-05	0.000294909216292891	0.000143447671582311	PIK3R1/ANGPT1/LEP/BMP4	4
upregulated	GO:1901654	response to ketone	6/57	193/18862	2.49701310232074e-05	0.000299261316476105	0.000145564589614316	DDIT4/SPP1/PPARG/SFRP1/THBS1/TGFB3	6
upregulated	GO:2000242	negative regulation of reproductive process	4/57	57/18862	2.62707498123174e-05	0.000313258789428694	0.000152373142186275	ACVR1C/BMP4/IGF1/PRKACB	4
upregulated	GO:0048608	reproductive structure development	8/57	405/18862	2.77582834906569e-05	0.000329333202620307	0.000160191945455206	SPP1/PDGFRB/FST/SFRP2/PPARG/SFRP1/LEP/BMP4	8
upregulated	GO:0001558	regulation of cell growth	8/57	406/18862	2.82504142108629e-05	0.000333496139759236	0.000162216852126586	SPP1/SOCS2/FN1/SFRP2/PPARG/SFRP1/IGF1/ABL1	8
upregulated	GO:0007162	negative regulation of cell adhesion	7/57	295/18862	2.88612019456939e-05	0.000339011431809867	0.000164899561784509	PIK3R1/ANGPT1/COL1A1/THBS1/SOCS1/BMP4/ABL1	7
upregulated	GO:0061458	reproductive system development	8/57	408/18862	2.92566752271488e-05	0.000341955496095536	0.000166331592875557	SPP1/PDGFRB/FST/SFRP2/PPARG/SFRP1/LEP/BMP4	8
upregulated	GO:1904589	regulation of protein import	4/57	59/18862	3.01332716201172e-05	0.000350466277315747	0.000170471347355706	PIK3R1/ANGPT1/LEP/BMP4	4
upregulated	GO:1903131	mononuclear cell differentiation	8/57	411/18862	3.08223743014567e-05	0.00035672365551833	0.00017351501735237	ZBTB16/PIK3R1/PPARG/SFRP1/LEP/SOCS1/BMP4/ABL1	8
upregulated	GO:0010518	positive regulation of phospholipase activity	4/57	60/18862	3.22132630255714e-05	0.000367942199137551	0.000178971862618011	FGF2/PDGFRB/FGFR1/NTRK2	4
upregulated	GO:0046888	negative regulation of hormone secretion	4/57	60/18862	3.22132630255714e-05	0.000367942199137551	0.000178971862618011	ACVR1C/SFRP1/LEP/BMP8A	4
upregulated	GO:0009612	response to mechanical stimulus	6/57	202/18862	3.22592271162529e-05	0.000367942199137551	0.000178971862618011	COL3A1/GADD45A/PPARG/COL1A1/THBS1/MMP7	6
upregulated	GO:0072111	cell proliferation involved in kidney development	3/57	21/18862	3.34804871779166e-05	0.000378624650363581	0.000184167945583569	PDGFRB/PDGFD/BMP4	3
upregulated	GO:1901214	regulation of neuron death	7/57	302/18862	3.35165404176147e-05	0.000378624650363581	0.000184167945583569	DDIT4/ANGPT1/NTRK2/CAPN2/TGFB3/ABL1/RRAS2	7
upregulated	GO:0071496	cellular response to external stimulus	7/57	303/18862	3.42293854868747e-05	0.00038483609111672	0.000187189271008423	SFRP2/GADD45A/PPARG/SFRP1/LEP/COL1A1/MMP7	7
upregulated	GO:0042476	odontogenesis	5/57	123/18862	3.46925066763143e-05	0.000388194351956294	0.000188822772680763	FST/COL1A2/COL1A1/TGFB3/BMP4	5
upregulated	GO:0030100	regulation of endocytosis	6/57	206/18862	3.60046579003367e-05	0.000400976402371203	0.000195040127950682	SFRP4/CD14/PPARG/ANGPT1/ITGB3/ABL1	6
upregulated	GO:0032835	glomerulus development	4/57	62/18862	3.66863046539867e-05	0.000406649602291374	0.000197799646046452	PDGFRB/PDGFD/ANGPT1/BMP4	4
upregulated	GO:0032355	response to estradiol	5/57	125/18862	3.74840308205195e-05	0.000413550452183395	0.000201156309026989	PDGFRB/SOCS2/SFRP1/LEP/COL1A1	5
upregulated	GO:0010888	negative regulation of lipid storage	3/57	22/18862	3.86837800984246e-05	0.000419929463343677	0.000204259142873426	PPARG/ITGB3/LEP	3
upregulated	GO:0055093	response to hyperoxia	3/57	22/18862	3.86837800984246e-05	0.000419929463343677	0.000204259142873426	PDGFRB/PPARG/COL1A1	3
upregulated	GO:0060343	trabecula formation	3/57	22/18862	3.86837800984246e-05	0.000419929463343677	0.000204259142873426	SFRP1/CHAD/COL1A1	3
upregulated	GO:0060562	epithelial tube morphogenesis	7/57	309/18862	3.8773664976248e-05	0.000419929463343677	0.000204259142873426	FGF2/HHIP/SFRP2/SFRP1/BMP4/ABL1/PRKACB	7
upregulated	GO:0070374	positive regulation of ERK1 and ERK2 cascade	6/57	210/18862	4.00918762356196e-05	0.000432223378047022	0.000210239062595823	FGF2/PDGFRB/PDGFD/ANGPT1/BMP4/ABL1	6
upregulated	GO:0017015	regulation of transforming growth factor beta receptor signaling pathway	5/57	127/18862	4.04466510878774e-05	0.000434066105538539	0.000211135389171647	CDKN1C/LTBP1/THBS1/TGFB3/BAMBI	5
upregulated	GO:0002576	platelet degranulation	5/57	128/18862	4.19943703404466e-05	0.000448636689474183	0.000218222710366407	FN1/ITGB3/THBS1/TGFB3/IGF1	5
upregulated	GO:0002021	response to dietary excess	3/57	23/18862	4.43909970243869e-05	0.000472104252137737	0.000229637637523026	ACVR1C/LEP/BMP8A	3
upregulated	GO:1903844	regulation of cellular response to transforming growth factor beta stimulus	5/57	130/18862	4.52272112434659e-05	0.000478840563882614	0.000232914267012609	CDKN1C/LTBP1/THBS1/TGFB3/BAMBI	5
upregulated	GO:0045600	positive regulation of fat cell differentiation	4/57	66/18862	4.69741329924846e-05	0.000495115749978822	0.000240830728828951	ZBTB16/SFRP2/PPARG/SFRP1	4
upregulated	GO:0051235	maintenance of location	7/57	319/18862	4.74449593068732e-05	0.000497855772993456	0.000242163511596719	FGF2/LTBP1/PPARG/ACVR1C/ITGB3/LEP/ABL1	7
upregulated	GO:0010810	regulation of cell-substrate adhesion	6/57	218/18862	4.93835584142746e-05	0.000515184867441705	0.000250592608118282	PIK3R1/FN1/SFRP1/COL1A1/THBS1/ABL1	6
upregulated	GO:0050918	positive chemotaxis	4/57	67/18862	4.9844655783208e-05	0.000515184867441705	0.000250592608118282	FGF2/FGF7/ANGPT1/BMP4	4
upregulated	GO:1905953	negative regulation of lipid localization	4/57	67/18862	4.9844655783208e-05	0.000515184867441705	0.000250592608118282	PPARG/ITGB3/LEP/THBS1	4
upregulated	GO:0040037	negative regulation of fibroblast growth factor receptor signaling pathway	3/57	24/18862	5.06238412733908e-05	0.000515184867441705	0.000250592608118282	FGF2/CREB3L1/THBS1	3
upregulated	GO:0060396	growth hormone receptor signaling pathway	3/57	24/18862	5.06238412733908e-05	0.000515184867441705	0.000250592608118282	PIK3R1/SOCS2/GHR	3
upregulated	GO:1905564	positive regulation of vascular endothelial cell proliferation	3/57	24/18862	5.06238412733908e-05	0.000515184867441705	0.000250592608118282	FGF2/FGFR1/AKT3	3
upregulated	GO:2001026	regulation of endothelial cell chemotaxis	3/57	24/18862	5.06238412733908e-05	0.000515184867441705	0.000250592608118282	FGF2/FGFR1/THBS1	3
upregulated	GO:0045444	fat cell differentiation	6/57	221/18862	5.32830346251565e-05	0.000539919505364783	0.000262623857131447	ZBTB16/SFRP2/PPARG/SFRP1/LEP/SOCS1	6
upregulated	GO:0042542	response to hydrogen peroxide	5/57	135/18862	5.41547837318993e-05	0.000546407882012881	0.00026577988777104	PDGFRB/PDGFD/CAPN2/COL1A1/ABL1	5
upregulated	GO:0050863	regulation of T cell activation	7/57	327/18862	5.54766165391414e-05	0.000557362943186863	0.00027110857175455	ZBTB16/PIK3R1/LEP/SOCS1/BMP4/IGF1/ABL1	7
upregulated	GO:0150116	regulation of cell-substrate junction organization	4/57	69/18862	5.59673290674258e-05	0.000558799402935154	0.000271807284425535	PIK3R1/SFRP1/THBS1/ABL1	4
upregulated	GO:0045598	regulation of fat cell differentiation	5/57	136/18862	5.60929515017499e-05	0.000558799402935154	0.000271807284425535	ZBTB16/SFRP2/PPARG/SFRP1/LEP	5
upregulated	GO:0071378	cellular response to growth hormone stimulus	3/57	25/18862	5.74038167411565e-05	0.000564922652814452	0.000274785712664378	PIK3R1/SOCS2/GHR	3
upregulated	GO:0000302	response to reactive oxygen species	6/57	224/18862	5.74254284944805e-05	0.000564922652814452	0.000274785712664378	PDGFRB/PDGFD/MMP9/CAPN2/COL1A1/ABL1	6
upregulated	GO:2001234	negative regulation of apoptotic signaling pathway	6/57	224/18862	5.74254284944805e-05	0.000564922652814452	0.000274785712664378	MMP9/SFRP2/CREB3L1/THBS1/BMP4/IGF1	6
upregulated	GO:0048545	response to steroid hormone	7/57	330/18862	5.8762051847677e-05	0.000569563256769814	0.000277042962676773	DDIT4/SPP1/SFRP1/COL1A1/THBS1/TGFB3/BMP4	7
upregulated	GO:0071214	cellular response to abiotic stimulus	7/57	330/18862	5.8762051847677e-05	0.000569563256769814	0.000277042962676773	PIK3R1/MMP9/SFRP2/GADD45A/SFRP1/COL1A1/MMP7	7
upregulated	GO:0104004	cellular response to environmental stimulus	7/57	330/18862	5.8762051847677e-05	0.000569563256769814	0.000277042962676773	PIK3R1/MMP9/SFRP2/GADD45A/SFRP1/COL1A1/MMP7	7
upregulated	GO:0060560	developmental growth involved in morphogenesis	6/57	225/18862	5.88621070105187e-05	0.000569563256769814	0.000277042962676773	SPP1/FN1/SFRP2/SFRP1/BMP4/ABL1	6
upregulated	GO:0072006	nephron development	5/57	138/18862	6.01298554122505e-05	0.000578996058364656	0.000281631199837642	FGF2/PDGFRB/PDGFD/ANGPT1/BMP4	5
upregulated	GO:0046777	protein autophosphorylation	6/57	226/18862	6.03274165005105e-05	0.000578996058364656	0.000281631199837642	PDGFRB/PDGFD/FGFR1/NTRK2/IRAK3/ABL1	6
upregulated	GO:0050921	positive regulation of chemotaxis	5/57	139/18862	6.22306150818009e-05	0.000594844057522802	0.000289339872381184	FGF2/PDGFRB/PDGFD/FGFR1/THBS1	5
upregulated	GO:0043627	response to estrogen	4/57	71/18862	6.26215409408048e-05	0.000596167170005	0.000289983451470365	PDGFRB/PPARG/SFRP1/TGFB3	4
upregulated	GO:0016331	morphogenesis of embryonic epithelium	5/57	140/18862	6.43876120994658e-05	0.000610518683400958	0.000296964213910451	SFRP2/SFRP1/BMP4/ABL1/PRKACB	5
upregulated	GO:0002719	negative regulation of cytokine production involved in immune response	3/57	26/18862	6.47522290478241e-05	0.00061152005112765	0.000297451292173373	ANGPT1/IRAK3/TGFB3	3
upregulated	GO:0007265	Ras protein signal transduction	7/57	338/18862	6.83109245619772e-05	0.000642558139007283	0.000312548621082479	FGF2/PDGFRB/COL3A1/COL1A2/IGF1/ABL1/RRAS2	7
upregulated	GO:0060193	positive regulation of lipase activity	4/57	73/18862	6.98349509730732e-05	0.000654286981140578	0.000318253682170521	FGF2/PDGFRB/FGFR1/NTRK2	4
upregulated	GO:0033135	regulation of peptidyl-serine phosphorylation	5/57	143/18862	7.12064417124369e-05	0.00066188349953962	0.000321948727344669	DDIT4/SFRP2/GADD45A/ANGPT1/NTRK2	5
upregulated	GO:0048754	branching morphogenesis of an epithelial tube	5/57	143/18862	7.12064417124369e-05	0.00066188349953962	0.000321948727344669	FGF2/HHIP/SFRP2/BMP4/ABL1	5
upregulated	GO:0003401	axis elongation	3/57	27/18862	7.26901866789109e-05	0.000673025610780034	0.000327368394908944	SFRP2/SFRP1/BMP4	3
upregulated	GO:0070997	neuron death	7/57	342/18862	7.35412784653167e-05	0.000678245931471144	0.000329907626668012	DDIT4/ANGPT1/NTRK2/CAPN2/TGFB3/ABL1/RRAS2	7
upregulated	GO:0021915	neural tube development	5/57	145/18862	7.60527803648066e-05	0.000698679433623768	0.000339846747401204	SFRP2/SFRP1/BMP4/ABL1/PRKACB	5
upregulated	GO:0016049	cell growth	8/57	470/18862	7.92523550159965e-05	0.000725251202297549	0.0003527716006628	SPP1/SOCS2/FN1/SFRP2/PPARG/SFRP1/IGF1/ABL1	8
upregulated	GO:0090263	positive regulation of canonical Wnt signaling pathway	5/57	147/18862	8.11495448828747e-05	0.000739745465129217	0.000359821798281716	SFRP4/SFRP2/SFRP1/COL1A1/BAMBI	5
upregulated	GO:0002792	negative regulation of peptide secretion	4/57	76/18862	8.17652019580723e-05	0.000742490930088495	0.000361157228082012	ACVR1C/SFRP1/LEP/BMP8A	4
upregulated	GO:0009953	dorsal/ventral pattern formation	4/57	77/18862	8.60522998669047e-05	0.000775456030480008	0.000377191880895111	HHIP/SFRP1/BMP4/PRKACB	4
upregulated	GO:0090049	regulation of cell migration involved in sprouting angiogenesis	4/57	77/18862	8.60522998669047e-05	0.000775456030480008	0.000377191880895111	FGF2/AKT3/THBS1/ABL1	4
upregulated	GO:0036296	response to increased oxygen levels	3/57	29/18862	9.04181929919037e-05	0.000806309235612647	0.000392199280435764	PDGFRB/PPARG/COL1A1	3
upregulated	GO:1900745	positive regulation of p38MAPK cascade	3/57	29/18862	9.04181929919037e-05	0.000806309235612647	0.000392199280435764	GADD45A/LEP/GADD45G	3
upregulated	GO:0043537	negative regulation of blood vessel endothelial cell migration	4/57	78/18862	9.050061306114e-05	0.000806309235612647	0.000392199280435764	FGF2/GADD45A/PPARG/THBS1	4
upregulated	GO:0045926	negative regulation of growth	6/57	245/18862	9.41896810067914e-05	0.000836021943071558	0.000406651927100947	SPP1/SOCS2/SFRP2/PPARG/SFRP1/BMP4	6
upregulated	GO:0051098	regulation of binding	7/57	357/18862	9.61597354075561e-05	0.000850311368154457	0.000413602488979475	MMP9/PPARG/ANGPT1/BMP4/IGF1/ABL1/BAMBI	7
upregulated	GO:0030098	lymphocyte differentiation	7/57	358/18862	9.78493622339224e-05	0.00086202367251601	0.000419299505880634	ZBTB16/PIK3R1/SFRP1/LEP/SOCS1/BMP4/ABL1	7
upregulated	GO:0010660	regulation of muscle cell apoptotic process	4/57	80/18862	9.98955669625748e-05	0.000876626036130759	0.000426402285123903	SFRP2/PPARG/CAPN2/IGF1	4
upregulated	GO:0150117	positive regulation of cell-substrate junction organization	3/57	30/18862	0.00010024948316616	0.000876626036130759	0.000426402285123903	PIK3R1/SFRP1/ABL1	3
upregulated	GO:0000187	activation of MAPK activity	5/57	154/18862	0.000101088803944011	0.000880703564988227	0.000428385648098333	FGF2/GHR/THBS1/TGFB3/IGF1	5
upregulated	GO:0032368	regulation of lipid transport	5/57	156/18862	0.000107423645975826	0.000932453044665166	0.000453557266871618	SPP1/PPARG/ITGB3/LEP/THBS1	5
upregulated	GO:0032092	positive regulation of protein binding	4/57	83/18862	0.000115289530181339	0.000997064398381468	0.0004849850681621	MMP9/BMP4/ABL1/BAMBI	4
upregulated	GO:2000241	regulation of reproductive process	5/57	159/18862	0.000117492819227513	0.00101241075254073	0.000492449734065375	ACVR1C/SFRP1/BMP4/IGF1/PRKACB	5
upregulated	GO:0002718	regulation of cytokine production involved in immune response	4/57	84/18862	0.000120782953469418	0.00102828544393888	0.000500171390061001	ANGPT1/IRAK3/TGFB3/IL1R1	4
upregulated	GO:0008625	extrinsic apoptotic signaling pathway via death domain receptors	4/57	84/18862	0.000120782953469418	0.00102828544393888	0.000500171390061001	PIK3R1/SFRP2/SFRP1/THBS1	4
upregulated	GO:0010657	muscle cell apoptotic process	4/57	84/18862	0.000120782953469418	0.00102828544393888	0.000500171390061001	SFRP2/PPARG/CAPN2/IGF1	4
upregulated	GO:0010453	regulation of cell fate commitment	3/57	32/18862	0.000121948294918631	0.00102828544393888	0.000500171390061001	FGF2/SFRP2/BMP4	3
upregulated	GO:0035767	endothelial cell chemotaxis	3/57	32/18862	0.000121948294918631	0.00102828544393888	0.000500171390061001	FGF2/FGFR1/THBS1	3
upregulated	GO:0048333	mesodermal cell differentiation	3/57	32/18862	0.000121948294918631	0.00102828544393888	0.000500171390061001	SFRP2/ITGB3/BMP4	3
upregulated	GO:0019915	lipid storage	4/57	85/18862	0.000126463757700414	0.00105879763095985	0.00051501291396473	PPARG/ACVR1C/ITGB3/LEP	4
upregulated	GO:0042509	regulation of tyrosine phosphorylation of STAT protein	4/57	85/18862	0.000126463757700414	0.00105879763095985	0.00051501291396473	GHR/LEP/SOCS1/IGF1	4
upregulated	GO:0071692	protein localization to extracellular region	7/57	375/18862	0.000130489080478763	0.00108863858307547	0.000529527940495929	LTBP1/ACVR1C/SFRP1/LEP/TGFB3/IGF1/BMP8A	7
upregulated	GO:0034103	regulation of tissue remodeling	4/57	86/18862	0.00013233577494894	0.00109629741984017	0.000533253298132202	SPP1/SFRP1/ITGB3/LEP	4
upregulated	GO:0051781	positive regulation of cell division	4/57	86/18862	0.00013233577494894	0.00109629741984017	0.000533253298132202	FGF2/PDGFD/FGF7/TGFB3	4
upregulated	GO:1905332	positive regulation of morphogenesis of an epithelium	3/57	33/18862	0.000133855905580724	0.00110501326250381	0.000537492797160727	FGF2/BMP4/ABL1	3
upregulated	GO:0032760	positive regulation of tumor necrosis factor production	4/57	87/18862	0.000138402859428229	0.00113856847076672	0.000553814486103786	PIK3R1/CD14/LEP/THBS1	4
upregulated	GO:0035265	organ growth	5/57	166/18862	0.000143804235219039	0.00117375684635823	0.000570930568838731	FGF2/PDGFRB/FGF7/LEP/IGF1	5
upregulated	GO:0006909	phagocytosis	7/57	381/18862	0.000143929655738389	0.00117375684635823	0.000570930568838731	PIK3R1/CD14/PPARG/ITGB3/LEP/THBS1/ABL1	7
upregulated	GO:0007260	tyrosine phosphorylation of STAT protein	4/57	88/18862	0.000144668887035259	0.00117375684635823	0.000570930568838731	GHR/LEP/SOCS1/IGF1	4
upregulated	GO:0014909	smooth muscle cell migration	4/57	88/18862	0.000144668887035259	0.00117375684635823	0.000570930568838731	PDGFRB/PDGFD/ITGB3/IGF1	4
upregulated	GO:0090050	positive regulation of cell migration involved in sprouting angiogenesis	3/57	34/18862	0.000146495395927573	0.00118450558145548	0.000576158893139807	FGF2/AKT3/ABL1	3
upregulated	GO:0051492	regulation of stress fiber assembly	4/57	89/18862	0.000151137754899543	0.00121787112395161	0.00059238832619149	PIK3R1/SFRP1/TGFB3/ABL1	4
upregulated	GO:1903557	positive regulation of tumor necrosis factor superfamily cytokine production	4/57	90/18862	0.00015781338093553	0.00126733806934961	0.000616449690657582	PIK3R1/CD14/LEP/THBS1	4
upregulated	GO:0018149	peptide cross-linking	3/57	35/18862	0.000159886337809743	0.0012710156349118	0.000618238506292504	FN1/COL3A1/THBS1	3
upregulated	GO:0046676	negative regulation of insulin secretion	3/57	35/18862	0.000159886337809743	0.0012710156349118	0.000618238506292504	ACVR1C/SFRP1/BMP8A	3
upregulated	GO:0048009	insulin-like growth factor receptor signaling pathway	3/57	35/18862	0.000159886337809743	0.0012710156349118	0.000618238506292504	PIK3R1/GHR/IGF1	3
upregulated	GO:0048639	positive regulation of developmental growth	5/57	170/18862	0.000160739102798371	0.00127350678425152	0.000619450233673692	FGF2/FN1/GHR/LEP/IGF1	5
upregulated	GO:0001823	mesonephros development	4/57	91/18862	0.000164699703398605	0.00130013690876185	0.000632403471971815	ZBTB16/FGF2/SFRP1/BMP4	4
upregulated	GO:0051302	regulation of cell division	5/57	171/18862	0.000165201640249283	0.00130013690876185	0.000632403471971815	FGF2/PDGFD/FGF7/SFRP2/TGFB3	5
upregulated	GO:1901655	cellular response to ketone	4/57	92/18862	0.000171800680444683	0.00134757942368737	0.000655480127173106	DDIT4/SPP1/PPARG/SFRP1	4
upregulated	GO:0034504	protein localization to nucleus	6/57	275/18862	0.000176909057447338	0.00137865349033977	0.000670594956624396	ZBTB16/PIK3R1/ANGPT1/LEP/COL1A1/BMP4	6
upregulated	GO:0032102	negative regulation of response to external stimulus	7/57	394/18862	0.000176930117565841	0.00137865349033977	0.000670594956624396	FGF2/SPP1/PPARG/LEP/IRAK3/THBS1/IGF1	7
upregulated	GO:0002042	cell migration involved in sprouting angiogenesis	4/57	93/18862	0.000179120289693349	0.00138656722611802	0.000674444300450195	FGF2/AKT3/THBS1/ABL1	4
upregulated	GO:0002367	cytokine production involved in immune response	4/57	93/18862	0.000179120289693349	0.00138656722611802	0.000674444300450195	ANGPT1/IRAK3/TGFB3/IL1R1	4
upregulated	GO:0045619	regulation of lymphocyte differentiation	5/57	175/18862	0.000184006968877514	0.00140595616025828	0.000683875329740649	ZBTB16/SFRP1/SOCS1/BMP4/ABL1	5
upregulated	GO:0045766	positive regulation of angiogenesis	5/57	175/18862	0.000184006968877514	0.00140595616025828	0.000683875329740649	FGF2/SFRP2/AKT3/THBS1/ABL1	5
upregulated	GO:0048771	tissue remodeling	5/57	175/18862	0.000184006968877514	0.00140595616025828	0.000683875329740649	SPP1/SFRP1/ITGB3/LEP/TGFB3	5
upregulated	GO:1904018	positive regulation of vasculature development	5/57	175/18862	0.000184006968877514	0.00140595616025828	0.000683875329740649	FGF2/SFRP2/AKT3/THBS1/ABL1	5
upregulated	GO:1904035	regulation of epithelial cell apoptotic process	4/57	94/18862	0.000186662527794542	0.00142164589717069	0.000691507021473158	SFRP4/ANGPT1/THBS1/ABL1	4
upregulated	GO:2000027	regulation of animal organ morphogenesis	5/57	176/18862	0.000188953856536446	0.0014344696311336	0.000697744652162	FGF7/SFRP2/SFRP1/BMP4/ABL1	5
upregulated	GO:0050708	regulation of protein secretion	6/57	279/18862	0.000191292511202743	0.00144294446948779	0.000701866923565472	ACVR1C/SFRP1/LEP/TGFB3/IGF1/BMP8A	6
upregulated	GO:1902105	regulation of leukocyte differentiation	6/57	279/18862	0.000191292511202743	0.00144294446948779	0.000701866923565472	ZBTB16/PIK3R1/SFRP1/SOCS1/BMP4/ABL1	6
upregulated	GO:0060840	artery development	4/57	95/18862	0.000194431409998761	0.0014619508248633	0.00071111186157777	PDGFRB/AKT3/LEP/BMP4	4
upregulated	GO:0097193	intrinsic apoptotic signaling pathway	6/57	283/18862	0.000206585854804884	0.00154841016887089	0.000753166808996252	DDIT4/PIK3R1/MMP9/SFRP2/CREB3L1/ABL1	6
upregulated	GO:0010596	negative regulation of endothelial cell migration	4/57	97/18862	0.000210665258166748	0.00156902420987915	0.000763193746172744	FGF2/GADD45A/PPARG/THBS1	4
upregulated	GO:0045807	positive regulation of endocytosis	4/57	97/18862	0.000210665258166748	0.00156902420987915	0.000763193746172744	SFRP4/CD14/PPARG/ANGPT1	4
upregulated	GO:0032872	regulation of stress-activated MAPK cascade	5/57	181/18862	0.000215230444211705	0.00159798452447747	0.00077728041918229	SFRP2/GADD45A/SFRP1/LEP/GADD45G	5
upregulated	GO:0110020	regulation of actomyosin structure organization	4/57	98/18862	0.000219138343814979	0.00162189852585318	0.000788912499924573	PIK3R1/SFRP1/TGFB3/ABL1	4
upregulated	GO:0002701	negative regulation of production of molecular mediator of immune response	3/57	39/18862	0.000221349531953051	0.00162805683782291	0.000791907982819409	ANGPT1/IRAK3/TGFB3	3
upregulated	GO:0060416	response to growth hormone	3/57	39/18862	0.000221349531953051	0.00162805683782291	0.000791907982819409	PIK3R1/SOCS2/GHR	3
upregulated	GO:0070302	regulation of stress-activated protein kinase signaling cascade	5/57	184/18862	0.000232280678728941	0.00169950304922734	0.000826660347625684	SFRP2/GADD45A/SFRP1/LEP/GADD45G	5
upregulated	GO:0050867	positive regulation of cell activation	7/57	412/18862	0.000232502958449992	0.00169950304922734	0.000826660347625684	ZBTB16/PIK3R1/PDGFRB/LEP/THBS1/SOCS1/IGF1	7
upregulated	GO:0007044	cell-substrate junction assembly	4/57	100/18862	0.000236817264949454	0.00172038634629434	0.000836818254444873	FN1/SFRP1/THBS1/ABL1	4
upregulated	GO:0008630	intrinsic apoptotic signaling pathway in response to DNA damage	4/57	100/18862	0.000236817264949454	0.00172038634629434	0.000836818254444873	DDIT4/PIK3R1/SFRP2/ABL1	4
upregulated	GO:0071634	regulation of transforming growth factor beta production	3/57	40/18862	0.000238784798693051	0.0017293586187555	0.000841182484256114	FN1/LTBP1/THBS1	3
upregulated	GO:0043588	skin development	7/57	415/18862	0.000243003523765753	0.00174918085247239	0.000850824276086125	FST/COL3A1/FGF7/COL5A2/COL5A1/COL1A2/COL1A1	7
upregulated	GO:1903706	regulation of hemopoiesis	7/57	415/18862	0.000243003523765753	0.00174918085247239	0.000850824276086125	ZBTB16/PIK3R1/SFRP1/THBS1/SOCS1/BMP4/ABL1	7
upregulated	GO:0014812	muscle cell migration	4/57	101/18862	0.000246031320386301	0.00175492431248355	0.000853617969602335	PDGFRB/PDGFD/ITGB3/IGF1	4
upregulated	GO:1902106	negative regulation of leukocyte differentiation	4/57	101/18862	0.000246031320386301	0.00175492431248355	0.000853617969602335	PIK3R1/SFRP1/SOCS1/BMP4	4
upregulated	GO:2000379	positive regulation of reactive oxygen species metabolic process	4/57	101/18862	0.000246031320386301	0.00175492431248355	0.000853617969602335	PDGFRB/GADD45A/LEP/THBS1	4
upregulated	GO:0046488	phosphatidylinositol metabolic process	5/57	187/18862	0.000250341318497028	0.00178028871376953	0.000865955543691369	FGF2/PIK3R1/PDGFRB/SOCS2/SOCS1	5
upregulated	GO:0032231	regulation of actin filament bundle assembly	4/57	102/18862	0.000255500612121744	0.00181152235801633	0.000881147993756353	PIK3R1/SFRP1/TGFB3/ABL1	4
upregulated	GO:0030099	myeloid cell differentiation	7/57	419/18862	0.000257597109438654	0.00182091848917563	0.00088571839394129	ZBTB16/PIK3R1/MMP9/PPARG/SFRP1/THBS1/BMP4	7
upregulated	GO:1905952	regulation of lipid localization	5/57	189/18862	0.000262962513949266	0.00185268151388	0.000901168341533731	SPP1/PPARG/ITGB3/LEP/THBS1	5
upregulated	GO:0032526	response to retinoic acid	4/57	103/18862	0.000265229289153512	0.00185268151388	0.000901168341533731	PDGFRB/PPARG/LEP/COL1A1	4
upregulated	GO:0046822	regulation of nucleocytoplasmic transport	4/57	103/18862	0.000265229289153512	0.00185268151388	0.000901168341533731	PIK3R1/ANGPT1/LEP/BMP4	4
upregulated	GO:2001237	negative regulation of extrinsic apoptotic signaling pathway	4/57	103/18862	0.000265229289153512	0.00185268151388	0.000901168341533731	SFRP2/THBS1/BMP4/IGF1	4
upregulated	GO:0045664	regulation of neuron differentiation	5/57	190/18862	0.000269451770633135	0.00187662427865732	0.000912814413167987	SOCS2/FGFR1/SFRP2/SFRP1/BMP4	5
upregulated	GO:0030038	contractile actin filament bundle assembly	4/57	104/18862	0.000275221515366687	0.00189613413945342	0.00092230426275382	PIK3R1/SFRP1/TGFB3/ABL1	4
upregulated	GO:0043149	stress fiber assembly	4/57	104/18862	0.000275221515366687	0.00189613413945342	0.00092230426275382	PIK3R1/SFRP1/TGFB3/ABL1	4
upregulated	GO:0031032	actomyosin structure organization	5/57	191/18862	0.000276062120526309	0.00189613413945342	0.00092230426275382	PIK3R1/PDGFRB/SFRP1/TGFB3/ABL1	5
upregulated	GO:0071478	cellular response to radiation	5/57	191/18862	0.000276062120526309	0.00189613413945342	0.00092230426275382	PIK3R1/MMP9/SFRP2/GADD45A/SFRP1	5
upregulated	GO:0071604	transforming growth factor beta production	3/57	42/18862	0.000276268591263014	0.00189613413945342	0.00092230426275382	FN1/LTBP1/THBS1	3
upregulated	GO:0007389	pattern specification process	7/57	426/18862	0.000284834431592598	0.00194803973593858	0.000947551818769472	ZBTB16/HHIP/FST/SFRP2/SFRP1/BMP4/PRKACB	7
upregulated	GO:1903707	negative regulation of hemopoiesis	4/57	105/18862	0.00028548146913797	0.00194803973593858	0.000947551818769472	PIK3R1/SFRP1/SOCS1/BMP4	4
upregulated	GO:0061383	trabecula morphogenesis	3/57	43/18862	0.000296353507151785	0.00201060525972806	0.00097798450182274	SFRP1/CHAD/COL1A1	3
upregulated	GO:1900744	regulation of p38MAPK cascade	3/57	43/18862	0.000296353507151785	0.00201060525972806	0.00097798450182274	GADD45A/LEP/GADD45G	3
upregulated	GO:0007568	aging	6/57	304/18862	0.000303462126465031	0.00205293432832074	0.000998573910340368	PDGFRB/AKT3/LEP/TGFB3/ABL1/MMP7	6
upregulated	GO:0043393	regulation of protein binding	5/57	196/18862	0.000310983069332986	0.0020978029334148	0.00102039858238282	MMP9/ANGPT1/BMP4/ABL1/BAMBI	5
upregulated	GO:0046427	positive regulation of JAK-STAT cascade	3/57	44/18862	0.000317357731224849	0.00212630247897046	0.0010342611313479	GHR/LEP/SOCS1	3
upregulated	GO:0048546	digestive tract morphogenesis	3/57	44/18862	0.000317357731224849	0.00212630247897046	0.0010342611313479	SFRP2/SFRP1/BMP4	3
upregulated	GO:0034446	substrate adhesion-dependent cell spreading	4/57	108/18862	0.000317909688723665	0.00212630247897046	0.0010342611313479	PIK3R1/FN1/ITGB3/ABL1	4
upregulated	GO:0002791	regulation of peptide secretion	6/57	308/18862	0.000325405517883088	0.00217028934384737	0.00105565691350119	ACVR1C/SFRP1/LEP/TGFB3/IGF1/BMP8A	6
upregulated	GO:0022407	regulation of cell-cell adhesion	7/57	437/18862	0.000332288770386577	0.00220995432924706	0.00107495047736621	ZBTB16/PIK3R1/LEP/SOCS1/BMP4/IGF1/ABL1	7
upregulated	GO:0018105	peptidyl-serine phosphorylation	6/57	310/18862	0.000336834768760646	0.00223389575574125	0.00108659589804218	DDIT4/SFRP2/GADD45A/ANGPT1/NTRK2/AKT3	6
upregulated	GO:0014911	positive regulation of smooth muscle cell migration	3/57	45/18862	0.000339299012700926	0.00224393548735823	0.00109147935384553	PDGFRB/PDGFD/IGF1	3
upregulated	GO:0022612	gland morphogenesis	4/57	111/18862	0.000352899187318895	0.0023208773851251	0.00112890489184845	FGF7/SFRP1/TGFB3/BMP4	4
upregulated	GO:1903959	regulation of anion transmembrane transport	4/57	111/18862	0.000352899187318895	0.0023208773851251	0.00112890489184845	PIK3R1/LEP/THBS1/IGF1	4
upregulated	GO:0030278	regulation of ossification	4/57	112/18862	0.000365151364252233	0.00239478436388756	0.00116485420584557	ZBTB16/SFRP1/TGFB3/BMP4	4
upregulated	GO:0002573	myeloid leukocyte differentiation	5/57	204/18862	0.000373709769065708	0.00244412400211672	0.00118885364645193	PIK3R1/MMP9/PPARG/SFRP1/BMP4	5
upregulated	GO:0043281	regulation of cysteine-type endopeptidase activity involved in apoptotic process	5/57	205/18862	0.000382176585154729	0.00249259369489037	0.0012124299342943	MMP9/SFRP2/PPARG/ACVR1C/THBS1	5
upregulated	GO:1904707	positive regulation of vascular smooth muscle cell proliferation	3/57	47/18862	0.000386062863572785	0.00251100391431224	0.00122138490403917	FGF2/MMP9/IGF1	3
upregulated	GO:0010633	negative regulation of epithelial cell migration	4/57	114/18862	0.000390564899235773	0.00252981409748828	0.00123053442134676	FGF2/GADD45A/PPARG/THBS1	4
upregulated	GO:0035768	endothelial cell chemotaxis to fibroblast growth factor	2/57	10/18862	0.000397526908161013	0.00252981409748828	0.00123053442134676	FGF2/FGFR1	2
upregulated	GO:0071670	smooth muscle cell chemotaxis	2/57	10/18862	0.000397526908161013	0.00252981409748828	0.00123053442134676	PDGFRB/PDGFD	2
upregulated	GO:0072124	regulation of glomerular mesangial cell proliferation	2/57	10/18862	0.000397526908161013	0.00252981409748828	0.00123053442134676	PDGFD/BMP4	2
upregulated	GO:0072537	fibroblast activation	2/57	10/18862	0.000397526908161013	0.00252981409748828	0.00123053442134676	PDGFRB/LEP	2
upregulated	GO:0090179	planar cell polarity pathway involved in neural tube closure	2/57	10/18862	0.000397526908161013	0.00252981409748828	0.00123053442134676	SFRP2/SFRP1	2
upregulated	GO:1904338	regulation of dopaminergic neuron differentiation	2/57	10/18862	0.000397526908161013	0.00252981409748828	0.00123053442134676	SFRP2/SFRP1	2
upregulated	GO:2000544	regulation of endothelial cell chemotaxis to fibroblast growth factor	2/57	10/18862	0.000397526908161013	0.00252981409748828	0.00123053442134676	FGF2/FGFR1	2
upregulated	GO:0010862	positive regulation of pathway-restricted SMAD protein phosphorylation	3/57	48/18862	0.000410920053353386	0.00258715265591292	0.00125842464058539	TGFB3/BMP4/BMP8A	3
upregulated	GO:0045778	positive regulation of ossification	3/57	48/18862	0.000410920053353386	0.00258715265591292	0.00125842464058539	ZBTB16/TGFB3/BMP4	3
upregulated	GO:0060425	lung morphogenesis	3/57	48/18862	0.000410920053353386	0.00258715265591292	0.00125842464058539	HHIP/FGF7/BMP4	3
upregulated	GO:1904894	positive regulation of STAT cascade	3/57	48/18862	0.000410920053353386	0.00258715265591292	0.00125842464058539	GHR/LEP/SOCS1	3
upregulated	GO:1904019	epithelial cell apoptotic process	4/57	116/18862	0.000417219339118648	0.00261982675441258	0.00127431774630024	SFRP4/ANGPT1/THBS1/ABL1	4
upregulated	GO:0038066	p38MAPK cascade	3/57	49/18862	0.00043678354336965	0.00273540038699136	0.0013305342616677	GADD45A/LEP/GADD45G	3
upregulated	GO:0003002	regionalization	6/57	326/18862	0.000440049782268039	0.00274856490988053	0.0013369376565147	ZBTB16/HHIP/SFRP2/SFRP1/BMP4/PRKACB	6
upregulated	GO:0008406	gonad development	5/57	212/18862	0.000445579243540675	0.00276845419473561	0.00134661206288885	PDGFRB/FST/SFRP2/SFRP1/LEP	5
upregulated	GO:0050870	positive regulation of T cell activation	5/57	212/18862	0.000445579243540675	0.00276845419473561	0.00134661206288885	ZBTB16/PIK3R1/LEP/SOCS1/IGF1	5
upregulated	GO:0007566	embryo implantation	3/57	50/18862	0.000463670210976748	0.00286577321496362	0.00139394929781105	SPP1/MMP9/ACVR1C	3
upregulated	GO:0045668	negative regulation of osteoblast differentiation	3/57	50/18862	0.000463670210976748	0.00286577321496362	0.00139394929781105	PPARG/SFRP1/BAMBI	3
upregulated	GO:1903037	regulation of leukocyte cell-cell adhesion	6/57	330/18862	0.000469355381150498	0.00289333695795385	0.00140735666025888	ZBTB16/PIK3R1/LEP/SOCS1/BMP4/IGF1	6
upregulated	GO:0035766	cell chemotaxis to fibroblast growth factor	2/57	11/18862	0.000484923167757777	0.00295840723275481	0.00143900768672306	FGF2/FGFR1	2
upregulated	GO:0043589	skin morphogenesis	2/57	11/18862	0.000484923167757777	0.00295840723275481	0.00143900768672306	COL1A2/COL1A1	2
upregulated	GO:0090178	regulation of establishment of planar polarity involved in neural tube closure	2/57	11/18862	0.000484923167757777	0.00295840723275481	0.00143900768672306	SFRP2/SFRP1	2
upregulated	GO:1904847	regulation of cell chemotaxis to fibroblast growth factor	2/57	11/18862	0.000484923167757777	0.00295840723275481	0.00143900768672306	FGF2/FGFR1	2
upregulated	GO:0042733	embryonic digit morphogenesis	3/57	51/18862	0.000491596762234696	0.00298042127073977	0.00144971560060505	ZBTB16/SFRP2/BMP4	3
upregulated	GO:1902893	regulation of pri-miRNA transcription by RNA polymerase II	3/57	51/18862	0.000491596762234696	0.00298042127073977	0.00144971560060505	FGF2/PPARG/BMP4	3
upregulated	GO:0018209	peptidyl-serine modification	6/57	333/18862	0.000492318634302631	0.00298042127073977	0.00144971560060505	DDIT4/SFRP2/GADD45A/ANGPT1/NTRK2/AKT3	6
upregulated	GO:0045137	development of primary sexual characteristics	5/57	217/18862	0.000495511013869837	0.00299207545715265	0.00145538434818143	PDGFRB/FST/SFRP2/SFRP1/LEP	5
upregulated	GO:0051496	positive regulation of stress fiber assembly	3/57	52/18862	0.000520579732922941	0.00312072688421319	0.00151796207257255	SFRP1/TGFB3/ABL1	3
upregulated	GO:0061614	pri-miRNA transcription by RNA polymerase II	3/57	52/18862	0.000520579732922941	0.00312072688421319	0.00151796207257255	FGF2/PPARG/BMP4	3
upregulated	GO:0051224	negative regulation of protein transport	4/57	123/18862	0.000520782038280388	0.00312072688421319	0.00151796207257255	ACVR1C/SFRP1/ANGPT1/BMP8A	4
upregulated	GO:0042110	T cell activation	7/57	474/18862	0.000540532005626458	0.00323087611464321	0.00157154008831037	ZBTB16/PIK3R1/LEP/SOCS1/BMP4/IGF1/ABL1	7
upregulated	GO:0002090	regulation of receptor internalization	3/57	53/18862	0.000550635489550155	0.00328295553239373	0.0015968721932462	SFRP4/ANGPT1/ITGB3	3
upregulated	GO:0001952	regulation of cell-matrix adhesion	4/57	125/18862	0.000553450109875729	0.00328315504878542	0.00159696924060942	PIK3R1/SFRP1/THBS1/ABL1	4
upregulated	GO:0048565	digestive tract development	4/57	125/18862	0.000553450109875729	0.00328315504878542	0.00159696924060942	SFRP2/SFRP1/TGFB3/BMP4	4
upregulated	GO:0050920	regulation of chemotaxis	5/57	224/18862	0.000572364162762214	0.00335020274116636	0.00162958210865712	FGF2/PDGFRB/PDGFD/FGFR1/THBS1	5
upregulated	GO:0000185	activation of MAPKKK activity	2/57	12/18862	0.000580778565610348	0.00335020274116636	0.00162958210865712	GADD45A/GADD45G	2
upregulated	GO:0014842	regulation of skeletal muscle satellite cell proliferation	2/57	12/18862	0.000580778565610348	0.00335020274116636	0.00162958210865712	FGF2/ANGPT1	2
upregulated	GO:0035630	bone mineralization involved in bone maturation	2/57	12/18862	0.000580778565610348	0.00335020274116636	0.00162958210865712	LEP/IGF1	2
upregulated	GO:0048266	behavioral response to pain	2/57	12/18862	0.000580778565610348	0.00335020274116636	0.00162958210865712	CAPN2/THBS1	2
upregulated	GO:0048934	peripheral nervous system neuron differentiation	2/57	12/18862	0.000580778565610348	0.00335020274116636	0.00162958210865712	NTRK2/ETV1	2
upregulated	GO:0048935	peripheral nervous system neuron development	2/57	12/18862	0.000580778565610348	0.00335020274116636	0.00162958210865712	NTRK2/ETV1	2
upregulated	GO:0051549	positive regulation of keratinocyte migration	2/57	12/18862	0.000580778565610348	0.00335020274116636	0.00162958210865712	MMP9/FGF7	2
upregulated	GO:0060442	branching involved in prostate gland morphogenesis	2/57	12/18862	0.000580778565610348	0.00335020274116636	0.00162958210865712	SFRP1/BMP4	2
upregulated	GO:0071481	cellular response to X-ray	2/57	12/18862	0.000580778565610348	0.00335020274116636	0.00162958210865712	SFRP2/SFRP1	2
upregulated	GO:0090177	establishment of planar polarity involved in neural tube closure	2/57	12/18862	0.000580778565610348	0.00335020274116636	0.00162958210865712	SFRP2/SFRP1	2
upregulated	GO:0002043	blood vessel endothelial cell proliferation involved in sprouting angiogenesis	3/57	54/18862	0.000581780230359258	0.00335020274116636	0.00162958210865712	FGF2/THBS1/BMP4	3
upregulated	GO:1904950	negative regulation of establishment of protein localization	4/57	127/18862	0.000587550805746066	0.00337520061403032	0.00164174139856309	ACVR1C/SFRP1/ANGPT1/BMP8A	4
upregulated	GO:0006650	glycerophospholipid metabolic process	6/57	346/18862	0.000602154080459532	0.00345069365040037	0.00167846219157217	FGF2/PIK3R1/PDGFRB/SOCS2/CAPN2/SOCS1	6
upregulated	GO:0045620	negative regulation of lymphocyte differentiation	3/57	55/18862	0.000614029986327697	0.00351022953443025	0.00170742121851285	SFRP1/SOCS1/BMP4	3
upregulated	GO:0060284	regulation of cell development	7/57	485/18862	0.000619272229547112	0.00353079690409961	0.00171742545414418	SPP1/FN1/PPARG/NTRK2/BMP4/IGF1/ABL1	7
upregulated	GO:0001666	response to hypoxia	6/57	348/18862	0.000620618684964566	0.00353079690409961	0.00171742545414418	DDIT4/SFRP1/CAPN2/LEP/THBS1/TGFB3	6
upregulated	GO:0046328	regulation of JNK cascade	4/57	129/18862	0.000623119378644705	0.00353650205043305	0.00172020051139012	SFRP2/GADD45A/SFRP1/GADD45G	4
upregulated	GO:1900180	regulation of protein localization to nucleus	4/57	130/18862	0.000641465161736808	0.00363189267832279	0.00176659975124286	PIK3R1/ANGPT1/LEP/BMP4	4
upregulated	GO:2000116	regulation of cysteine-type endopeptidase activity	5/57	230/18862	0.000645093491491375	0.00363931635458772	0.00177021072375898	MMP9/SFRP2/PPARG/ACVR1C/THBS1	5
upregulated	GO:0010883	regulation of lipid storage	3/57	56/18862	0.000647400622163001	0.00363931635458772	0.00177021072375898	PPARG/ITGB3/LEP	3
upregulated	GO:0043388	positive regulation of DNA binding	3/57	56/18862	0.000647400622163001	0.00363931635458772	0.00177021072375898	MMP9/PPARG/IGF1	3
upregulated	GO:0046854	phosphatidylinositol phosphorylation	3/57	57/18862	0.000681907837293594	0.00379668187091423	0.00184675535396127	PIK3R1/SOCS2/SOCS1	3
upregulated	GO:0048008	platelet-derived growth factor receptor signaling pathway	3/57	57/18862	0.000681907837293594	0.00379668187091423	0.00184675535396127	PDGFRB/PDGFD/ABL1	3
upregulated	GO:0010745	negative regulation of macrophage derived foam cell differentiation	2/57	13/18862	0.000685042980520738	0.00379668187091423	0.00184675535396127	PPARG/ITGB3	2
upregulated	GO:0014857	regulation of skeletal muscle cell proliferation	2/57	13/18862	0.000685042980520738	0.00379668187091423	0.00184675535396127	FGF2/ANGPT1	2
upregulated	GO:0042659	regulation of cell fate specification	2/57	13/18862	0.000685042980520738	0.00379668187091423	0.00184675535396127	FGF2/SFRP2	2
upregulated	GO:1902043	positive regulation of extrinsic apoptotic signaling pathway via death domain receptors	2/57	13/18862	0.000685042980520738	0.00379668187091423	0.00184675535396127	SFRP1/THBS1	2
upregulated	GO:1903039	positive regulation of leukocyte cell-cell adhesion	5/57	234/18862	0.000697294280453477	0.00385553113852614	0.00187538040176197	ZBTB16/PIK3R1/LEP/SOCS1/IGF1	5
upregulated	GO:0031668	cellular response to extracellular stimulus	5/57	235/18862	0.000710825152618303	0.00392116398442012	0.00190730507010961	SFRP2/PPARG/SFRP1/LEP/COL1A1	5
upregulated	GO:0050732	negative regulation of peptidyl-tyrosine phosphorylation	3/57	58/18862	0.000717567166854962	0.00392786753584227	0.0019105657645529	SFRP2/SFRP1/SOCS1	3
upregulated	GO:2000351	regulation of endothelial cell apoptotic process	3/57	58/18862	0.000717567166854962	0.00392786753584227	0.0019105657645529	ANGPT1/THBS1/ABL1	3
upregulated	GO:0007266	Rho protein signal transduction	4/57	134/18862	0.000718694949379018	0.00392786753584227	0.0019105657645529	PDGFRB/COL3A1/COL1A2/ABL1	4
upregulated	GO:0055123	digestive system development	4/57	134/18862	0.000718694949379018	0.00392786753584227	0.0019105657645529	SFRP2/SFRP1/TGFB3/BMP4	4
upregulated	GO:0001654	eye development	6/57	359/18862	0.000730190209771624	0.00397230203979448	0.00193217928416406	FGF2/PDGFRB/COL5A2/COL5A1/NTRK2/BMP4	6
upregulated	GO:0042493	response to drug	6/57	359/18862	0.000730190209771624	0.00397230203979448	0.00193217928416406	PRKAR2B/SFRP2/PPARG/SFRP1/COL1A1/THBS1	6
upregulated	GO:0036293	response to decreased oxygen levels	6/57	360/18862	0.000740849342993663	0.00402102367542078	0.00195587812028091	DDIT4/SFRP1/CAPN2/LEP/THBS1/TGFB3	6
upregulated	GO:0043687	post-translational protein modification	6/57	361/18862	0.000751628809568078	0.00406649359152169	0.00197799527780386	ZBTB16/SPP1/SOCS2/FN1/LTBP1/BMP4	6
upregulated	GO:0046324	regulation of glucose import	3/57	59/18862	0.000754393982671113	0.00406649359152169	0.00197799527780386	PIK3R1/LEP/IGF1	3
upregulated	GO:1902041	regulation of extrinsic apoptotic signaling pathway via death domain receptors	3/57	59/18862	0.000754393982671113	0.00406649359152169	0.00197799527780386	SFRP2/SFRP1/THBS1	3
upregulated	GO:0150063	visual system development	6/57	363/18862	0.000773552472281636	0.00416026739648506	0.00202360807399416	FGF2/PDGFRB/COL5A2/COL5A1/NTRK2/BMP4	6
upregulated	GO:0040014	regulation of multicellular organism growth	3/57	60/18862	0.000792403494231406	0.00420377371613173	0.00204477011270858	SOCS2/GHR/IGF1	3
upregulated	GO:1903670	regulation of sprouting angiogenesis	3/57	60/18862	0.000792403494231406	0.00420377371613173	0.00204477011270858	FGF2/CREB3L1/THBS1	3
upregulated	GO:0030111	regulation of Wnt signaling pathway	6/57	365/18862	0.000795968690052942	0.00420377371613173	0.00204477011270858	SFRP4/SFRP2/SFRP1/COL1A1/ABL1/BAMBI	6
upregulated	GO:0010935	regulation of macrophage cytokine production	2/57	14/18862	0.000797666507762395	0.00420377371613173	0.00204477011270858	IRAK3/TGFB3	2
upregulated	GO:0014841	skeletal muscle satellite cell proliferation	2/57	14/18862	0.000797666507762395	0.00420377371613173	0.00204477011270858	FGF2/ANGPT1	2
upregulated	GO:0035791	platelet-derived growth factor receptor-beta signaling pathway	2/57	14/18862	0.000797666507762395	0.00420377371613173	0.00204477011270858	PDGFRB/ABL1	2
upregulated	GO:0042249	establishment of planar polarity of embryonic epithelium	2/57	14/18862	0.000797666507762395	0.00420377371613173	0.00204477011270858	SFRP2/SFRP1	2
upregulated	GO:0051547	regulation of keratinocyte migration	2/57	14/18862	0.000797666507762395	0.00420377371613173	0.00204477011270858	MMP9/FGF7	2
upregulated	GO:1901722	regulation of cell proliferation involved in kidney development	2/57	14/18862	0.000797666507762395	0.00420377371613173	0.00204477011270858	PDGFD/BMP4	2
upregulated	GO:0007159	leukocyte cell-cell adhesion	6/57	366/18862	0.000807363862802957	0.00424540329638704	0.00206501928101753	ZBTB16/PIK3R1/LEP/SOCS1/BMP4/IGF1	6
upregulated	GO:0001818	negative regulation of cytokine production	6/57	367/18862	0.000818885007730136	0.00428689025111053	0.0020851990744161	FN1/ANGPT1/IRAK3/THBS1/TGFB3/IGF1	6
upregulated	GO:0009306	protein secretion	6/57	367/18862	0.000818885007730136	0.00428689025111053	0.0020851990744161	ACVR1C/SFRP1/LEP/TGFB3/IGF1/BMP8A	6
upregulated	GO:1903531	negative regulation of secretion by cell	4/57	139/18862	0.000824220335114587	0.00430527480355208	0.00209414155940851	ACVR1C/SFRP1/LEP/BMP8A	4
upregulated	GO:0035592	establishment of protein localization to extracellular region	6/57	368/18862	0.000830533076106471	0.00432474224659404	0.00210361077644802	ACVR1C/SFRP1/LEP/TGFB3/IGF1/BMP8A	6
upregulated	GO:0030858	positive regulation of epithelial cell differentiation	3/57	61/18862	0.000831610749662725	0.00432474224659404	0.00210361077644802	SFRP4/FGF2/BMP4	3
upregulated	GO:0048880	sensory system development	6/57	369/18862	0.000842309022444784	0.00437075077360909	0.00212598992131234	FGF2/PDGFRB/COL5A2/COL5A1/NTRK2/BMP4	6
upregulated	GO:0032233	positive regulation of actin filament bundle assembly	3/57	62/18862	0.000872030636697069	0.0044904970166234	0.00218423604856824	SFRP1/TGFB3/ABL1	3
upregulated	GO:0042698	ovulation cycle	3/57	62/18862	0.000872030636697069	0.0044904970166234	0.00218423604856824	LEP/TGFB3/MMP7	3
upregulated	GO:0060393	regulation of pathway-restricted SMAD protein phosphorylation	3/57	62/18862	0.000872030636697069	0.0044904970166234	0.00218423604856824	TGFB3/BMP4/BMP8A	3
upregulated	GO:0030217	T cell differentiation	5/57	246/18862	0.000872993702088158	0.0044904970166234	0.00218423604856824	ZBTB16/LEP/SOCS1/BMP4/ABL1	5
upregulated	GO:0006606	protein import into nucleus	4/57	143/18862	0.000916178616629946	0.00461449642759014	0.00224455097193466	PIK3R1/ANGPT1/LEP/BMP4	4
upregulated	GO:0048592	eye morphogenesis	4/57	143/18862	0.000916178616629946	0.00461449642759014	0.00224455097193466	COL5A2/COL5A1/NTRK2/BMP4	4
upregulated	GO:0010934	macrophage cytokine production	2/57	15/18862	0.000918599458266568	0.00461449642759014	0.00224455097193466	IRAK3/TGFB3	2
upregulated	GO:0014856	skeletal muscle cell proliferation	2/57	15/18862	0.000918599458266568	0.00461449642759014	0.00224455097193466	FGF2/ANGPT1	2
upregulated	GO:0042976	activation of Janus kinase activity	2/57	15/18862	0.000918599458266568	0.00461449642759014	0.00224455097193466	GHR/SOCS1	2
upregulated	GO:0043508	negative regulation of JUN kinase activity	2/57	15/18862	0.000918599458266568	0.00461449642759014	0.00224455097193466	SFRP2/SFRP1	2
upregulated	GO:0050746	regulation of lipoprotein metabolic process	2/57	15/18862	0.000918599458266568	0.00461449642759014	0.00224455097193466	ITGB3/LEP	2
upregulated	GO:0060391	positive regulation of SMAD protein signal transduction	2/57	15/18862	0.000918599458266568	0.00461449642759014	0.00224455097193466	TGFB3/BMP4	2
upregulated	GO:0071380	cellular response to prostaglandin E stimulus	2/57	15/18862	0.000918599458266568	0.00461449642759014	0.00224455097193466	PPARG/SFRP1	2
upregulated	GO:2000052	positive regulation of non-canonical Wnt signaling pathway	2/57	15/18862	0.000918599458266568	0.00461449642759014	0.00224455097193466	SFRP1/ABL1	2
upregulated	GO:2001028	positive regulation of endothelial cell chemotaxis	2/57	15/18862	0.000918599458266568	0.00461449642759014	0.00224455097193466	FGF2/FGFR1	2
upregulated	GO:0045165	cell fate commitment	5/57	251/18862	0.000955202881998117	0.00475464174604664	0.00231271947432483	FGF2/SFRP2/PPARG/SFRP1/BMP4	5
upregulated	GO:0051893	regulation of focal adhesion assembly	3/57	64/18862	0.000956567060301631	0.00475464174604664	0.00231271947432483	SFRP1/THBS1/ABL1	3
upregulated	GO:0071300	cellular response to retinoic acid	3/57	64/18862	0.000956567060301631	0.00475464174604664	0.00231271947432483	PPARG/LEP/COL1A1	3
upregulated	GO:0072577	endothelial cell apoptotic process	3/57	64/18862	0.000956567060301631	0.00475464174604664	0.00231271947432483	ANGPT1/THBS1/ABL1	3
upregulated	GO:0090109	regulation of cell-substrate junction assembly	3/57	64/18862	0.000956567060301631	0.00475464174604664	0.00231271947432483	SFRP1/THBS1/ABL1	3
upregulated	GO:0001764	neuron migration	4/57	145/18862	0.000964768623310989	0.00478533344461606	0.00232764831497631	DDIT4/COL3A1/FGFR1/NTRK2	4
upregulated	GO:0002700	regulation of production of molecular mediator of immune response	4/57	146/18862	0.000989731984167314	0.00487840754617751	0.00237292076634774	ANGPT1/IRAK3/TGFB3/IL1R1	4
upregulated	GO:0016525	negative regulation of angiogenesis	4/57	146/18862	0.000989731984167314	0.00487840754617751	0.00237292076634774	GADD45A/PPARG/CREB3L1/THBS1	4
upregulated	GO:0045580	regulation of T cell differentiation	4/57	146/18862	0.000989731984167314	0.00487840754617751	0.00237292076634774	ZBTB16/SOCS1/BMP4/ABL1	4
upregulated	GO:0032729	positive regulation of interferon-gamma production	3/57	65/18862	0.00100071257900532	0.00490183070338497	0.002384314094114	CD14/ABL1/IL1R1	3
upregulated	GO:0060389	pathway-restricted SMAD protein phosphorylation	3/57	65/18862	0.00100071257900532	0.00490183070338497	0.002384314094114	TGFB3/BMP4/BMP8A	3
upregulated	GO:0071479	cellular response to ionizing radiation	3/57	65/18862	0.00100071257900532	0.00490183070338497	0.002384314094114	SFRP2/GADD45A/SFRP1	3
upregulated	GO:2000181	negative regulation of blood vessel morphogenesis	4/57	148/18862	0.00104101777468949	0.00504864848325073	0.00245572816836155	GADD45A/PPARG/CREB3L1/THBS1	4
upregulated	GO:0061035	regulation of cartilage development	3/57	66/18862	0.00104612869548212	0.00504864848325073	0.00245572816836155	ZBTB16/LEP/BMP4	3
upregulated	GO:0001710	mesodermal cell fate commitment	2/57	16/18862	0.00104779235781146	0.00504864848325073	0.00245572816836155	SFRP2/BMP4	2
upregulated	GO:0002693	positive regulation of cellular extravasation	2/57	16/18862	0.00104779235781146	0.00504864848325073	0.00245572816836155	PDGFD/IL1R1	2
upregulated	GO:0060026	convergent extension	2/57	16/18862	0.00104779235781146	0.00504864848325073	0.00245572816836155	SFRP2/SFRP1	2
upregulated	GO:1904948	midbrain dopaminergic neuron differentiation	2/57	16/18862	0.00104779235781146	0.00504864848325073	0.00245572816836155	SFRP2/SFRP1	2
upregulated	GO:1905288	vascular associated smooth muscle cell apoptotic process	2/57	16/18862	0.00104779235781146	0.00504864848325073	0.00245572816836155	PPARG/IGF1	2
upregulated	GO:1905459	regulation of vascular associated smooth muscle cell apoptotic process	2/57	16/18862	0.00104779235781146	0.00504864848325073	0.00245572816836155	PPARG/IGF1	2
upregulated	GO:1901343	negative regulation of vasculature development	4/57	149/18862	0.00106734914675431	0.00513240597858845	0.00249646890150917	GADD45A/PPARG/CREB3L1/THBS1	4
upregulated	GO:0010812	negative regulation of cell-substrate adhesion	3/57	67/18862	0.00109282950984301	0.00522930656366486	0.00254360260414114	PIK3R1/COL1A1/THBS1	3
upregulated	GO:0045669	positive regulation of osteoblast differentiation	3/57	67/18862	0.00109282950984301	0.00522930656366486	0.00254360260414114	SFRP2/BMP4/IGF1	3
upregulated	GO:0045834	positive regulation of lipid metabolic process	4/57	150/18862	0.00109414546482441	0.00522930656366486	0.00254360260414114	FGF2/PDGFRB/PPARG/CAPN2	4
upregulated	GO:0046883	regulation of hormone secretion	5/57	260/18862	0.00111754657821987	0.00533035852763052	0.00259275559136178	SPP1/ACVR1C/SFRP1/LEP/BMP8A	5
upregulated	GO:0051403	stress-activated MAPK cascade	5/57	261/18862	0.00113677272977336	0.00541112986894133	0.00263204382042176	SFRP2/GADD45A/SFRP1/LEP/GADD45G	5
upregulated	GO:0001707	mesoderm formation	3/57	68/18862	0.00114082896751367	0.00541951145331945	0.00263612073188057	SFRP2/ITGB3/BMP4	3
upregulated	GO:0007548	sex differentiation	5/57	262/18862	0.001156243536859	0.00548170881631347	0.00266637433674313	PDGFRB/FST/SFRP2/SFRP1/LEP	5
upregulated	GO:0035567	non-canonical Wnt signaling pathway	4/57	153/18862	0.00117736879736476	0.00557067681478596	0.00270964952626295	SFRP4/SFRP2/SFRP1/ABL1	4
upregulated	GO:0097094	craniofacial suture morphogenesis	2/57	17/18862	0.0011851959462142	0.00558632717865231	0.00271726206643468	TGFB3/BMP4	2
upregulated	GO:0042531	positive regulation of tyrosine phosphorylation of STAT protein	3/57	69/18862	0.00119014086017031	0.00558632717865231	0.00271726206643468	GHR/LEP/IGF1	3
upregulated	GO:0046626	regulation of insulin receptor signaling pathway	3/57	69/18862	0.00119014086017031	0.00558632717865231	0.00271726206643468	PIK3R1/LEP/SOCS1	3
upregulated	GO:0050709	negative regulation of protein secretion	3/57	69/18862	0.00119014086017031	0.00558632717865231	0.00271726206643468	ACVR1C/SFRP1/BMP8A	3
upregulated	GO:0051017	actin filament bundle assembly	4/57	154/18862	0.00120606959718931	0.00564986174397611	0.00274816610387121	PIK3R1/SFRP1/TGFB3/ABL1	4
upregulated	GO:0045123	cellular extravasation	3/57	70/18862	0.00124077882667103	0.00577806471355088	0.00281052569271897	PDGFD/LEP/IL1R1	3
upregulated	GO:0048332	mesoderm morphogenesis	3/57	70/18862	0.00124077882667103	0.00577806471355088	0.00281052569271897	SFRP2/ITGB3/BMP4	3
upregulated	GO:0048844	artery morphogenesis	3/57	70/18862	0.00124077882667103	0.00577806471355088	0.00281052569271897	PDGFRB/AKT3/BMP4	3
upregulated	GO:0030856	regulation of epithelial cell differentiation	4/57	156/18862	0.00126493752959666	0.00587897147121596	0.00285960804970981	SFRP4/FGF2/MMP9/BMP4	4
upregulated	GO:0002696	positive regulation of leukocyte activation	6/57	401/18862	0.00129253503258321	0.00596132373389268	0.00289966525944712	ZBTB16/PIK3R1/LEP/THBS1/SOCS1/IGF1	6
upregulated	GO:0002790	peptide secretion	6/57	401/18862	0.00129253503258321	0.00596132373389268	0.00289966525944712	ACVR1C/SFRP1/LEP/TGFB3/IGF1/BMP8A	6
upregulated	GO:0046579	positive regulation of Ras protein signal transduction	3/57	71/18862	0.00129275635398266	0.00596132373389268	0.00289966525944712	PDGFRB/COL3A1/IGF1	3
upregulated	GO:0072028	nephron morphogenesis	3/57	71/18862	0.00129275635398266	0.00596132373389268	0.00289966525944712	FGF2/PDGFRB/BMP4	3
upregulated	GO:0030258	lipid modification	5/57	270/18862	0.00132105111448078	0.00605380951402096	0.00294465154363533	PIK3R1/SOCS2/PPARG/LEP/SOCS1	5
upregulated	GO:0061572	actin filament bundle organization	4/57	158/18862	0.00132579032570351	0.00605380951402096	0.00294465154363533	PIK3R1/SFRP1/TGFB3/ABL1	4
upregulated	GO:0032026	response to magnesium ion	2/57	18/18862	0.00133076117652557	0.00605380951402096	0.00294465154363533	CD14/THBS1	2
upregulated	GO:0032695	negative regulation of interleukin-12 production	2/57	18/18862	0.00133076117652557	0.00605380951402096	0.00294465154363533	IRAK3/THBS1	2
upregulated	GO:0034199	activation of protein kinase A activity	2/57	18/18862	0.00133076117652557	0.00605380951402096	0.00294465154363533	PRKAR2B/PRKACB	2
upregulated	GO:0051546	keratinocyte migration	2/57	18/18862	0.00133076117652557	0.00605380951402096	0.00294465154363533	MMP9/FGF7	2
upregulated	GO:0060973	cell migration involved in heart development	2/57	18/18862	0.00133076117652557	0.00605380951402096	0.00294465154363533	PDGFRB/BMP4	2
upregulated	GO:0043154	negative regulation of cysteine-type endopeptidase activity involved in apoptotic process	3/57	72/18862	0.00134608677810328	0.00610002088887111	0.0029671293563202	MMP9/SFRP2/THBS1	3
upregulated	GO:0046834	lipid phosphorylation	3/57	72/18862	0.00134608677810328	0.00610002088887111	0.0029671293563202	PIK3R1/SOCS2/SOCS1	3
upregulated	GO:0051048	negative regulation of secretion	4/57	160/18862	0.00138866365781672	0.0062809097626538	0.00305511605299061	ACVR1C/SFRP1/LEP/BMP8A	4
upregulated	GO:0002244	hematopoietic progenitor cell differentiation	4/57	161/18862	0.0014208691608644	0.00640204597099398	0.0031140382774268	FST/SFRP1/BMP4/ABL1	4
upregulated	GO:0030307	positive regulation of cell growth	4/57	161/18862	0.0014208691608644	0.00640204597099398	0.0031140382774268	FN1/SFRP2/SFRP1/IGF1	4
upregulated	GO:0022409	positive regulation of cell-cell adhesion	5/57	276/18862	0.00145561667776429	0.00651447706415186	0.00316872622082065	ZBTB16/PIK3R1/LEP/SOCS1/IGF1	5
upregulated	GO:0031098	stress-activated protein kinase signaling cascade	5/57	276/18862	0.00145561667776429	0.00651447706415186	0.00316872622082065	SFRP2/GADD45A/SFRP1/LEP/GADD45G	5
upregulated	GO:0046323	glucose import	3/57	74/18862	0.00145685891142405	0.00651447706415186	0.00316872622082065	PIK3R1/LEP/IGF1	3
upregulated	GO:0071260	cellular response to mechanical stimulus	3/57	74/18862	0.00145685891142405	0.00651447706415186	0.00316872622082065	GADD45A/COL1A1/MMP7	3
upregulated	GO:0001832	blastocyst growth	2/57	19/18862	0.0014844392142276	0.00661097823528371	0.00321566564332443	ACVR1C/IGF1	2
upregulated	GO:0072074	kidney mesenchyme development	2/57	19/18862	0.0014844392142276	0.00661097823528371	0.00321566564332443	PDGFRB/BMP4	2
upregulated	GO:0051170	import into nucleus	4/57	163/18862	0.00148684008595326	0.00661097823528371	0.00321566564332443	PIK3R1/ANGPT1/LEP/BMP4	4
upregulated	GO:0048732	gland development	6/57	413/18862	0.00150209285623521	0.00665617643170937	0.00323765063286962	SOCS2/FGF7/SFRP1/TGFB3/BMP4/ABL1	6
upregulated	GO:0032868	response to insulin	5/57	278/18862	0.00150264381113981	0.00665617643170937	0.00323765063286962	PIK3R1/PPARG/ACVR1C/LEP/SOCS1	5
upregulated	GO:0060395	SMAD protein signal transduction	3/57	76/18862	0.00157319893001963	0.00695182337165914	0.00338145714281643	TGFB3/BMP4/BMP8A	3
upregulated	GO:0072593	reactive oxygen species metabolic process	5/57	281/18862	0.00157527552047338	0.00695182337165914	0.00338145714281643	DDIT4/PDGFRB/GADD45A/LEP/THBS1	5
upregulated	GO:0006644	phospholipid metabolic process	6/57	419/18862	0.00161614884486889	0.00711837796963407	0.00346247146163346	FGF2/PIK3R1/PDGFRB/SOCS2/CAPN2/SOCS1	6
upregulated	GO:0008589	regulation of smoothened signaling pathway	3/57	77/18862	0.00163348865826907	0.00711837796963407	0.00346247146163346	HHIP/SFRP1/PRKACB	3
upregulated	GO:0010827	regulation of glucose transmembrane transport	3/57	77/18862	0.00163348865826907	0.00711837796963407	0.00346247146163346	PIK3R1/LEP/IGF1	3
upregulated	GO:0051057	positive regulation of small GTPase mediated signal transduction	3/57	77/18862	0.00163348865826907	0.00711837796963407	0.00346247146163346	PDGFRB/COL3A1/IGF1	3
upregulated	GO:0055013	cardiac muscle cell development	3/57	77/18862	0.00163348865826907	0.00711837796963407	0.00346247146163346	PDGFRB/BMP4/IGF1	3
upregulated	GO:0021904	dorsal/ventral neural tube patterning	2/57	20/18862	0.0016461814364338	0.00711837796963407	0.00346247146163346	BMP4/PRKACB	2
upregulated	GO:0032891	negative regulation of organic acid transport	2/57	20/18862	0.0016461814364338	0.00711837796963407	0.00346247146163346	LEP/THBS1	2
upregulated	GO:0036120	cellular response to platelet-derived growth factor stimulus	2/57	20/18862	0.0016461814364338	0.00711837796963407	0.00346247146163346	PDGFRB/PDGFD	2
upregulated	GO:0043931	ossification involved in bone maturation	2/57	20/18862	0.0016461814364338	0.00711837796963407	0.00346247146163346	LEP/IGF1	2
upregulated	GO:0071379	cellular response to prostaglandin stimulus	2/57	20/18862	0.0016461814364338	0.00711837796963407	0.00346247146163346	PPARG/SFRP1	2
upregulated	GO:0150146	cell junction disassembly	2/57	20/18862	0.0016461814364338	0.00711837796963407	0.00346247146163346	PIK3R1/TGFB3	2
upregulated	GO:0060828	regulation of canonical Wnt signaling pathway	5/57	287/18862	0.00172826519433992	0.00745966018982918	0.00362847556436998	SFRP4/SFRP2/SFRP1/COL1A1/BAMBI	5
upregulated	GO:0010720	positive regulation of cell development	5/57	290/18862	0.0018087320387987	0.00779273055402139	0.00379048531373296	FN1/PPARG/NTRK2/BMP4/ABL1	5
upregulated	GO:0035357	peroxisome proliferator activated receptor signaling pathway	2/57	21/18862	0.00181593943109231	0.00779533272147082	0.00379175104176405	PPARG/LEP	2
upregulated	GO:0036119	response to platelet-derived growth factor	2/57	21/18862	0.00181593943109231	0.00779533272147082	0.00379175104176405	PDGFRB/PDGFD	2
upregulated	GO:2000117	negative regulation of cysteine-type endopeptidase activity	3/57	80/18862	0.00182298567933664	0.00781137783831906	0.00379955559491121	MMP9/SFRP2/THBS1	3
upregulated	GO:0008361	regulation of cell size	4/57	173/18862	0.00184904606177603	0.00790869157944422	0.00384689026200925	SPP1/FN1/AKT3/ABL1	4
upregulated	GO:0014910	regulation of smooth muscle cell migration	3/57	81/18862	0.00188906783578868	0.00803619668521997	0.00390891040084486	PDGFRB/PDGFD/IGF1	3
upregulated	GO:0022617	extracellular matrix disassembly	3/57	81/18862	0.00188906783578868	0.00803619668521997	0.00390891040084486	MMP9/CAPN2/MMP7	3
upregulated	GO:0140353	lipid export from cell	3/57	81/18862	0.00188906783578868	0.00803619668521997	0.00390891040084486	SPP1/NTRK2/LEP	3
upregulated	GO:0046486	glycerolipid metabolic process	6/57	433/18862	0.0019079656724938	0.00810199092222636	0.0039409135719249	FGF2/PIK3R1/PDGFRB/SOCS2/CAPN2/SOCS1	6
upregulated	GO:0048511	rhythmic process	5/57	294/18862	0.00192026324750249	0.00813957186239386	0.00395919342913204	PPARG/NTRK2/LEP/TGFB3/MMP7	5
upregulated	GO:2000773	negative regulation of cellular senescence	2/57	22/18862	0.0019936649961917	0.0084355610322735	0.00410316640415987	AKT3/ABL1	2
upregulated	GO:0001819	positive regulation of cytokine production	6/57	437/18862	0.00199826832988223	0.00843991328596057	0.00410528339685815	PIK3R1/CD14/LEP/THBS1/ABL1/IL1R1	6
upregulated	GO:0055006	cardiac cell development	3/57	83/18862	0.00202567834364137	0.00854040458810229	0.00415416367088861	PDGFRB/BMP4/IGF1	3
upregulated	GO:0021953	central nervous system neuron differentiation	4/57	178/18862	0.00205130642652115	0.0086176769982499	0.00419174997440453	SFRP2/SFRP1/NTRK2/LEP	4
upregulated	GO:0050796	regulation of insulin secretion	4/57	178/18862	0.00205130642652115	0.0086176769982499	0.00419174997440453	ACVR1C/SFRP1/LEP/BMP8A	4
upregulated	GO:0035023	regulation of Rho protein signal transduction	3/57	84/18862	0.00209623002475885	0.00879076214645764	0.00427594083764029	PDGFRB/COL3A1/ABL1	3
upregulated	GO:0046879	hormone secretion	5/57	302/18862	0.00215835937119229	0.00903525970812941	0.00439486762592532	SPP1/ACVR1C/SFRP1/LEP/BMP8A	5
upregulated	GO:0006979	response to oxidative stress	6/57	444/18862	0.00216406897782535	0.00904279655203354	0.00439853364465039	PDGFRB/PDGFD/MMP9/CAPN2/COL1A1/ABL1	6
upregulated	GO:0048041	focal adhesion assembly	3/57	85/18862	0.00216829464428539	0.00904279655203354	0.00439853364465039	SFRP1/THBS1/ABL1	3
upregulated	GO:0034695	response to prostaglandin E	2/57	23/18862	0.00217931013896954	0.00904279655203354	0.00439853364465039	PPARG/SFRP1	2
upregulated	GO:0048668	collateral sprouting	2/57	23/18862	0.00217931013896954	0.00904279655203354	0.00439853364465039	SPP1/ABL1	2
upregulated	GO:0070977	bone maturation	2/57	23/18862	0.00217931013896954	0.00904279655203354	0.00439853364465039	LEP/IGF1	2
upregulated	GO:0009314	response to radiation	6/57	447/18862	0.00223823441314693	0.0092536485813802	0.00450109480919584	PIK3R1/MMP9/COL3A1/SFRP2/GADD45A/SFRP1	6
upregulated	GO:0001657	ureteric bud development	3/57	86/18862	0.00224188351908068	0.0092536485813802	0.00450109480919584	FGF2/SFRP1/BMP4	3
upregulated	GO:0030512	negative regulation of transforming growth factor beta receptor signaling pathway	3/57	86/18862	0.00224188351908068	0.0092536485813802	0.00450109480919584	LTBP1/TGFB3/BAMBI	3
upregulated	GO:0060326	cell chemotaxis	5/57	306/18862	0.00228518656511837	0.00941592579449297	0.00458002855248304	FGF2/PDGFRB/PDGFD/FGFR1/THBS1	5
upregulated	GO:0072163	mesonephric epithelium development	3/57	87/18862	0.00231700782835398	0.00951383562216303	0.00462765316381545	FGF2/SFRP1/BMP4	3
upregulated	GO:0072164	mesonephric tubule development	3/57	87/18862	0.00231700782835398	0.00951383562216303	0.00462765316381545	FGF2/SFRP1/BMP4	3
upregulated	GO:0030308	negative regulation of cell growth	4/57	185/18862	0.0023595156774044	0.00967155644852742	0.00470437062143312	SPP1/SFRP2/PPARG/SFRP1	4
upregulated	GO:0060993	kidney morphogenesis	3/57	88/18862	0.00239367861451817	0.00979458441746516	0.0047642130227845	FGF2/PDGFRB/BMP4	3
upregulated	GO:0052547	regulation of peptidase activity	6/57	455/18862	0.00244543164432765	0.00998903825650102	0.00485879789466667	FN1/MMP9/SFRP2/PPARG/ACVR1C/THBS1	6
upregulated	GO:0051149	positive regulation of muscle cell differentiation	3/57	89/18862	0.00247190678403975	0.0100797442437269	0.00490291846448026	BMP4/IGF1/ABL1	3
upregulated	GO:0009914	hormone transport	5/57	312/18862	0.00248552184987613	0.0101177880819958	0.00492142348133368	SPP1/ACVR1C/SFRP1/LEP/BMP8A	5
upregulated	GO:0007254	JNK cascade	4/57	189/18862	0.00254926232636246	0.0103010359091029	0.00501055760352719	SFRP2/GADD45A/SFRP1/GADD45G	4
upregulated	GO:0014033	neural crest cell differentiation	3/57	90/18862	0.00255170310828472	0.0103010359091029	0.00501055760352719	FN1/SFRP1/BMP4	3
upregulated	GO:1903035	negative regulation of response to wounding	3/57	90/18862	0.00255170310828472	0.0103010359091029	0.00501055760352719	FGF2/SPP1/THBS1	3
upregulated	GO:0002092	positive regulation of receptor internalization	2/57	25/18862	0.00257416822802657	0.0103010359091029	0.00501055760352719	SFRP4/ANGPT1	2
upregulated	GO:0017145	stem cell division	2/57	25/18862	0.00257416822802657	0.0103010359091029	0.00501055760352719	ZBTB16/SFRP2	2
upregulated	GO:0051894	positive regulation of focal adhesion assembly	2/57	25/18862	0.00257416822802657	0.0103010359091029	0.00501055760352719	SFRP1/ABL1	2
upregulated	GO:0060330	regulation of response to interferon-gamma	2/57	25/18862	0.00257416822802657	0.0103010359091029	0.00501055760352719	PPARG/SOCS1	2
upregulated	GO:0060334	regulation of interferon-gamma-mediated signaling pathway	2/57	25/18862	0.00257416822802657	0.0103010359091029	0.00501055760352719	PPARG/SOCS1	2
upregulated	GO:0060740	prostate gland epithelium morphogenesis	2/57	25/18862	0.00257416822802657	0.0103010359091029	0.00501055760352719	SFRP1/BMP4	2
upregulated	GO:0072273	metanephric nephron morphogenesis	2/57	25/18862	0.00257416822802657	0.0103010359091029	0.00501055760352719	PDGFRB/BMP4	2
upregulated	GO:0045088	regulation of innate immune response	5/57	315/18862	0.00259035290514599	0.0103482626210655	0.00503352928936553	PPARG/LEP/IRAK3/SOCS1/PRKACB	5
upregulated	GO:0046578	regulation of Ras protein signal transduction	4/57	190/18862	0.00259829051035665	0.0103624390117433	0.00504042486984193	PDGFRB/COL3A1/IGF1/ABL1	4
upregulated	GO:0006869	lipid transport	6/57	461/18862	0.00261010241052	0.0103919929025931	0.00505480026604654	SPP1/PPARG/NTRK2/ITGB3/LEP/THBS1	6
upregulated	GO:2000377	regulation of reactive oxygen species metabolic process	4/57	192/18862	0.00269828658491326	0.010725007789529	0.00521678303055179	PDGFRB/GADD45A/LEP/THBS1	4
upregulated	GO:0001824	blastocyst development	3/57	92/18862	0.00271604263595305	0.0107413344446987	0.00522472452759372	ACVR1C/CAPN2/IGF1	3
upregulated	GO:0045638	negative regulation of myeloid cell differentiation	3/57	92/18862	0.00271604263595305	0.0107413344446987	0.00522472452759372	ZBTB16/PIK3R1/SFRP1	3
upregulated	GO:1901216	positive regulation of neuron death	3/57	92/18862	0.00271604263595305	0.0107413344446987	0.00522472452759372	DDIT4/CAPN2/ABL1	3
upregulated	GO:0060390	regulation of SMAD protein signal transduction	2/57	26/18862	0.00278328622794147	0.0109522313069497	0.00532730749944586	TGFB3/BMP4	2
upregulated	GO:0061082	myeloid leukocyte cytokine production	2/57	26/18862	0.00278328622794147	0.0109522313069497	0.00532730749944586	IRAK3/TGFB3	2
upregulated	GO:0071377	cellular response to glucagon stimulus	2/57	26/18862	0.00278328622794147	0.0109522313069497	0.00532730749944586	PRKAR2B/PRKACB	2
upregulated	GO:0008585	female gonad development	3/57	93/18862	0.00280060671416171	0.0109849143127182	0.00534320493777195	FST/SFRP1/LEP	3
upregulated	GO:0017038	protein import	4/57	194/18862	0.00280089725381464	0.0109849143127182	0.00534320493777195	PIK3R1/ANGPT1/LEP/BMP4	4
upregulated	GO:0042098	T cell proliferation	4/57	195/18862	0.00285319364479936	0.0111529638996213	0.00542494643861293	LEP/BMP4/IGF1/ABL1	4
upregulated	GO:1901888	regulation of cell junction assembly	4/57	195/18862	0.00285319364479936	0.0111529638996213	0.00542494643861293	SFRP1/NTRK2/THBS1/ABL1	4
upregulated	GO:0045666	positive regulation of neuron differentiation	3/57	94/18862	0.00288678069832765	0.0112656020309944	0.0054797350880826	SOCS2/FGFR1/BMP4	3
upregulated	GO:0035282	segmentation	3/57	95/18862	0.00297457469686012	0.0114988898773433	0.00559320932529996	SFRP2/SFRP1/BMP4	3
upregulated	GO:2001243	negative regulation of intrinsic apoptotic signaling pathway	3/57	95/18862	0.00297457469686012	0.0114988898773433	0.00559320932529996	MMP9/SFRP2/CREB3L1	3
upregulated	GO:0031069	hair follicle morphogenesis	2/57	27/18862	0.00300013391124247	0.0114988898773433	0.00559320932529996	FST/FGF7	2
upregulated	GO:0033688	regulation of osteoblast proliferation	2/57	27/18862	0.00300013391124247	0.0114988898773433	0.00559320932529996	SFRP1/ABL1	2
upregulated	GO:0035116	embryonic hindlimb morphogenesis	2/57	27/18862	0.00300013391124247	0.0114988898773433	0.00559320932529996	ZBTB16/BMP4	2
upregulated	GO:0045606	positive regulation of epidermal cell differentiation	2/57	27/18862	0.00300013391124247	0.0114988898773433	0.00559320932529996	SFRP4/BMP4	2
upregulated	GO:0045671	negative regulation of osteoclast differentiation	2/57	27/18862	0.00300013391124247	0.0114988898773433	0.00559320932529996	PIK3R1/SFRP1	2
upregulated	GO:0048265	response to pain	2/57	27/18862	0.00300013391124247	0.0114988898773433	0.00559320932529996	CAPN2/THBS1	2
upregulated	GO:0048799	animal organ maturation	2/57	27/18862	0.00300013391124247	0.0114988898773433	0.00559320932529996	LEP/IGF1	2
upregulated	GO:0060441	epithelial tube branching involved in lung morphogenesis	2/57	27/18862	0.00300013391124247	0.0114988898773433	0.00559320932529996	HHIP/BMP4	2
upregulated	GO:0060512	prostate gland morphogenesis	2/57	27/18862	0.00300013391124247	0.0114988898773433	0.00559320932529996	SFRP1/BMP4	2
upregulated	GO:1901890	positive regulation of cell junction assembly	3/57	96/18862	0.00306399868805784	0.0117246367949831	0.00570301555689005	SFRP1/NTRK2/ABL1	3
upregulated	GO:0010952	positive regulation of peptidase activity	4/57	200/18862	0.00312475450877754	0.0119377757204268	0.00580668909738766	FN1/SFRP2/PPARG/ACVR1C	4
upregulated	GO:0046545	development of primary female sexual characteristics	3/57	97/18862	0.00315506252092671	0.0120340914570403	0.00585353832213424	FST/SFRP1/LEP	3
upregulated	GO:0001958	endochondral ossification	2/57	28/18862	0.00322466431963643	0.0121620326815681	0.00591577059479292	COL1A1/BMP4	2
upregulated	GO:0036075	replacement ossification	2/57	28/18862	0.00322466431963643	0.0121620326815681	0.00591577059479292	COL1A1/BMP4	2
upregulated	GO:0046426	negative regulation of JAK-STAT cascade	2/57	28/18862	0.00322466431963643	0.0121620326815681	0.00591577059479292	SOCS2/SOCS1	2
upregulated	GO:0060795	cell fate commitment involved in formation of primary germ layer	2/57	28/18862	0.00322466431963643	0.0121620326815681	0.00591577059479292	SFRP2/BMP4	2
upregulated	GO:0061037	negative regulation of cartilage development	2/57	28/18862	0.00322466431963643	0.0121620326815681	0.00591577059479292	LEP/BMP4	2
upregulated	GO:0090344	negative regulation of cell aging	2/57	28/18862	0.00322466431963643	0.0121620326815681	0.00591577059479292	AKT3/ABL1	2
upregulated	GO:1903671	negative regulation of sprouting angiogenesis	2/57	28/18862	0.00322466431963643	0.0121620326815681	0.00591577059479292	CREB3L1/THBS1	2
upregulated	GO:0060070	canonical Wnt signaling pathway	5/57	333/18862	0.00328815561417454	0.012381715159595	0.00602262700422131	SFRP4/SFRP2/SFRP1/COL1A1/BAMBI	5
upregulated	GO:0009952	anterior/posterior pattern specification	4/57	203/18862	0.00329590463752561	0.0123911319254745	0.00602720744140202	ZBTB16/SFRP2/SFRP1/BMP4	4
upregulated	GO:0001701	in utero embryonic development	5/57	335/18862	0.00337329019976494	0.0126619048674802	0.00615891491581215	ACVR1C/ANGPT1/CAPN2/TGFB3/IGF1	5
upregulated	GO:0032006	regulation of TOR signaling	3/57	100/18862	0.00343818963728514	0.0128326686812182	0.00624197665182419	DDIT4/AKT3/LEP	3
upregulated	GO:0007435	salivary gland morphogenesis	2/57	29/18862	0.00345683069938788	0.0128326686812182	0.00624197665182419	FGF7/TGFB3	2
upregulated	GO:0030511	positive regulation of transforming growth factor beta receptor signaling pathway	2/57	29/18862	0.00345683069938788	0.0128326686812182	0.00624197665182419	CDKN1C/THBS1	2
upregulated	GO:0060325	face morphogenesis	2/57	29/18862	0.00345683069938788	0.0128326686812182	0.00624197665182419	COL1A1/TGFB3	2
upregulated	GO:0061036	positive regulation of cartilage development	2/57	29/18862	0.00345683069938788	0.0128326686812182	0.00624197665182419	ZBTB16/BMP4	2
upregulated	GO:1902430	negative regulation of amyloid-beta formation	2/57	29/18862	0.00345683069938788	0.0128326686812182	0.00624197665182419	NTRK2/IGF1	2
upregulated	GO:1903846	positive regulation of cellular response to transforming growth factor beta stimulus	2/57	29/18862	0.00345683069938788	0.0128326686812182	0.00624197665182419	CDKN1C/THBS1	2
upregulated	GO:0030073	insulin secretion	4/57	207/18862	0.00353391946784882	0.0130982478235338	0.00637115779463449	ACVR1C/SFRP1/LEP/BMP8A	4
upregulated	GO:0048738	cardiac muscle tissue development	4/57	208/18862	0.00359520318170462	0.013304505818189	0.0064714843610621	FGF2/PDGFRB/BMP4/IGF1	4
upregulated	GO:0090276	regulation of peptide hormone secretion	4/57	209/18862	0.00365720706217173	0.0135127791452073	0.00657279121131596	ACVR1C/SFRP1/LEP/BMP8A	4
upregulated	GO:0033137	negative regulation of peptidyl-serine phosphorylation	2/57	30/18862	0.00369658650054657	0.0135733137290676	0.00660223601882018	DDIT4/GADD45A	2
upregulated	GO:0034694	response to prostaglandin	2/57	30/18862	0.00369658650054657	0.0135733137290676	0.00660223601882018	PPARG/SFRP1	2
upregulated	GO:0038111	interleukin-7-mediated signaling pathway	2/57	30/18862	0.00369658650054657	0.0135733137290676	0.00660223601882018	SOCS2/SOCS1	2
upregulated	GO:0051491	positive regulation of filopodium assembly	2/57	30/18862	0.00369658650054657	0.0135733137290676	0.00660223601882018	PIK3R1/TGFB3	2
upregulated	GO:0031669	cellular response to nutrient levels	4/57	210/18862	0.00371993517038822	0.0136378368591407	0.00663362090698521	PPARG/SFRP1/LEP/COL1A1	4
upregulated	GO:0002062	chondrocyte differentiation	3/57	103/18862	0.00373641765087485	0.0136770264708768	0.00665268324292853	ZBTB16/SFRP2/BMP4	3
upregulated	GO:0061387	regulation of extent of cell growth	3/57	104/18862	0.00383922545688003	0.0140315964453464	0.00682515068185778	SPP1/FN1/ABL1	3
upregulated	GO:0003338	metanephros morphogenesis	2/57	31/18862	0.00394388537617775	0.0142377880323481	0.00692544494674059	PDGFRB/BMP4	2
upregulated	GO:0007431	salivary gland development	2/57	31/18862	0.00394388537617775	0.0142377880323481	0.00692544494674059	FGF7/TGFB3	2
upregulated	GO:0034390	smooth muscle cell apoptotic process	2/57	31/18862	0.00394388537617775	0.0142377880323481	0.00692544494674059	PPARG/IGF1	2
upregulated	GO:0034391	regulation of smooth muscle cell apoptotic process	2/57	31/18862	0.00394388537617775	0.0142377880323481	0.00692544494674059	PPARG/IGF1	2
upregulated	GO:0034405	response to fluid shear stress	2/57	31/18862	0.00394388537617775	0.0142377880323481	0.00692544494674059	PDGFRB/TGFB3	2
upregulated	GO:0045879	negative regulation of smoothened signaling pathway	2/57	31/18862	0.00394388537617775	0.0142377880323481	0.00692544494674059	HHIP/PRKACB	2
upregulated	GO:0048147	negative regulation of fibroblast proliferation	2/57	31/18862	0.00394388537617775	0.0142377880323481	0.00692544494674059	PPARG/SFRP1	2
upregulated	GO:0048730	epidermis morphogenesis	2/57	31/18862	0.00394388537617775	0.0142377880323481	0.00692544494674059	FST/FGF7	2
upregulated	GO:0048259	regulation of receptor-mediated endocytosis	3/57	106/18862	0.00404999201836554	0.0145985208478794	0.00710091007157381	SFRP4/ANGPT1/ITGB3	3
upregulated	GO:0032649	regulation of interferon-gamma production	3/57	107/18862	0.00415796809554045	0.0148621983054661	0.00722916621024252	CD14/ABL1/IL1R1	3
upregulated	GO:0033138	positive regulation of peptidyl-serine phosphorylation	3/57	107/18862	0.00415796809554045	0.0148621983054661	0.00722916621024252	SFRP2/ANGPT1/NTRK2	3
upregulated	GO:0046632	alpha-beta T cell differentiation	3/57	107/18862	0.00415796809554045	0.0148621983054661	0.00722916621024252	ZBTB16/SOCS1/ABL1	3
upregulated	GO:0048640	negative regulation of developmental growth	3/57	107/18862	0.00415796809554045	0.0148621983054661	0.00722916621024252	SPP1/SOCS2/BMP4	3
upregulated	GO:2000278	regulation of DNA biosynthetic process	3/57	107/18862	0.00415796809554045	0.0148621983054661	0.00722916621024252	FGF2/PDGFRB/PPARG	3
upregulated	GO:0032956	regulation of actin cytoskeleton organization	5/57	352/18862	0.0041624556302209	0.0148621983054661	0.00722916621024252	PIK3R1/PDGFRB/SFRP1/TGFB3/ABL1	5
upregulated	GO:0010165	response to X-ray	2/57	32/18862	0.00419868118159503	0.0148621983054661	0.00722916621024252	SFRP2/SFRP1	2
upregulated	GO:0010661	positive regulation of muscle cell apoptotic process	2/57	32/18862	0.00419868118159503	0.0148621983054661	0.00722916621024252	PPARG/CAPN2	2
upregulated	GO:0010743	regulation of macrophage derived foam cell differentiation	2/57	32/18862	0.00419868118159503	0.0148621983054661	0.00722916621024252	PPARG/ITGB3	2
upregulated	GO:0033687	osteoblast proliferation	2/57	32/18862	0.00419868118159503	0.0148621983054661	0.00722916621024252	SFRP1/ABL1	2
upregulated	GO:0045684	positive regulation of epidermis development	2/57	32/18862	0.00419868118159503	0.0148621983054661	0.00722916621024252	SFRP4/BMP4	2
upregulated	GO:0048011	neurotrophin TRK receptor signaling pathway	2/57	32/18862	0.00419868118159503	0.0148621983054661	0.00722916621024252	DDIT4/NTRK2	2
upregulated	GO:0060071	Wnt signaling pathway, planar cell polarity pathway	3/57	108/18862	0.00426768405002093	0.0150838353923644	0.00733697336680245	SFRP2/SFRP1/ABL1	3
upregulated	GO:0051251	positive regulation of lymphocyte activation	5/57	356/18862	0.00436584995939079	0.0154077305741729	0.00749452018833349	ZBTB16/PIK3R1/LEP/SOCS1/IGF1	5
upregulated	GO:0007088	regulation of mitotic nuclear division	3/57	109/18862	0.00437914824164433	0.015408597613297	0.00749494192742014	PDGFRB/BMP4/IGF1	3
upregulated	GO:1904659	glucose transmembrane transport	3/57	109/18862	0.00437914824164433	0.015408597613297	0.00749494192742014	PIK3R1/LEP/IGF1	3
upregulated	GO:0035025	positive regulation of Rho protein signal transduction	2/57	33/18862	0.00446092797359595	0.0155802528781953	0.00757843727685017	PDGFRB/COL3A1	2
upregulated	GO:0043552	positive regulation of phosphatidylinositol 3-kinase activity	2/57	33/18862	0.00446092797359595	0.0155802528781953	0.00757843727685017	FGF2/PDGFRB	2
upregulated	GO:0060323	head morphogenesis	2/57	33/18862	0.00446092797359595	0.0155802528781953	0.00757843727685017	COL1A1/TGFB3	2
upregulated	GO:1902992	negative regulation of amyloid precursor protein catabolic process	2/57	33/18862	0.00446092797359595	0.0155802528781953	0.00757843727685017	NTRK2/IGF1	2
upregulated	GO:1904893	negative regulation of STAT cascade	2/57	33/18862	0.00446092797359595	0.0155802528781953	0.00757843727685017	SOCS2/SOCS1	2
upregulated	GO:0048588	developmental cell growth	4/57	222/18862	0.00453062347093439	0.0158002983971582	0.00768547027410312	SPP1/FN1/IGF1/ABL1	4
upregulated	GO:0031623	receptor internalization	3/57	111/18862	0.00460735418133759	0.0160205643919559	0.00779261051366453	SFRP4/ANGPT1/ITGB3	3
upregulated	GO:0046660	female sex differentiation	3/57	111/18862	0.00460735418133759	0.0160205643919559	0.00779261051366453	FST/SFRP1/LEP	3
upregulated	GO:0042692	muscle cell differentiation	5/57	362/18862	0.0046841493091017	0.016140028038876	0.00785071918251132	PDGFRB/CAPN2/BMP4/IGF1/ABL1	5
upregulated	GO:0008645	hexose transmembrane transport	3/57	112/18862	0.00472411205703719	0.016140028038876	0.00785071918251132	PIK3R1/LEP/IGF1	3
upregulated	GO:0030326	embryonic limb morphogenesis	3/57	112/18862	0.00472411205703719	0.016140028038876	0.00785071918251132	ZBTB16/SFRP2/BMP4	3
upregulated	GO:0032609	interferon-gamma production	3/57	112/18862	0.00472411205703719	0.016140028038876	0.00785071918251132	CD14/ABL1/IL1R1	3
upregulated	GO:0035113	embryonic appendage morphogenesis	3/57	112/18862	0.00472411205703719	0.016140028038876	0.00785071918251132	ZBTB16/SFRP2/BMP4	3
upregulated	GO:0090175	regulation of establishment of planar polarity	3/57	112/18862	0.00472411205703719	0.016140028038876	0.00785071918251132	SFRP2/SFRP1/ABL1	3
upregulated	GO:0001569	branching involved in blood vessel morphogenesis	2/57	34/18862	0.00473058000970022	0.016140028038876	0.00785071918251132	SFRP2/ABL1	2
upregulated	GO:0002691	regulation of cellular extravasation	2/57	34/18862	0.00473058000970022	0.016140028038876	0.00785071918251132	PDGFD/IL1R1	2
upregulated	GO:0021532	neural tube patterning	2/57	34/18862	0.00473058000970022	0.016140028038876	0.00785071918251132	BMP4/PRKACB	2
upregulated	GO:0033280	response to vitamin D	2/57	34/18862	0.00473058000970022	0.016140028038876	0.00785071918251132	SPP1/SFRP1	2
upregulated	GO:0035137	hindlimb morphogenesis	2/57	34/18862	0.00473058000970022	0.016140028038876	0.00785071918251132	ZBTB16/BMP4	2
upregulated	GO:0060428	lung epithelium development	2/57	34/18862	0.00473058000970022	0.016140028038876	0.00785071918251132	FGF7/BMP4	2
upregulated	GO:2000352	negative regulation of endothelial cell apoptotic process	2/57	34/18862	0.00473058000970022	0.016140028038876	0.00785071918251132	ANGPT1/ABL1	2
upregulated	GO:0032869	cellular response to insulin stimulus	4/57	226/18862	0.0048253450425403	0.016439595447962	0.00799643265954502	PIK3R1/PPARG/LEP/SOCS1	4
upregulated	GO:0015749	monosaccharide transmembrane transport	3/57	114/18862	0.00496297706253128	0.016859840064225	0.00820084509689001	PIK3R1/LEP/IGF1	3
upregulated	GO:0055007	cardiac muscle cell differentiation	3/57	114/18862	0.00496297706253128	0.016859840064225	0.00820084509689001	PDGFRB/BMP4/IGF1	3
upregulated	GO:0009266	response to temperature stimulus	4/57	228/18862	0.00497743822217213	0.0168846719002132	0.00821292362430398	CD14/PPARG/THBS1/IGF1	4
upregulated	GO:0002755	MyD88-dependent toll-like receptor signaling pathway	2/57	35/18862	0.00500759174739056	0.0169140545287398	0.00822721571629109	CD14/IRAK3	2
upregulated	GO:0010762	regulation of fibroblast migration	2/57	35/18862	0.00500759174739056	0.0169140545287398	0.00822721571629109	FGF2/THBS1	2
upregulated	GO:1903960	negative regulation of anion transmembrane transport	2/57	35/18862	0.00500759174739056	0.0169140545287398	0.00822721571629109	LEP/THBS1	2
upregulated	GO:0032874	positive regulation of stress-activated MAPK cascade	3/57	116/18862	0.00520902564697015	0.0175442361661862	0.00853374424633146	GADD45A/LEP/GADD45G	3
upregulated	GO:0034219	carbohydrate transmembrane transport	3/57	116/18862	0.00520902564697015	0.0175442361661862	0.00853374424633146	PIK3R1/LEP/IGF1	3
upregulated	GO:0030224	monocyte differentiation	2/57	36/18862	0.00529191784335615	0.0177980313791508	0.00865719353291582	PPARG/BMP4	2
upregulated	GO:0048706	embryonic skeletal system development	3/57	117/18862	0.0053347625669957	0.0179166065727978	0.00871487004655583	COL1A1/TGFB3/BMP4	3
upregulated	GO:0097305	response to alcohol	4/57	233/18862	0.0053717185618487	0.0180150959155182	0.0087627765415325	CD14/PPARG/SFRP1/LEP	4
upregulated	GO:0003014	renal system process	3/57	118/18862	0.00546231769768428	0.0182412052110786	0.00887275903844793	PRKAR2B/BMP4/PRKACB	3
upregulated	GO:0051101	regulation of DNA binding	3/57	118/18862	0.00546231769768428	0.0182412052110786	0.00887275903844793	MMP9/PPARG/IGF1	3
upregulated	GO:0070304	positive regulation of stress-activated protein kinase signaling cascade	3/57	118/18862	0.00546231769768428	0.0182412052110786	0.00887275903844793	GADD45A/LEP/GADD45G	3
upregulated	GO:0007050	cell cycle arrest	4/57	235/18862	0.0055351287022779	0.018458246985986	0.00897833097559499	CDKN1C/GADD45A/THBS1/ABL1	4
upregulated	GO:0010737	protein kinase A signaling	2/57	37/18862	0.0055835131527388	0.0184890246193777	0.00899330161605969	PRKAR2B/PRKACB	2
upregulated	GO:0033762	response to glucagon	2/57	37/18862	0.0055835131527388	0.0184890246193777	0.00899330161605969	PRKAR2B/PRKACB	2
upregulated	GO:0046329	negative regulation of JNK cascade	2/57	37/18862	0.0055835131527388	0.0184890246193777	0.00899330161605969	SFRP2/SFRP1	2
upregulated	GO:0071542	dopaminergic neuron differentiation	2/57	37/18862	0.0055835131527388	0.0184890246193777	0.00899330161605969	SFRP2/SFRP1	2
upregulated	GO:0090218	positive regulation of lipid kinase activity	2/57	37/18862	0.0055835131527388	0.0184890246193777	0.00899330161605969	FGF2/PDGFRB	2
upregulated	GO:0034766	negative regulation of ion transmembrane transport	3/57	119/18862	0.00559169824259577	0.0184901954492558	0.00899387112291315	MMP9/LEP/THBS1	3
upregulated	GO:0034763	negative regulation of transmembrane transport	3/57	120/18862	0.00572291129373975	0.0188976133769504	0.00919204449241085	MMP9/LEP/THBS1	3
upregulated	GO:0010811	positive regulation of cell-substrate adhesion	3/57	121/18862	0.0058559638323024	0.0191561207885643	0.0093177858535962	FN1/SFRP1/ABL1	3
upregulated	GO:0003091	renal water homeostasis	2/57	38/18862	0.00588233272838165	0.0191561207885643	0.0093177858535962	PRKAR2B/PRKACB	2
upregulated	GO:0010463	mesenchymal cell proliferation	2/57	38/18862	0.00588233272838165	0.0191561207885643	0.0093177858535962	FGF7/BMP4	2
upregulated	GO:0010742	macrophage derived foam cell differentiation	2/57	38/18862	0.00588233272838165	0.0191561207885643	0.0093177858535962	PPARG/ITGB3	2
upregulated	GO:0038179	neurotrophin signaling pathway	2/57	38/18862	0.00588233272838165	0.0191561207885643	0.0093177858535962	DDIT4/NTRK2	2
upregulated	GO:0042307	positive regulation of protein import into nucleus	2/57	38/18862	0.00588233272838165	0.0191561207885643	0.0093177858535962	PIK3R1/LEP	2
upregulated	GO:0046326	positive regulation of glucose import	2/57	38/18862	0.00588233272838165	0.0191561207885643	0.0093177858535962	PIK3R1/IGF1	2
upregulated	GO:0048286	lung alveolus development	2/57	38/18862	0.00588233272838165	0.0191561207885643	0.0093177858535962	TGFB3/BMP4	2
upregulated	GO:0090077	foam cell differentiation	2/57	38/18862	0.00588233272838165	0.0191561207885643	0.0093177858535962	PPARG/ITGB3	2
upregulated	GO:1904706	negative regulation of vascular smooth muscle cell proliferation	2/57	38/18862	0.00588233272838165	0.0191561207885643	0.0093177858535962	PPARG/TGFB3	2
upregulated	GO:0031929	TOR signaling	3/57	122/18862	0.00599086272936965	0.0194826816860079	0.00947662931382093	DDIT4/AKT3/LEP	3
upregulated	GO:0001736	establishment of planar polarity	3/57	123/18862	0.0061276147466469	0.0198182170093607	0.00963983805132194	SFRP2/SFRP1/ABL1	3
upregulated	GO:0007164	establishment of tissue polarity	3/57	123/18862	0.0061276147466469	0.0198182170093607	0.00963983805132194	SFRP2/SFRP1/ABL1	3
upregulated	GO:0007173	epidermal growth factor receptor signaling pathway	3/57	123/18862	0.0061276147466469	0.0198182170093607	0.00963983805132194	PIK3R1/MMP9/ABL1	3
upregulated	GO:0007498	mesoderm development	3/57	123/18862	0.0061276147466469	0.0198182170093607	0.00963983805132194	SFRP2/ITGB3/BMP4	3
upregulated	GO:0030501	positive regulation of bone mineralization	2/57	39/18862	0.00618833182008049	0.0199599063213252	0.0097087575721999	TGFB3/BMP4	2
upregulated	GO:0072210	metanephric nephron development	2/57	39/18862	0.00618833182008049	0.0199599063213252	0.0097087575721999	PDGFRB/BMP4	2
upregulated	GO:0090596	sensory organ morphogenesis	4/57	244/18862	0.00631174327120943	0.0203301853524222	0.00988886610022185	COL5A2/COL5A1/NTRK2/BMP4	4
upregulated	GO:0032970	regulation of actin filament-based process	5/57	389/18862	0.0063239028346499	0.0203416002624093	0.00989441846063824	PIK3R1/PDGFRB/SFRP1/TGFB3/ABL1	5
upregulated	GO:0002698	negative regulation of immune effector process	3/57	125/18862	0.00640670464604303	0.0205799043119831	0.0100103326442291	ANGPT1/IRAK3/TGFB3	3
upregulated	GO:0010719	negative regulation of epithelial to mesenchymal transition	2/57	40/18862	0.00650146587383772	0.0206594359732582	0.010049017876825	SFRP2/SFRP1	2
upregulated	GO:0055023	positive regulation of cardiac muscle tissue growth	2/57	40/18862	0.00650146587383772	0.0206594359732582	0.010049017876825	FGF2/IGF1	2
upregulated	GO:0098760	response to interleukin-7	2/57	40/18862	0.00650146587383772	0.0206594359732582	0.010049017876825	SOCS2/SOCS1	2
upregulated	GO:0098761	cellular response to interleukin-7	2/57	40/18862	0.00650146587383772	0.0206594359732582	0.010049017876825	SOCS2/SOCS1	2
upregulated	GO:0150077	regulation of neuroinflammatory response	2/57	40/18862	0.00650146587383772	0.0206594359732582	0.010049017876825	MMP9/IGF1	2
upregulated	GO:1902895	positive regulation of pri-miRNA transcription by RNA polymerase II	2/57	40/18862	0.00650146587383772	0.0206594359732582	0.010049017876825	FGF2/PPARG	2
upregulated	GO:1904037	positive regulation of epithelial cell apoptotic process	2/57	40/18862	0.00650146587383772	0.0206594359732582	0.010049017876825	SFRP4/THBS1	2
upregulated	GO:1904591	positive regulation of protein import	2/57	40/18862	0.00650146587383772	0.0206594359732582	0.010049017876825	PIK3R1/LEP	2
upregulated	GO:0030072	peptide hormone secretion	4/57	247/18862	0.00658592604045976	0.0208996927171042	0.0101658818762615	ACVR1C/SFRP1/LEP/BMP8A	4
upregulated	GO:0033157	regulation of intracellular protein transport	4/57	248/18862	0.00667905243547795	0.0211667688592798	0.0102957911792391	PIK3R1/ANGPT1/LEP/BMP4	4
upregulated	GO:0001953	negative regulation of cell-matrix adhesion	2/57	41/18862	0.00682169053111886	0.0215033529292011	0.0104595100406868	PIK3R1/THBS1	2
upregulated	GO:0030850	prostate gland development	2/57	41/18862	0.00682169053111886	0.0215033529292011	0.0104595100406868	SFRP1/BMP4	2
upregulated	GO:0033574	response to testosterone	2/57	41/18862	0.00682169053111886	0.0215033529292011	0.0104595100406868	SPP1/THBS1	2
upregulated	GO:0035272	exocrine system development	2/57	41/18862	0.00682169053111886	0.0215033529292011	0.0104595100406868	FGF7/TGFB3	2
upregulated	GO:0048863	stem cell differentiation	4/57	251/18862	0.00696367703231596	0.0219216552977306	0.0106629777435182	FN1/SFRP1/BMP4/ABL1	4
upregulated	GO:0035264	multicellular organism growth	3/57	130/18862	0.00713731157600636	0.0224383390558602	0.010914299431527	SOCS2/GHR/IGF1	3
upregulated	GO:0032008	positive regulation of TOR signaling	2/57	42/18862	0.00714896162811166	0.0224450776648559	0.0109175771784292	AKT3/LEP	2
upregulated	GO:0019216	regulation of lipid metabolic process	5/57	402/18862	0.00724253144104416	0.0227086543589711	0.0110457843044372	FGF2/PDGFRB/PPARG/CAPN2/LEP	5
upregulated	GO:0007224	smoothened signaling pathway	3/57	131/18862	0.00728911908537252	0.0227941856431318	0.0110873878314973	HHIP/SFRP1/PRKACB	3
upregulated	GO:0072073	kidney epithelium development	3/57	131/18862	0.00728911908537252	0.0227941856431318	0.0110873878314973	FGF2/SFRP1/BMP4	3
upregulated	GO:0030879	mammary gland development	3/57	132/18862	0.0074428357651661	0.023244094234864	0.0113062292116349	SOCS2/TGFB3/BMP4	3
upregulated	GO:0022602	ovulation cycle process	2/57	43/18862	0.00748323519498774	0.023308599334256	0.0113376053294426	LEP/TGFB3	2
upregulated	GO:0045840	positive regulation of mitotic nuclear division	2/57	43/18862	0.00748323519498774	0.023308599334256	0.0113376053294426	PDGFRB/IGF1	2
upregulated	GO:0002687	positive regulation of leukocyte migration	3/57	133/18862	0.00759846732209281	0.0236363390612136	0.0114970221876475	PDGFD/THBS1/IL1R1	3
upregulated	GO:0045637	regulation of myeloid cell differentiation	4/57	258/18862	0.0076588410582438	0.0237927943927811	0.0115731240921662	ZBTB16/PIK3R1/SFRP1/THBS1	4
upregulated	GO:0008584	male gonad development	3/57	134/18862	0.00775601936116259	0.02399164631383	0.0116698482482394	PDGFRB/SFRP2/SFRP1	3
upregulated	GO:0035107	appendage morphogenesis	3/57	134/18862	0.00775601936116259	0.02399164631383	0.0116698482482394	ZBTB16/SFRP2/BMP4	3
upregulated	GO:0035108	limb morphogenesis	3/57	134/18862	0.00775601936116259	0.02399164631383	0.0116698482482394	ZBTB16/SFRP2/BMP4	3
upregulated	GO:0010761	fibroblast migration	2/57	44/18862	0.00782446745516693	0.02399164631383	0.0116698482482394	FGF2/THBS1	2
upregulated	GO:0045124	regulation of bone resorption	2/57	44/18862	0.00782446745516693	0.02399164631383	0.0116698482482394	SPP1/ITGB3	2
upregulated	GO:0060324	face development	2/57	44/18862	0.00782446745516693	0.02399164631383	0.0116698482482394	COL1A1/TGFB3	2
upregulated	GO:0060421	positive regulation of heart growth	2/57	44/18862	0.00782446745516693	0.02399164631383	0.0116698482482394	FGF2/IGF1	2
upregulated	GO:0060976	coronary vasculature development	2/57	44/18862	0.00782446745516693	0.02399164631383	0.0116698482482394	PDGFRB/BMP4	2
upregulated	GO:0090199	regulation of release of cytochrome c from mitochondria	2/57	44/18862	0.00782446745516693	0.02399164631383	0.0116698482482394	MMP9/IGF1	2
upregulated	GO:0150076	neuroinflammatory response	2/57	44/18862	0.00782446745516693	0.02399164631383	0.0116698482482394	MMP9/IGF1	2
upregulated	GO:0001894	tissue homeostasis	4/57	260/18862	0.00786556301591755	0.0240863739047747	0.0117159249783139	SPP1/ANGPT1/AKT3/ITGB3	4
upregulated	GO:0001890	placenta development	3/57	135/18862	0.00791549738636749	0.0241141797796305	0.0117294501168447	SPP1/PPARG/LEP	3
upregulated	GO:0043524	negative regulation of neuron apoptotic process	3/57	135/18862	0.00791549738636749	0.0241141797796305	0.0117294501168447	ANGPT1/NTRK2/TGFB3	3
upregulated	GO:0046546	development of primary male sexual characteristics	3/57	135/18862	0.00791549738636749	0.0241141797796305	0.0117294501168447	PDGFRB/SFRP2/SFRP1	3
upregulated	GO:0051783	regulation of nuclear division	3/57	135/18862	0.00791549738636749	0.0241141797796305	0.0117294501168447	PDGFRB/BMP4/IGF1	3
upregulated	GO:0010665	regulation of cardiac muscle cell apoptotic process	2/57	45/18862	0.00817261482458396	0.0247062017936527	0.0120174173106289	SFRP2/CAPN2	2
upregulated	GO:0010828	positive regulation of glucose transmembrane transport	2/57	45/18862	0.00817261482458396	0.0247062017936527	0.0120174173106289	PIK3R1/IGF1	2
upregulated	GO:0032570	response to progesterone	2/57	45/18862	0.00817261482458396	0.0247062017936527	0.0120174173106289	THBS1/TGFB3	2
upregulated	GO:0032924	activin receptor signaling pathway	2/57	45/18862	0.00817261482458396	0.0247062017936527	0.0120174173106289	FST/ACVR1C	2
upregulated	GO:0034122	negative regulation of toll-like receptor signaling pathway	2/57	45/18862	0.00817261482458396	0.0247062017936527	0.0120174173106289	CD14/IRAK3	2
upregulated	GO:0048701	embryonic cranial skeleton morphogenesis	2/57	45/18862	0.00817261482458396	0.0247062017936527	0.0120174173106289	TGFB3/BMP4	2
upregulated	GO:0030183	B cell differentiation	3/57	137/18862	0.00824025291010577	0.0248788198475188	0.0121013809731127	PIK3R1/SFRP1/ABL1	3
upregulated	GO:0010171	body morphogenesis	2/57	46/18862	0.00852763391095785	0.0256480811003458	0.0124755596337312	COL1A1/TGFB3	2
upregulated	GO:0050798	activated T cell proliferation	2/57	46/18862	0.00852763391095785	0.0256480811003458	0.0124755596337312	IGF1/ABL1	2
upregulated	GO:0051489	regulation of filopodium assembly	2/57	46/18862	0.00852763391095785	0.0256480811003458	0.0124755596337312	PIK3R1/TGFB3	2
upregulated	GO:0002831	regulation of response to biotic stimulus	5/57	420/18862	0.00866371760209391	0.0260242204307172	0.0126585186874038	PPARG/LEP/IRAK3/SOCS1/PRKACB	5
upregulated	GO:0051146	striated muscle cell differentiation	4/57	269/18862	0.00884136160086917	0.0264666656397778	0.0128737297813137	PDGFRB/CAPN2/BMP4/IGF1	4
upregulated	GO:0010662	regulation of striated muscle cell apoptotic process	2/57	47/18862	0.00888948151306386	0.0264666656397778	0.0128737297813137	SFRP2/CAPN2	2
upregulated	GO:0030225	macrophage differentiation	2/57	47/18862	0.00888948151306386	0.0264666656397778	0.0128737297813137	MMP9/BMP4	2
upregulated	GO:0030574	collagen catabolic process	2/57	47/18862	0.00888948151306386	0.0264666656397778	0.0128737297813137	MMP9/MMP7	2
upregulated	GO:0045581	negative regulation of T cell differentiation	2/57	47/18862	0.00888948151306386	0.0264666656397778	0.0128737297813137	SOCS1/BMP4	2
upregulated	GO:0070169	positive regulation of biomineral tissue development	2/57	47/18862	0.00888948151306386	0.0264666656397778	0.0128737297813137	TGFB3/BMP4	2
upregulated	GO:1903587	regulation of blood vessel endothelial cell proliferation involved in sprouting angiogenesis	2/57	47/18862	0.00888948151306386	0.0264666656397778	0.0128737297813137	FGF2/THBS1	2
upregulated	GO:1903532	positive regulation of secretion by cell	4/57	271/18862	0.00906848099792067	0.0269633886674479	0.0131153423108788	SPP1/LEP/TGFB3/IGF1	4
upregulated	GO:0010212	response to ionizing radiation	3/57	142/18862	0.00908621260627524	0.0269633886674479	0.0131153423108788	SFRP2/GADD45A/SFRP1	3
upregulated	GO:0034329	cell junction assembly	5/57	425/18862	0.00909057915259998	0.0269633886674479	0.0131153423108788	FN1/SFRP1/NTRK2/THBS1/ABL1	5
upregulated	GO:0052548	regulation of endopeptidase activity	5/57	426/18862	0.00917767101468002	0.0271288999080723	0.0131958491271348	MMP9/SFRP2/PPARG/ACVR1C/THBS1	5
upregulated	GO:0002762	negative regulation of myeloid leukocyte differentiation	2/57	48/18862	0.0092581146200078	0.0271288999080723	0.0131958491271348	PIK3R1/SFRP1	2
upregulated	GO:0010656	negative regulation of muscle cell apoptotic process	2/57	48/18862	0.0092581146200078	0.0271288999080723	0.0131958491271348	SFRP2/IGF1	2
upregulated	GO:0010659	cardiac muscle cell apoptotic process	2/57	48/18862	0.0092581146200078	0.0271288999080723	0.0131958491271348	SFRP2/CAPN2	2
upregulated	GO:0035850	epithelial cell differentiation involved in kidney development	2/57	48/18862	0.0092581146200078	0.0271288999080723	0.0131958491271348	MMP9/BMP4	2
upregulated	GO:0043616	keratinocyte proliferation	2/57	48/18862	0.0092581146200078	0.0271288999080723	0.0131958491271348	FST/FGF7	2
upregulated	GO:0110151	GINS complex	2/57	48/18862	0.0092581146200078	0.0271288999080723	0.0131958491271348	TGFB3/BMP4	2
upregulated	GO:1902003	regulation of amyloid-beta formation	2/57	48/18862	0.0092581146200078	0.0271288999080723	0.0131958491271348	NTRK2/IGF1	2
upregulated	GO:2001238	positive regulation of extrinsic apoptotic signaling pathway	2/57	48/18862	0.0092581146200078	0.0271288999080723	0.0131958491271348	SFRP1/THBS1	2
upregulated	GO:0008286	insulin receptor signaling pathway	3/57	143/18862	0.00926128476319623	0.0271288999080723	0.0131958491271348	PIK3R1/LEP/SOCS1	3
upregulated	GO:0110053	regulation of actin filament organization	4/57	273/18862	0.00929939138336089	0.027206769586264	0.0132337259495816	PIK3R1/SFRP1/TGFB3/ABL1	4
upregulated	GO:0010975	regulation of neuron projection development	5/57	428/18862	0.00935358921109423	0.0273314655041999	0.0132943796629805	SPP1/FN1/SFRP2/SFRP1/NTRK2	5
upregulated	GO:0001738	morphogenesis of a polarized epithelium	3/57	144/18862	0.00943832800657922	0.0274770560092892	0.0133651967748432	SFRP2/SFRP1/ABL1	3
upregulated	GO:0010675	regulation of cellular carbohydrate metabolic process	3/57	144/18862	0.00943832800657922	0.0274770560092892	0.0133651967748432	DDIT4/LEP/IGF1	3
upregulated	GO:0035051	cardiocyte differentiation	3/57	144/18862	0.00943832800657922	0.0274770560092892	0.0133651967748432	PDGFRB/BMP4/IGF1	3
upregulated	GO:0038127	ERBB signaling pathway	3/57	145/18862	0.00961734686678912	0.0278392544176226	0.013541374783043	PIK3R1/MMP9/ABL1	3
upregulated	GO:0032330	regulation of chondrocyte differentiation	2/57	49/18862	0.00963349041050303	0.0278392544176226	0.013541374783043	ZBTB16/BMP4	2
upregulated	GO:0032369	negative regulation of lipid transport	2/57	49/18862	0.00963349041050303	0.0278392544176226	0.013541374783043	ITGB3/THBS1	2
upregulated	GO:0032873	negative regulation of stress-activated MAPK cascade	2/57	49/18862	0.00963349041050303	0.0278392544176226	0.013541374783043	SFRP2/SFRP1	2
upregulated	GO:0046638	positive regulation of alpha-beta T cell differentiation	2/57	49/18862	0.00963349041050303	0.0278392544176226	0.013541374783043	ZBTB16/SOCS1	2
upregulated	GO:0070303	negative regulation of stress-activated protein kinase signaling cascade	2/57	49/18862	0.00963349041050303	0.0278392544176226	0.013541374783043	SFRP2/SFRP1	2
upregulated	GO:0010658	striated muscle cell apoptotic process	2/57	50/18862	0.01001556625215	0.0288375023430806	0.0140269355341407	SFRP2/CAPN2	2
upregulated	GO:0048260	positive regulation of receptor-mediated endocytosis	2/57	50/18862	0.01001556625215	0.0288375023430806	0.0140269355341407	SFRP4/ANGPT1	2
upregulated	GO:1904036	negative regulation of epithelial cell apoptotic process	2/57	50/18862	0.01001556625215	0.0288375023430806	0.0140269355341407	ANGPT1/ABL1	2
upregulated	GO:0098727	maintenance of cell number	3/57	148/18862	0.0101663010491525	0.0292358547832509	0.0142206993328102	FGF2/SFRP1/IGF1	3
upregulated	GO:0008643	carbohydrate transport	3/57	149/18862	0.0103532658142702	0.0297011671779976	0.0144470333227202	PIK3R1/LEP/IGF1	3
upregulated	GO:0046631	alpha-beta T cell activation	3/57	149/18862	0.0103532658142702	0.0297011671779976	0.0144470333227202	ZBTB16/SOCS1/ABL1	3
upregulated	GO:0046651	lymphocyte proliferation	4/57	282/18862	0.0103860553207555	0.0297391665779601	0.0144655167242045	LEP/BMP4/IGF1/ABL1	4
upregulated	GO:0043277	apoptotic cell clearance	2/57	51/18862	0.0104042997007179	0.0297391665779601	0.0144655167242045	ITGB3/THBS1	2
upregulated	GO:1904645	response to amyloid-beta	2/57	51/18862	0.0104042997007179	0.0297391665779601	0.0144655167242045	MMP9/IGF1	2
upregulated	GO:0015908	fatty acid transport	3/57	150/18862	0.0105422274540548	0.0300606268345694	0.0146218791665063	PPARG/NTRK2/THBS1	3
upregulated	GO:0050777	negative regulation of immune response	3/57	150/18862	0.0105422274540548	0.0300606268345694	0.0146218791665063	COL3A1/PPARG/IRAK3	3
upregulated	GO:0050770	regulation of axonogenesis	3/57	151/18862	0.010733189945701	0.0305682285425816	0.0148687832274266	SPP1/FN1/NTRK2	3
upregulated	GO:0032943	mononuclear cell proliferation	4/57	285/18862	0.0107658237198297	0.0305731056440691	0.0148711555129091	LEP/BMP4/IGF1/ABL1	4
upregulated	GO:0001658	branching involved in ureteric bud morphogenesis	2/57	52/18862	0.0107996484994297	0.0305731056440691	0.0148711555129091	FGF2/BMP4	2
upregulated	GO:0051155	positive regulation of striated muscle cell differentiation	2/57	52/18862	0.0107996484994297	0.0305731056440691	0.0148711555129091	BMP4/IGF1	2
upregulated	GO:0060350	endochondral bone morphogenesis	2/57	52/18862	0.0107996484994297	0.0305731056440691	0.0148711555129091	COL1A1/BMP4	2
upregulated	GO:2000772	regulation of cellular senescence	2/57	52/18862	0.0107996484994297	0.0305731056440691	0.0148711555129091	AKT3/ABL1	2
upregulated	GO:0002440	production of molecular mediator of immune response	4/57	286/18862	0.0108943880548958	0.0308043714941425	0.0149836462248866	ANGPT1/IRAK3/TGFB3/IL1R1	4
upregulated	GO:0046661	male sex differentiation	3/57	153/18862	0.0111211329439864	0.0313329294519711	0.0152407436777906	PDGFRB/SFRP2/SFRP1	3
upregulated	GO:0051250	negative regulation of lymphocyte activation	3/57	153/18862	0.0111211329439864	0.0313329294519711	0.0152407436777906	SFRP1/SOCS1/BMP4	3
upregulated	GO:1990845	adaptive thermogenesis	3/57	153/18862	0.0111211329439864	0.0313329294519711	0.0152407436777906	LEP/GADD45G/BMP8A	3
upregulated	GO:0001954	positive regulation of cell-matrix adhesion	2/57	54/18862	0.0116100240531674	0.032632460463724	0.015872852433591	SFRP1/ABL1	2
upregulated	GO:0046622	positive regulation of organ growth	2/57	54/18862	0.0116100240531674	0.032632460463724	0.015872852433591	FGF2/IGF1	2
upregulated	GO:0001755	neural crest cell migration	2/57	55/18862	0.0120249672255009	0.0336385635301039	0.0163622340272156	FN1/BMP4	2
upregulated	GO:0001836	release of cytochrome c from mitochondria	2/57	55/18862	0.0120249672255009	0.0336385635301039	0.0163622340272156	MMP9/IGF1	2
upregulated	GO:0035904	aorta development	2/57	55/18862	0.0120249672255009	0.0336385635301039	0.0163622340272156	PDGFRB/LEP	2
upregulated	GO:1902991	regulation of amyloid precursor protein catabolic process	2/57	55/18862	0.0120249672255009	0.0336385635301039	0.0163622340272156	NTRK2/IGF1	2
upregulated	GO:0051047	positive regulation of secretion	4/57	295/18862	0.0120964486612462	0.0337984796321921	0.0164400192954464	SPP1/LEP/TGFB3/IGF1	4
upregulated	GO:0030203	glycosaminoglycan metabolic process	3/57	158/18862	0.0121262665795277	0.0338417439648521	0.0164610636285489	FGF2/PDGFRB/ANGPT1	3
upregulated	GO:0034614	cellular response to reactive oxygen species	3/57	159/18862	0.0123333683945794	0.0343385410136816	0.0167027121629669	PDGFD/MMP9/ABL1	3
upregulated	GO:0051147	regulation of muscle cell differentiation	3/57	159/18862	0.0123333683945794	0.0343385410136816	0.0167027121629669	BMP4/IGF1/ABL1	3
upregulated	GO:0060135	maternal process involved in female pregnancy	2/57	56/18862	0.0124463585811801	0.0346123116727518	0.0168358777658763	SPP1/MMP7	2
upregulated	GO:0007409	axonogenesis	5/57	460/18862	0.0124943411254236	0.0347048698789707	0.0168808992790553	PIK3R1/SPP1/FN1/NTRK2/ABL1	5
upregulated	GO:2001242	regulation of intrinsic apoptotic signaling pathway	3/57	160/18862	0.0125425028799953	0.0347977077551925	0.0169260568273546	MMP9/SFRP2/CREB3L1	3
upregulated	GO:0009408	response to heat	3/57	161/18862	0.0127536731404851	0.0353420449350766	0.0171908294987265	CD14/THBS1/IGF1	3
upregulated	GO:0034205	amyloid-beta formation	2/57	57/18862	0.0128741567900487	0.0355923702357201	0.0173125909749084	NTRK2/IGF1	2
upregulated	GO:0051785	positive regulation of nuclear division	2/57	57/18862	0.0128741567900487	0.0355923702357201	0.0173125909749084	PDGFRB/IGF1	2
upregulated	GO:0032635	interleukin-6 production	3/57	162/18862	0.0129668821968144	0.0358067939961156	0.0174168894758074	CAPN2/LEP/IRAK3	3
upregulated	GO:0002697	regulation of immune effector process	5/57	465/18862	0.0130426536078811	0.0359739546357563	0.0174981985811588	ANGPT1/LEP/IRAK3/TGFB3/IL1R1	5
upregulated	GO:0060675	ureteric bud morphogenesis	2/57	58/18862	0.0133083207051628	0.0366211482341367	0.0178130019498621	FGF2/BMP4	2
upregulated	GO:0061005	cell differentiation involved in kidney development	2/57	58/18862	0.0133083207051628	0.0366211482341367	0.0178130019498621	MMP9/BMP4	2
upregulated	GO:1903034	regulation of response to wounding	3/57	164/18862	0.0133994283638607	0.0368289294145229	0.0179140694136046	FGF2/SPP1/THBS1	3
upregulated	GO:0072171	mesonephric tubule morphogenesis	2/57	59/18862	0.0137488093620923	0.0377452777952325	0.018359793162843	FGF2/BMP4	2
upregulated	GO:0048736	appendage development	3/57	167/18862	0.0140636093406573	0.0385199323124036	0.0187365951772587	ZBTB16/SFRP2/BMP4	3
upregulated	GO:0060173	limb development	3/57	167/18862	0.0140636093406573	0.0385199323124036	0.0187365951772587	ZBTB16/SFRP2/BMP4	3
upregulated	GO:0023061	signal release	5/57	475/18862	0.0141879601530843	0.0386571730687316	0.0188033508629199	SPP1/ACVR1C/SFRP1/LEP/BMP8A	5
upregulated	GO:0032615	interleukin-12 production	2/57	60/18862	0.0141955819782254	0.0386571730687316	0.0188033508629199	IRAK3/THBS1	2
upregulated	GO:0032655	regulation of interleukin-12 production	2/57	60/18862	0.0141955819782254	0.0386571730687316	0.0188033508629199	IRAK3/THBS1	2
upregulated	GO:0032890	regulation of organic acid transport	2/57	60/18862	0.0141955819782254	0.0386571730687316	0.0188033508629199	LEP/THBS1	2
upregulated	GO:0090342	regulation of cell aging	2/57	60/18862	0.0141955819782254	0.0386571730687316	0.0188033508629199	AKT3/ABL1	2
upregulated	GO:0043010	camera-type eye development	4/57	310/18862	0.0142838210342391	0.038733167238982	0.0188403154139546	FGF2/PDGFRB/NTRK2/BMP4	4
upregulated	GO:0042129	regulation of T cell proliferation	3/57	168/18862	0.0142891099810052	0.038733167238982	0.0188403154139546	LEP/BMP4/IGF1	3
upregulated	GO:0043112	receptor metabolic process	3/57	168/18862	0.0142891099810052	0.038733167238982	0.0188403154139546	SFRP4/ANGPT1/ITGB3	3
upregulated	GO:0055001	muscle cell development	3/57	168/18862	0.0142891099810052	0.038733167238982	0.0188403154139546	PDGFRB/BMP4/IGF1	3
upregulated	GO:1903793	positive regulation of anion transport	5/57	478/18862	0.0145444006231773	0.0393799654487633	0.0191549264605099	PIK3R1/SPP1/LEP/TGFB3/IGF1	5
upregulated	GO:0051222	positive regulation of protein transport	4/57	312/18862	0.0145932178750281	0.0394217247173241	0.0191752387108944	PIK3R1/LEP/TGFB3/IGF1	4
upregulated	GO:0070661	leukocyte proliferation	4/57	312/18862	0.0145932178750281	0.0394217247173241	0.0191752387108944	LEP/BMP4/IGF1/ABL1	4
upregulated	GO:0046824	positive regulation of nucleocytoplasmic transport	2/57	61/18862	0.014648597952075	0.0394359632438417	0.0191821645150499	PIK3R1/LEP	2
upregulated	GO:0070613	regulation of protein processing	2/57	61/18862	0.014648597952075	0.0394359632438417	0.0191821645150499	THBS1/PRKACB	2
upregulated	GO:1903961	positive regulation of anion transmembrane transport	2/57	61/18862	0.014648597952075	0.0394359632438417	0.0191821645150499	PIK3R1/IGF1	2
upregulated	GO:0042490	mechanoreceptor differentiation	2/57	62/18862	0.0151078168625876	0.0404875773127916	0.0196936832511896	NTRK2/BMP4	2
upregulated	GO:0045453	bone resorption	2/57	62/18862	0.0151078168625876	0.0404875773127916	0.0196936832511896	SPP1/ITGB3	2
upregulated	GO:0045604	regulation of epidermal cell differentiation	2/57	62/18862	0.0151078168625876	0.0404875773127916	0.0196936832511896	SFRP4/BMP4	2
upregulated	GO:0070527	platelet aggregation	2/57	62/18862	0.0151078168625876	0.0404875773127916	0.0196936832511896	FN1/ITGB3	2
upregulated	GO:0006022	aminoglycan metabolic process	3/57	172/18862	0.0152117122489354	0.0407197875507215	0.0198066333256814	FGF2/PDGFRB/ANGPT1	3
upregulated	GO:0045670	regulation of osteoclast differentiation	2/57	63/18862	0.0155731984684549	0.0414524482345232	0.0201630089943444	PIK3R1/SFRP1	2
upregulated	GO:0046173	polyol biosynthetic process	2/57	63/18862	0.0155731984684549	0.0414524482345232	0.0201630089943444	FGF2/LEP	2
upregulated	GO:0046847	filopodium assembly	2/57	63/18862	0.0155731984684549	0.0414524482345232	0.0201630089943444	PIK3R1/TGFB3	2
upregulated	GO:0048662	negative regulation of smooth muscle cell proliferation	2/57	63/18862	0.0155731984684549	0.0414524482345232	0.0201630089943444	PPARG/TGFB3	2
upregulated	GO:1903317	regulation of protein maturation	2/57	63/18862	0.0155731984684549	0.0414524482345232	0.0201630089943444	THBS1/PRKACB	2
upregulated	GO:0051056	regulation of small GTPase mediated signal transduction	4/57	319/18862	0.0157095936159726	0.0417684127559812	0.020316698239718	PDGFRB/COL3A1/IGF1/ABL1	4
upregulated	GO:0034612	response to tumor necrosis factor	4/57	320/18862	0.0158733584281208	0.0421563546105661	0.0205053981943992	CD14/SFRP1/COL1A1/THBS1	4
upregulated	GO:0045930	negative regulation of mitotic cell cycle	4/57	321/18862	0.0160382005336687	0.0425157610462812	0.0206802181508695	CDKN1C/GADD45A/BMP4/ABL1	4
upregulated	GO:0072089	stem cell proliferation	2/57	64/18862	0.0160447027074276	0.0425157610462812	0.0206802181508695	FGF2/SFRP2	2
upregulated	GO:0048839	inner ear development	3/57	176/18862	0.0161673793777161	0.0427928057295827	0.0208149762816713	PDGFRB/TGFB3/BMP4	3
upregulated	GO:0008217	regulation of blood pressure	3/57	177/18862	0.0164114775570527	0.0433577640970679	0.0210897793664153	PPARG/LEP/COL1A2	3
upregulated	GO:0090066	regulation of anatomical structure size	5/57	493/18862	0.0164175523518758	0.0433577640970679	0.0210897793664153	SPP1/FN1/AKT3/LEP/ABL1	5
upregulated	GO:0001756	somitogenesis	2/57	65/18862	0.0165222896956315	0.0434361290590032	0.0211278971013052	SFRP2/SFRP1	2
upregulated	GO:0045824	negative regulation of innate immune response	2/57	65/18862	0.0165222896956315	0.0434361290590032	0.0211278971013052	PPARG/IRAK3	2
upregulated	GO:1904888	cranial skeletal system development	2/57	65/18862	0.0165222896956315	0.0434361290590032	0.0211278971013052	TGFB3/BMP4	2
upregulated	GO:2000573	positive regulation of DNA biosynthetic process	2/57	65/18862	0.0165222896956315	0.0434361290590032	0.0211278971013052	FGF2/PDGFRB	2
upregulated	GO:0015849	organic acid transport	4/57	324/18862	0.0165392122084048	0.0434361290590032	0.0211278971013052	PPARG/NTRK2/LEP/THBS1	4
upregulated	GO:0032496	response to lipopolysaccharide	4/57	326/18862	0.0168786457171229	0.0442783139312525	0.0215375467571709	CD14/CAPN2/IRAK3/ABL1	4
upregulated	GO:0090090	negative regulation of canonical Wnt signaling pathway	3/57	179/18862	0.0169059041457916	0.0443005989880288	0.0215483864981116	SFRP4/SFRP2/SFRP1	3
upregulated	GO:0046635	positive regulation of alpha-beta T cell activation	2/57	66/18862	0.0170059197268862	0.0444639828075064	0.0216278585091016	ZBTB16/SOCS1	2
upregulated	GO:1900076	regulation of cellular response to insulin stimulus	2/57	66/18862	0.0170059197268862	0.0444639828075064	0.0216278585091016	LEP/SOCS1	2
upregulated	GO:0071347	cellular response to interleukin-1	3/57	180/18862	0.0171562358441212	0.0448073814468695	0.0217948920655987	SFRP1/IRAK3/IL1R1	3
upregulated	GO:0006898	receptor-mediated endocytosis	4/57	328/18862	0.0172224392895247	0.0448809924531654	0.0218306974147455	SFRP4/CD14/ANGPT1/ITGB3	4
upregulated	GO:1904951	positive regulation of establishment of protein localization	4/57	328/18862	0.0172224392895247	0.0448809924531654	0.0218306974147455	PIK3R1/LEP/TGFB3/IGF1	4
upregulated	GO:0033555	multicellular organismal response to stress	2/57	67/18862	0.017495553272026	0.0452927645561988	0.0220309887116578	CAPN2/THBS1	2
upregulated	GO:0034394	protein localization to cell surface	2/57	67/18862	0.017495553272026	0.0452927645561988	0.0220309887116578	FGF7/ANGPT1	2
upregulated	GO:0042987	amyloid precursor protein catabolic process	2/57	67/18862	0.017495553272026	0.0452927645561988	0.0220309887116578	NTRK2/IGF1	2
upregulated	GO:0046637	regulation of alpha-beta T cell differentiation	2/57	67/18862	0.017495553272026	0.0452927645561988	0.0220309887116578	ZBTB16/SOCS1	2
upregulated	GO:0050435	amyloid-beta metabolic process	2/57	67/18862	0.017495553272026	0.0452927645561988	0.0220309887116578	NTRK2/IGF1	2
upregulated	GO:0072078	nephron tubule morphogenesis	2/57	67/18862	0.017495553272026	0.0452927645561988	0.0220309887116578	FGF2/BMP4	2
upregulated	GO:0002695	negative regulation of leukocyte activation	3/57	182/18862	0.0176631437207544	0.0456265670948591	0.0221933546001878	SFRP1/SOCS1/BMP4	3
upregulated	GO:0010950	positive regulation of endopeptidase activity	3/57	182/18862	0.0176631437207544	0.0456265670948591	0.0221933546001878	SFRP2/PPARG/ACVR1C	3
upregulated	GO:0006986	response to unfolded protein	3/57	185/18862	0.0184391375795207	0.0475790205740419	0.0231430533209745	PIK3R1/CREB3L1/THBS1	3
upregulated	GO:0045682	regulation of epidermis development	2/57	69/18862	0.0184926736683145	0.0476130889104585	0.0231596246021134	SFRP4/BMP4	2
upregulated	GO:0072088	nephron epithelium morphogenesis	2/57	69/18862	0.0184926736683145	0.0476130889104585	0.0231596246021134	FGF2/BMP4	2
upregulated	GO:0055021	regulation of cardiac muscle tissue growth	2/57	70/18862	0.0190000823401275	0.0488662248420926	0.0237691661886012	FGF2/IGF1	2
upregulated	GO:0006913	nucleocytoplasmic transport	4/57	340/18862	0.0193776562025892	0.049783075401864	0.024215134204255	PIK3R1/ANGPT1/LEP/BMP4	4
upregulated	GO:0022408	negative regulation of cell-cell adhesion	3/57	189/18862	0.019503026765683	0.04991440022696	0.024279012304159	SOCS1/BMP4/ABL1	3
upregulated	GO:0032720	negative regulation of tumor necrosis factor production	2/57	71/18862	0.0195133381658128	0.04991440022696	0.024279012304159	IRAK3/IGF1	2
upregulated	GO:0035019	somatic stem cell population maintenance	2/57	71/18862	0.0195133381658128	0.04991440022696	0.024279012304159	FGF2/SFRP1	2
upregulated	GO:0061333	renal tubule morphogenesis	2/57	71/18862	0.0195133381658128	0.04991440022696	0.024279012304159	FGF2/BMP4	2

## Sheet: Skin_2_Buttock
Cluster	ID	Description	GeneRatio	BgRatio	pvalue	p.adjusted	qvalue	Gene ID	Count
downregulated	GO:0071560	cellular response to transforming growth factor beta stimulus	6/10	251/18862	1.05071529647272e-09	3.65749998274941e-07	1.67003310470607e-07	COL3A1/JUN/COL1A2/COL1A1/HSPA1A/FOS	6
downregulated	GO:0071559	response to transforming growth factor beta	6/10	257/18862	1.21109270951967e-09	3.65749998274941e-07	1.67003310470607e-07	COL3A1/JUN/COL1A2/COL1A1/HSPA1A/FOS	6
downregulated	GO:0007178	transmembrane receptor protein serine/threonine kinase signaling pathway	6/10	358/18862	8.83154986381291e-09	1.39175576237148e-06	6.35482763578475e-07	COL3A1/JUN/COL1A2/HSPA1A/FOS/COMP	6
downregulated	GO:0030198	extracellular matrix organization	6/10	393/18862	1.54142522377721e-08	1.39175576237148e-06	6.35482763578475e-07	COL3A1/MMP9/COL1A2/COL1A1/COMP/IBSP	6
downregulated	GO:0043062	extracellular structure organization	6/10	394/18862	1.56497232078794e-08	1.39175576237148e-06	6.35482763578475e-07	COL3A1/MMP9/COL1A2/COL1A1/COMP/IBSP	6
downregulated	GO:0045229	external encapsulating structure organization	6/10	396/18862	1.61296197625834e-08	1.39175576237148e-06	6.35482763578475e-07	COL3A1/MMP9/COL1A2/COL1A1/COMP/IBSP	6
downregulated	GO:0007179	transforming growth factor beta receptor signaling pathway	5/10	202/18862	3.23450864597106e-08	2.44205402770815e-06	1.11505429637423e-06	COL3A1/JUN/COL1A2/HSPA1A/FOS	5
downregulated	GO:0001503	ossification	5/10	401/18862	9.77780692533696e-07	4.91409993581187e-05	2.2438030379622e-05	MMP9/COL1A2/COL1A1/COMP/IBSP	5
downregulated	GO:0006979	response to oxidative stress	5/10	444/18862	1.61545839164987e-06	6.96954906111802e-05	3.18233156851328e-05	MMP9/JUN/COL1A1/HSPA1A/FOS	5
downregulated	GO:0001501	skeletal system development	5/10	486/18862	2.51946703007913e-06	9.62478756341955e-05	4.39472698085731e-05	COL3A1/MMP9/COL1A2/COL1A1/COMP	5
downregulated	GO:0030199	collagen fibril organization	4/10	54/18862	1.2437046325895e-08	1.39175576237148e-06	6.35482763578475e-07	COL3A1/COL1A2/COL1A1/COMP	4
downregulated	GO:0030168	platelet activation	4/10	157/18862	9.33092584905775e-07	4.91409993581187e-05	2.2438030379622e-05	COL3A1/COL1A2/COL1A1/COMP	4
downregulated	GO:0031214	biomineral tissue development	4/10	160/18862	1.0064414740748e-06	4.91409993581187e-05	2.2438030379622e-05	COL1A2/COL1A1/COMP/IBSP	4
downregulated	GO:0110148	biomineralization	4/10	162/18862	1.057670515986e-06	4.91409993581187e-05	2.2438030379622e-05	COL1A2/COL1A1/COMP/IBSP	4
downregulated	GO:0009612	response to mechanical stimulus	4/10	202/18862	2.54961259958134e-06	9.62478756341955e-05	4.39472698085731e-05	COL3A1/JUN/COL1A1/FOS	4
downregulated	GO:0000302	response to reactive oxygen species	4/10	224/18862	3.8449659128852e-06	0.000129019967299037	5.89111736360189e-05	MMP9/JUN/COL1A1/FOS	4
downregulated	GO:0034599	cellular response to oxidative stress	4/10	299/18862	1.20549767253498e-05	0.000383221365374278	0.000174980825597875	MMP9/JUN/HSPA1A/FOS	4
downregulated	GO:0007596	blood coagulation	4/10	342/18862	2.04590391625139e-05	0.000471809709244775	0.000215430714224697	COL3A1/COL1A2/COL1A1/COMP	4
downregulated	GO:0007599	hemostasis	4/10	346/18862	2.14154199486211e-05	0.000471809709244775	0.000215430714224697	COL3A1/COL1A2/COL1A1/COMP	4
downregulated	GO:0050817	coagulation	4/10	347/18862	2.16595842836707e-05	0.000471809709244775	0.000215430714224697	COL3A1/COL1A2/COL1A1/COMP	4
downregulated	GO:0062197	cellular response to chemical stress	4/10	347/18862	2.16595842836707e-05	0.000471809709244775	0.000215430714224697	MMP9/JUN/HSPA1A/FOS	4
downregulated	GO:0043588	skin development	4/10	415/18862	4.36665882113526e-05	0.000824206852489281	0.000376337043137316	COL3A1/COL1A2/COL1A1/COMP	4
downregulated	GO:0030099	myeloid cell differentiation	4/10	419/18862	4.53340850137356e-05	0.000829751131766555	0.000378868589269497	MMP9/JUN/HSPA1A/FOS	4
downregulated	GO:0009314	response to radiation	4/10	447/18862	5.83512425182554e-05	0.00100697572802932	0.000459790241797982	COL3A1/MMP9/JUN/FOS	4
downregulated	GO:0071276	cellular response to cadmium ion	3/10	38/18862	8.96481087897194e-07	4.91409993581187e-05	2.2438030379622e-05	MMP9/JUN/FOS	3
downregulated	GO:0046686	response to cadmium ion	3/10	61/18862	3.80016348938542e-06	0.000129019967299037	5.89111736360189e-05	MMP9/JUN/FOS	3
downregulated	GO:0051591	response to cAMP	3/10	93/18862	1.3580171509192e-05	0.000399176441334729	0.000182265994474902	JUN/COL1A1/FOS	3
downregulated	GO:0045639	positive regulation of myeloid cell differentiation	3/10	102/18862	1.79235466285215e-05	0.000470687920157695	0.000214918499618885	JUN/HSPA1A/FOS	3
downregulated	GO:0032963	collagen metabolic process	3/10	109/18862	2.18719732762478e-05	0.000471809709244775	0.000215430714224697	MMP9/COL1A2/COL1A1	3
downregulated	GO:0030282	bone mineralization	3/10	113/18862	2.43662377754039e-05	0.000507489917804965	0.00023172247902562	COL1A2/COMP/IBSP	3
downregulated	GO:0008637	apoptotic mitochondrial changes	3/10	118/18862	2.7738865746323e-05	0.000558475830359303	0.00025500290615918	MMP9/JUN/HSPA1A	3
downregulated	GO:0046683	response to organophosphorus	3/10	130/18862	3.70553327934773e-05	0.000721981322814849	0.000329660346074399	JUN/COL1A1/FOS	3
downregulated	GO:0014074	response to purine-containing compound	3/10	144/18862	5.02801260985302e-05	0.000893211651868006	0.000407844985690864	JUN/COL1A1/FOS	3
downregulated	GO:0034614	cellular response to reactive oxygen species	3/10	159/18862	6.7537226839317e-05	0.00113312458363743	0.000517390451225177	MMP9/JUN/FOS	3
downregulated	GO:0071248	cellular response to metal ion	3/10	189/18862	0.00011282580568486	0.00179333649035935	0.000818846567574327	MMP9/JUN/FOS	3
downregulated	GO:0002573	myeloid leukocyte differentiation	3/10	204/18862	0.000141449920143909	0.00219066030171593	0.00100026664177339	MMP9/JUN/FOS	3
downregulated	GO:0071241	cellular response to inorganic substance	3/10	216/18862	0.000167483879880653	0.00252900658619785	0.00115475727707187	MMP9/JUN/FOS	3
downregulated	GO:0031668	cellular response to extracellular stimulus	3/10	235/18862	0.000214781646478016	0.0030887646303029	0.00141034564855239	JUN/COL1A1/FOS	3
downregulated	GO:0045637	regulation of myeloid cell differentiation	3/10	258/18862	0.000282717853044887	0.00388094507361618	0.00177205927028135	JUN/HSPA1A/FOS	3
downregulated	GO:0071496	cellular response to external stimulus	3/10	303/18862	0.000453001459119232	0.00531273935351368	0.00242582382471346	JUN/COL1A1/FOS	3
downregulated	GO:0007568	aging	3/10	304/18862	0.000457388156262767	0.00531273935351368	0.00242582382471346	JUN/FOS/COMP	3
downregulated	GO:0007265	Ras protein signal transduction	3/10	338/18862	0.000623312204982061	0.00697186244091046	0.00318338786949903	COL3A1/JUN/COL1A2	3
downregulated	GO:0010038	response to metal ion	3/10	352/18862	0.000701505522604079	0.00761540530462432	0.00347723281598392	MMP9/JUN/FOS	3
downregulated	GO:0042493	response to drug	3/10	359/18862	0.000742857500628624	0.00787168298911735	0.00359425051089011	JUN/COL1A1/FOS	3
downregulated	GO:1903706	regulation of hemopoiesis	3/10	415/18862	0.00113090402743555	0.010672906758923	0.00487330353927819	JUN/HSPA1A/FOS	3
downregulated	GO:0051090	regulation of DNA-binding transcription factor activity	3/10	444/18862	0.00137434089913369	0.012577301561769	0.00574285989749646	JUN/HSPA1A/FOS	3
downregulated	GO:0009991	response to extracellular stimulus	3/10	477/18862	0.00168916200425205	0.0143765557098404	0.0065644084976964	JUN/COL1A1/FOS	3
downregulated	GO:0043589	skin morphogenesis	2/10	11/18862	1.38786511060088e-05	0.000399176441334729	0.000182265994474902	COL1A2/COL1A1	2
downregulated	GO:0097201	negative regulation of transcription from RNA polymerase II promoter in response to stress	2/10	12/18862	1.66496715249155e-05	0.000457109163684045	0.000208718370312338	JUN/HSPA1A	2
downregulated	GO:0060351	cartilage development involved in endochondral bone morphogenesis	2/10	26/18862	8.16630052648001e-05	0.0013330933832416	0.000608697222741896	COL1A1/COMP	2
downregulated	GO:1902895	positive regulation of pri-miRNA transcription by RNA polymerase II	2/10	40/18862	0.000195216606855606	0.00287587391562893	0.00131313866485671	JUN/FOS	2
downregulated	GO:1904707	positive regulation of vascular smooth muscle cell proliferation	2/10	47/18862	0.0002700150012375	0.00379276885459187	0.00173179755995655	MMP9/JUN	2
downregulated	GO:1902893	regulation of pri-miRNA transcription by RNA polymerase II	2/10	51/18862	0.000318112670742067	0.00425040714106031	0.00194075753042489	JUN/FOS	2
downregulated	GO:0060350	endochondral bone morphogenesis	2/10	52/18862	0.00033074360203615	0.00425040714106031	0.00194075753042489	COL1A1/COMP	2
downregulated	GO:0061614	pri-miRNA transcription by RNA polymerase II	2/10	52/18862	0.00033074360203615	0.00425040714106031	0.00194075753042489	JUN/FOS	2
downregulated	GO:0001836	release of cytochrome c from mitochondria	2/10	55/18862	0.000370088689552767	0.00465694934353898	0.0021263867689216	MMP9/JUN	2
downregulated	GO:0002763	positive regulation of myeloid leukocyte differentiation	2/10	58/18862	0.000411607840828298	0.00507369665021004	0.00231667570992511	JUN/FOS	2
downregulated	GO:0071230	cellular response to amino acid stimulus	2/10	61/18862	0.000455295436571056	0.00531273935351368	0.00242582382471346	COL1A2/COL1A1	2
downregulated	GO:0071229	cellular response to acid chemical	2/10	69/18862	0.000582354343359281	0.00663664195073596	0.00303032448778812	COL1A2/COL1A1	2
downregulated	GO:0060395	SMAD protein signal transduction	2/10	76/18862	0.000706064067978413	0.00761540530462432	0.00347723281598392	JUN/FOS	2
downregulated	GO:1904705	regulation of vascular smooth muscle cell proliferation	2/10	83/18862	0.000841397301677946	0.00861362661378779	0.00393302574557755	MMP9/JUN	2
downregulated	GO:1990874	vascular smooth muscle cell proliferation	2/10	83/18862	0.000841397301677946	0.00861362661378779	0.00393302574557755	MMP9/JUN	2
downregulated	GO:0060349	bone morphogenesis	2/10	90/18862	0.000988283575121437	0.00994872132288913	0.00454263678389152	COL1A1/COMP	2
downregulated	GO:1901216	positive regulation of neuron death	2/10	92/18862	0.00103236323898834	0.010222088464737	0.00466745761199217	JUN/FOS	2
downregulated	GO:2001243	negative regulation of intrinsic apoptotic signaling pathway	2/10	95/18862	0.00110023673860653	0.010672906758923	0.00487330353927819	MMP9/HSPA1A	2
downregulated	GO:0048661	positive regulation of smooth muscle cell proliferation	2/10	96/18862	0.00112332815737199	0.010672906758923	0.00487330353927819	MMP9/JUN	2
downregulated	GO:0043200	response to amino acid	2/10	102/18862	0.00126676507192978	0.0117711708222398	0.00537477649952394	COL1A2/COL1A1	2
downregulated	GO:0043618	regulation of transcription from RNA polymerase II promoter in response to stress	2/10	109/18862	0.00144465656587171	0.0130234711311419	0.00594658319337607	JUN/HSPA1A	2
downregulated	GO:0043620	regulation of DNA-templated transcription in response to stress	2/10	115/18862	0.00160612649029724	0.0142661823549931	0.00651401146219622	JUN/HSPA1A	2
downregulated	GO:0002761	regulation of myeloid leukocyte differentiation	2/10	118/18862	0.00168995936324283	0.0143765557098404	0.0065644084976964	JUN/FOS	2
downregulated	GO:0051101	regulation of DNA binding	2/10	118/18862	0.00168995936324283	0.0143765557098404	0.0065644084976964	MMP9/JUN	2
downregulated	GO:0001101	response to acid chemical	2/10	119/18862	0.00171836126164277	0.0144151416948921	0.00658202705483049	COL1A2/COL1A1	2
downregulated	GO:0042476	odontogenesis	2/10	123/18862	0.001834251533672	0.0151765469361355	0.00692968856268299	COL1A2/COL1A1	2
downregulated	GO:0007612	learning	2/10	130/18862	0.00204581694100052	0.0166982896265448	0.00762452401909157	JUN/FOS	2
downregulated	GO:0007266	Rho protein signal transduction	2/10	134/18862	0.00217169369818464	0.0174893732493803	0.00798573682700879	COL3A1/COL1A2	2
downregulated	GO:0042542	response to hydrogen peroxide	2/10	135/18862	0.00220372705479652	0.0175138308039092	0.00799690427086826	JUN/COL1A1	2
downregulated	GO:0010821	regulation of mitochondrion organization	2/10	151/18862	0.00274676217927257	0.0215460306010472	0.00983802721762699	MMP9/HSPA1A	2
downregulated	GO:0031960	response to corticosteroid	2/10	152/18862	0.00278259810463757	0.0215472981436038	0.0098386059840087	COL1A1/FOS	2
downregulated	GO:1902107	positive regulation of leukocyte differentiation	2/10	154/18862	0.00285493545778037	0.0215547627062418	0.00984201434129548	JUN/FOS	2
downregulated	GO:1903708	positive regulation of hemopoiesis	2/10	154/18862	0.00285493545778037	0.0215547627062418	0.00984201434129548	JUN/FOS	2
downregulated	GO:0048660	regulation of smooth muscle cell proliferation	2/10	160/18862	0.00307725735650372	0.0226666273576615	0.0103496973992808	MMP9/JUN	2
downregulated	GO:2001242	regulation of intrinsic apoptotic signaling pathway	2/10	160/18862	0.00307725735650372	0.0226666273576615	0.0103496973992808	MMP9/HSPA1A	2
downregulated	GO:0048659	smooth muscle cell proliferation	2/10	162/18862	0.00315312935886053	0.0229456642500212	0.0104771070643178	MMP9/JUN	2
downregulated	GO:0038095	Fc-epsilon receptor signaling pathway	2/10	169/18862	0.00342559898879212	0.0246316879670291	0.0112469540734779	JUN/FOS	2
downregulated	GO:0001959	regulation of cytokine-mediated signaling pathway	2/10	177/18862	0.00375010279666471	0.0263379312695986	0.0120260334483005	SOCS3/HSPA1A	2
downregulated	GO:0007565	female pregnancy	2/10	177/18862	0.00375010279666471	0.0263379312695986	0.0120260334483005	MMP9/FOS	2
downregulated	GO:0006986	response to unfolded protein	2/10	185/18862	0.0040884949512564	0.0280619426199871	0.0128132258041768	HSPA1A/COMP	2
downregulated	GO:0051216	cartilage development	2/10	185/18862	0.0040884949512564	0.0280619426199871	0.0128132258041768	COL1A1/COMP	2
downregulated	GO:0060759	regulation of response to cytokine stimulus	2/10	189/18862	0.00426286810615665	0.0289300262485238	0.013209597206541	SOCS3/HSPA1A	2
downregulated	GO:0060348	bone development	2/10	193/18862	0.00444067614146848	0.0298018709938552	0.0136076859539736	COL1A1/COMP	2
downregulated	GO:0044706	multi-multicellular organism process	2/10	204/18862	0.00494725867081877	0.0328367498590608	0.0149934270879643	MMP9/FOS	2
downregulated	GO:0035966	response to topologically incorrect protein	2/10	206/18862	0.00504212541165985	0.0331026494417668	0.0151148381905593	HSPA1A/COMP	2
downregulated	GO:0031669	cellular response to nutrient levels	2/10	210/18862	0.00523439432541098	0.0336351285017615	0.0153579708390755	JUN/COL1A1	2
downregulated	GO:0048705	skeletal system morphogenesis	2/10	213/18862	0.00538080849828448	0.0338542534683732	0.0154580244139313	COL1A1/COMP	2
downregulated	GO:0033002	muscle cell proliferation	2/10	222/18862	0.00583137466709497	0.0344616695111149	0.0157353736701152	MMP9/JUN	2
downregulated	GO:0001649	osteoblast differentiation	2/10	223/18862	0.00588248194392032	0.0344616695111149	0.0157353736701152	COL1A1/IBSP	2
downregulated	GO:2001234	negative regulation of apoptotic signaling pathway	2/10	224/18862	0.00593379739926481	0.0344616695111149	0.0157353736701152	MMP9/HSPA1A	2
downregulated	GO:0009266	response to temperature stimulus	2/10	228/18862	0.00614113722135252	0.034841599581231	0.0159088516735492	HSPA1A/FOS	2
downregulated	GO:0007611	learning or memory	2/10	235/18862	0.00651195312654803	0.0354344116075226	0.0161795326615039	JUN/FOS	2
downregulated	GO:0038093	Fc receptor signaling pathway	2/10	239/18862	0.00672838218223075	0.0362852039113159	0.0165680087569968	JUN/FOS	2
downregulated	GO:0061448	connective tissue development	2/10	243/18862	0.00694809384232949	0.0368127077260264	0.0168088696831978	COL1A1/COMP	2
downregulated	GO:0050890	cognition	2/10	276/18862	0.00888440975157836	0.0430397807949973	0.0196521829353247	JUN/FOS	2
downregulated	GO:1902105	regulation of leukocyte differentiation	2/10	279/18862	0.00907124600071603	0.0431419888537991	0.0196988516550982	JUN/FOS	2
downregulated	GO:0097193	intrinsic apoptotic signaling pathway	2/10	283/18862	0.00932312855330652	0.0434897280769327	0.0198576311539846	MMP9/HSPA1A	2
downregulated	GO:0034976	response to endoplasmic reticulum stress	2/10	296/18862	0.0101634560413012	0.0458113988727308	0.0209177178540528	JUN/HSPA1A	2
downregulated	GO:0071356	cellular response to tumor necrosis factor	2/10	296/18862	0.0101634560413012	0.0458113988727308	0.0209177178540528	COL1A1/HSPA1A	2
downregulated	GO:1901214	regulation of neuron death	2/10	302/18862	0.0105624182901221	0.0462297148350272	0.0211087230511975	JUN/FOS	2
downregulated	GO:0009416	response to light stimulus	2/10	319/18862	0.011730521906405	0.048375006069233	0.022088273945868	MMP9/FOS	2
downregulated	GO:0034612	response to tumor necrosis factor	2/10	320/18862	0.0118009569491991	0.048375006069233	0.022088273945868	COL1A1/HSPA1A	2
downregulated	GO:0032496	response to lipopolysaccharide	2/10	326/18862	0.0122275575567637	0.048375006069233	0.022088273945868	JUN/FOS	2
downregulated	GO:0048545	response to steroid hormone	2/10	330/18862	0.0125157451952143	0.048375006069233	0.022088273945868	COL1A1/FOS	2
downregulated	GO:0071214	cellular response to abiotic stimulus	2/10	330/18862	0.0125157451952143	0.048375006069233	0.022088273945868	MMP9/COL1A1	2
downregulated	GO:0104004	cellular response to environmental stimulus	2/10	330/18862	0.0125157451952143	0.048375006069233	0.022088273945868	MMP9/COL1A1	2
downregulated	GO:0070997	neuron death	2/10	342/18862	0.0133983614847426	0.0493451849803934	0.022531262573829	JUN/FOS	2
downregulated	GO:0002237	response to molecule of bacterial origin	2/10	346/18862	0.0136985468659658	0.049856879664415	0.0227649049705067	JUN/FOS	2
