# Supplementary material for: Multi-tissue transcriptomics of a unique monozygotic discordant twin case of severe progressive osseous heteroplasia
Source: Genes Dis. 2023 Jun 19;11(3):100981. doi: 10.1016/j.gendis.2023.05.001 (PMC10808913; doi:10.1016/j.gendis.2023.05.001)
Supplement: Multimedia component 7 [file mmc7.xlsx]

## Sheet: Over-represented terms
Table S6. Pathways enrichment analysis from DEGs in blood samples showing the over-represented significant terms.
category	over_represented_pvalue	under_represented_pvalue	DEGs in the category	Numner of genes in the category	term	ontology
GO:0019730	1.66330312621781e-09	0.999999999764907	21	59	antimicrobial humoral response	BP
GO:0006952	3.66182202259014e-09	1	118	1148	defense response	BP
GO:0006887	1.70488563936371e-08	1	77	690	exocytosis	BP
GO:0045055	2.42204619048625e-08	1	70	605	regulated exocytosis	BP
GO:0002274	6.77552025046686e-08	1	65	559	myeloid leukocyte activation	BP
GO:0002576	1.24941570940464e-07	0.99999997587007	20	84	platelet degranulation	BP
GO:0002376	1.27891878826369e-07	1	200	2339	immune system process	BP
GO:0001775	2.71520620951829e-07	1	110	1157	cell activation	BP
GO:0006955	2.83006515746091e-07	1	157	1700	immune response	BP
GO:0009607	4.40173466181049e-07	1	107	1079	response to biotic stimulus	BP
GO:0009605	4.93047402475316e-07	1	152	1758	response to external stimulus	BP
GO:0006950	5.24762749571124e-07	1	219	2810	response to stress	BP
GO:0043207	9.9159660328338e-07	0.999999640550713	105	1059	response to external biotic stimulus	BP
GO:0051707	9.9159660328338e-07	0.999999640550713	105	1059	response to other organism	BP
GO:0019731	1.17721853583055e-06	0.999999865064423	12	30	antibacterial humoral response	BP
GO:0061844	1.36253104103188e-06	0.999999823547646	13	33	antimicrobial humoral immune response mediated by antimicrobial peptide	BP
GO:0098542	2.67485919469648e-06	0.999998777713903	85	824	defense response to other organism	BP
GO:0042119	2.73037951678798e-06	0.999998913864337	52	447	neutrophil activation	BP
GO:0036230	3.66636234899112e-06	0.999998527774037	52	452	granulocyte activation	BP
GO:0006954	4.12131931546428e-06	0.999998210610194	52	466	inflammatory response	BP
GO:0002227	4.37634744772444e-06	0.999999740720704	8	14	innate immune response in mucosa	BP
GO:0002275	5.30908159546948e-06	0.999997644265594	54	483	myeloid cell activation involved in immune response	BP
GO:0032940	7.39775407125092e-06	0.999996039564143	87	928	secretion by cell	BP
GO:0002283	8.04838623223811e-06	0.999996375873164	50	438	neutrophil activation involved in immune response	BP
GO:0002385	9.42255522387126e-06	0.999999106677978	9	21	mucosal immune response	BP
GO:0045087	1.29161499183217e-05	0.99999318843175	73	699	innate immune response	BP
GO:0043299	1.30785692114222e-05	0.999993833218201	52	473	leukocyte degranulation	BP
GO:0043312	1.41132107484657e-05	0.999993555626269	49	435	neutrophil degranulation	BP
GO:0002366	1.48986735078166e-05	0.999992597229394	62	611	leukocyte activation involved in immune response	BP
GO:0072593	1.53712724610993e-05	0.999994599743938	28	188	reactive oxygen species metabolic process	BP
GO:0009611	1.61211164802035e-05	0.999992822967262	44	396	response to wounding	BP
GO:0007599	1.65598786802506e-05	0.999993886274032	30	225	hemostasis	BP
GO:0002263	1.69662025863413e-05	0.999991533155574	62	614	cell activation involved in immune response	BP
GO:0002251	1.86644681752962e-05	0.999997993061759	9	23	organ or tissue specific immune response	BP
GO:0140352	2.26942416382731e-05	0.999987091447346	87	954	export from cell	BP
GO:0009617	2.30533157080125e-05	0.999988780946629	54	443	response to bacterium	BP
GO:0002446	2.53850489130014e-05	0.999987985825634	49	445	neutrophil mediated immunity	BP
GO:0042060	2.54637226676272e-05	0.999989099248621	38	331	wound healing	BP
GO:0002444	2.58800907327675e-05	0.999987464817867	52	486	myeloid leukocyte mediated immunity	BP
GO:0044419	3.15226796357838e-05	0.999979876308598	141	1635	biological process involved in interspecies interaction between organisms	BP
GO:0007596	3.46355451604597e-05	0.999986897254276	29	222	blood coagulation	BP
GO:0045321	3.73331895210758e-05	0.999977873328088	95	1051	leukocyte activation	BP
GO:0050817	4.04343828080175e-05	0.999984558532679	29	224	coagulation	BP
GO:0046903	4.50103601357903e-05	0.999973648726498	88	989	secretion	BP
GO:1903557	5.89242185219461e-05	0.999986456537224	14	70	positive regulation of tumor necrosis factor superfamily cytokine production	BP
GO:0050900	7.28780688955536e-05	0.999966161173972	41	339	leukocyte migration	BP
GO:0032496	8.66124611412034e-05	0.999965995937239	28	219	response to lipopolysaccharide	BP
GO:0071222	9.4398181081245e-05	0.999968682098327	21	139	cellular response to lipopolysaccharide	BP
GO:1903555	9.72478692856065e-05	0.999970941271163	18	112	regulation of tumor necrosis factor superfamily cytokine production	BP
GO:0001774	0.000107186823777249	0.999983870809142	9	34	microglial cell activation	BP
GO:0002252	0.000115970699765917	0.999928704499232	94	1045	immune effector process	BP
GO:0030225	0.000117804046351239	0.999981949309629	9	35	macrophage differentiation	BP
GO:0071706	0.000118752576896519	0.999963878900524	18	114	tumor necrosis factor superfamily cytokine production	BP
GO:0007186	0.000140028950209746	0.999931824112744	42	411	G protein-coupled receptor signaling pathway	BP
GO:0097530	0.000148246080018873	0.999958103699144	16	91	granulocyte migration	BP
GO:0016192	0.000156684164714967	0.999896504490815	128	1581	vesicle-mediated transport	BP
GO:0032760	0.000160715747745317	0.999961561209118	13	67	positive regulation of tumor necrosis factor production	BP
GO:0010759	0.000165388904764173	0.999990700509801	5	11	positive regulation of macrophage chemotaxis	BP
GO:0050878	0.000169212022733852	0.999923855631243	34	301	regulation of body fluid levels	BP
GO:1902226	0.000169944311021974	1	3	3	regulation of macrophage colony-stimulating factor signaling pathway	BP
GO:0042771	0.000171360649503334	0.999972100592335	9	37	intrinsic apoptotic signaling pathway in response to DNA damage by p53 class mediator	BP
GO:0071219	0.00018469082609482	0.999935363415145	21	146	cellular response to molecule of bacterial origin	BP
GO:0032680	0.000206296400795432	0.999936752077727	17	108	regulation of tumor necrosis factor production	BP
GO:0002237	0.000212911235601742	0.999911371525459	28	231	response to molecule of bacterial origin	BP
GO:0009620	0.000215610737190517	0.999969845710621	8	26	response to fungus	BP
GO:0008630	0.000223779816756721	0.999940501919917	14	81	intrinsic apoptotic signaling pathway in response to DNA damage	BP
GO:0002443	0.000223965780961246	0.999868541757733	71	732	leukocyte mediated immunity	BP
GO:0032640	0.000249981076401171	0.999921949420528	17	110	tumor necrosis factor production	BP
GO:0006646	0.000308808052488353	0.999979171936812	5	12	phosphatidylethanolamine biosynthetic process	BP
GO:0071216	0.000309374592355562	0.999883877380678	22	165	cellular response to biotic stimulus	BP
GO:0048246	0.000335143566116643	0.999956976688397	7	24	macrophage chemotaxis	BP
GO:0071674	0.000350909986876476	0.999882256492517	18	126	mononuclear cell migration	BP
GO:0030595	0.000356738423841252	0.999872128582267	20	142	leukocyte chemotaxis	BP
GO:0097193	0.000388789757988525	0.999834509935252	27	225	intrinsic apoptotic signaling pathway	BP
GO:0032732	0.000409008737033452	0.999914651471531	10	48	positive regulation of interleukin-1 production	BP
GO:0050896	0.000439271930399448	0.999669922725065	370	5514	response to stimulus	BP
GO:0031640	0.00045576703692628	0.999917082647809	9	32	killing of cells of other organism	BP
GO:0050832	0.000459213617096302	0.999955443041047	6	14	defense response to fungus	BP
GO:0010758	0.00045977146271841	0.999950355300515	6	19	regulation of macrophage chemotaxis	BP
GO:1990266	0.000504169387759761	0.999854510264764	14	80	neutrophil migration	BP
GO:0050727	0.000525487430702926	0.999779834537881	25	209	regulation of inflammatory response	BP
GO:2000379	0.000527873986881974	0.999855223346832	13	74	positive regulation of reactive oxygen species metabolic process	BP
GO:0045346	0.000535129486136128	0.999957767431214	5	13	regulation of MHC class II biosynthetic process	BP
GO:0097529	0.000554662769633502	0.999799847688791	19	135	myeloid leukocyte migration	BP
GO:0022610	0.000569261283153687	0.999658509843109	66	801	biological adhesion	BP
GO:0048514	0.000572024481548267	0.999726180422267	33	325	blood vessel morphogenesis	BP
GO:0045730	0.000589237021759463	0.99990023176129	8	31	respiratory burst	BP
GO:0006959	0.000621257414554261	0.999713282838085	31	204	humoral immune response	BP
GO:0072332	0.000635224804832619	0.999845318100906	11	59	intrinsic apoptotic signaling pathway by p53 class mediator	BP
GO:0071621	0.000635968102163839	0.999822184913168	13	73	granulocyte chemotaxis	BP
GO:0030198	0.000697091292579257	0.999733937883477	20	166	extracellular matrix organization	BP
GO:0043062	0.000697091292579257	0.999733937883477	20	166	extracellular structure organization	BP
GO:0002685	0.000729340079814336	0.999738049171403	18	135	regulation of leukocyte migration	BP
GO:0060700	0.000740585137239202	0.999960338347737	4	9	regulation of ribonuclease activity	BP
GO:0070527	0.000742528862891627	0.999847379600816	9	45	platelet aggregation	BP
GO:0045229	0.000748296688817872	0.999712630717594	20	167	external encapsulating structure organization	BP
GO:0045342	0.000751080640207287	0.999934241692095	5	14	MHC class II biosynthetic process	BP
GO:0006548	0.000769739282770686	0.999988238168268	3	4	histidine catabolic process	BP
GO:0014015	0.000773863448738247	0.99985942556908	8	37	positive regulation of gliogenesis	BP
GO:0007200	0.000794646323278087	0.999855048180075	8	37	phospholipase C-activating G protein-coupled receptor signaling pathway	BP
GO:0045649	0.000807646404363776	0.999928112023356	5	14	regulation of macrophage differentiation	BP
GO:0008284	0.000816567197772285	0.999547961558101	47	511	positive regulation of cell population proliferation	BP
GO:0007155	0.000825381070881634	0.999499093720203	65	797	cell adhesion	BP
GO:0032731	0.000834159392621445	0.999826610111602	9	43	positive regulation of interleukin-1 beta production	BP
GO:1905523	0.000868156961178654	0.99991968362785	5	15	positive regulation of macrophage migration	BP
GO:0080134	0.000899392481189734	0.999425339211668	80	989	regulation of response to stress	BP
GO:0042221	0.000948950203131605	0.999304760603194	185	2599	response to chemical	BP
GO:0070887	0.000981664662151569	0.999297854419605	151	2064	cellular response to chemical stimulus	BP
GO:0006935	0.00103413895382727	0.999475289026401	35	349	chemotaxis	BP
GO:0043066	0.00105896370032347	0.999398417260735	49	542	negative regulation of apoptotic process	BP
GO:0042330	0.00107673852160918	0.999452303487307	35	350	taxis	BP
GO:0061436	0.00107753633146982	0.999936029121251	4	9	establishment of skin barrier	BP
GO:0032103	0.00108507222404857	0.999448319562001	35	339	positive regulation of response to external stimulus	BP
GO:0051482	0.00110058170791469	0.99989050603956	5	16	positive regulation of cytosolic calcium ion concentration involved in phospholipase C-activating G protein-coupled signaling pathway	BP
GO:0019221	0.00120414469509271	0.999300210441094	52	567	cytokine-mediated signaling pathway	BP
GO:0019369	0.00120663354190293	0.999799424761663	7	29	arachidonic acid metabolic process	BP
GO:1902165	0.00126164857907681	0.999872849887792	5	15	regulation of intrinsic apoptotic signaling pathway in response to DNA damage by p53 class mediator	BP
GO:1903969	0.00133102725049865	0.999963879684946	3	5	regulation of response to macrophage colony-stimulating factor	BP
GO:1903972	0.00133102725049865	0.999963879684946	3	5	regulation of cellular response to macrophage colony-stimulating factor stimulus	BP
GO:0034097	0.00134863561957415	0.999150056909555	70	836	response to cytokine	BP
GO:1902947	0.00134908484738772	0.99991027791756	4	10	regulation of tau-protein kinase activity	BP
GO:0046337	0.00136148846732523	0.999813530296839	6	21	phosphatidylethanolamine metabolic process	BP
GO:0007165	0.00136655478265727	0.9989632871526	245	3569	signal transduction	BP
GO:0001958	0.00139146197454993	0.999851602608289	5	17	endochondral ossification	BP
GO:0036075	0.00139146197454993	0.999851602608289	5	17	replacement ossification	BP
GO:0038145	0.00139455467973141	0.999961522540898	3	5	macrophage colony-stimulating factor signaling pathway	BP
GO:0014009	0.00142398711585122	0.999753688084098	7	31	glial cell proliferation	BP
GO:1902229	0.00148114603586534	0.999743291870428	7	30	regulation of intrinsic apoptotic signaling pathway in response to DNA damage	BP
GO:0065008	0.00149871249072775	0.998898935724533	170	2414	regulation of biological quality	BP
GO:0034109	0.00150045842062467	0.999619953371402	10	58	homotypic cell-cell adhesion	BP
GO:0060548	0.0015271443772337	0.999096522173897	53	606	negative regulation of cell death	BP
GO:0060326	0.00154302073217133	0.999339933870764	22	184	cell chemotaxis	BP
GO:0043069	0.00168436788182367	0.999020017589517	49	554	negative regulation of programmed cell death	BP
GO:0071675	0.00169580515407023	0.999492729832727	12	79	regulation of mononuclear cell migration	BP
GO:0050830	0.00171036695475422	0.999565429180978	10	50	defense response to Gram-positive bacterium	BP
GO:0001936	0.00171535620176904	0.999519787656195	11	69	regulation of endothelial cell proliferation	BP
GO:0010763	0.00177039163458456	0.999868048551556	4	11	positive regulation of fibroblast migration	BP
GO:0031532	0.00179017127230505	0.999495506295585	11	70	actin cytoskeleton reorganization	BP
GO:0032026	0.00179694669104176	0.99986551272896	4	11	response to magnesium ion	BP
GO:0035239	0.00185037382147571	0.998988910778854	39	437	tube morphogenesis	BP
GO:1905517	0.00186782039568698	0.999659332392258	7	32	macrophage migration	BP
GO:0050867	0.00188711018336572	0.999019062275794	34	310	positive regulation of cell activation	BP
GO:0048247	0.00191075735392433	0.999651679877571	7	31	lymphocyte chemotaxis	BP
GO:0090199	0.00202699433087227	0.999570423409038	8	37	regulation of release of cytochrome c from mitochondria	BP
GO:0001568	0.00206277333888504	0.998916627365901	34	366	blood vessel development	BP
GO:0048584	0.0021425293669381	0.99848882188672	116	1503	positive regulation of response to stimulus	BP
GO:0019372	0.00223449783572783	0.999837384669084	4	9	lipoxygenase pathway	BP
GO:0042116	0.00223983678042515	0.999349441995346	11	71	macrophage activation	BP
GO:0030168	0.00224538320819349	0.999190553924902	15	116	platelet activation	BP
GO:1902230	0.00226407170765415	0.999644657468842	6	25	negative regulation of intrinsic apoptotic signaling pathway in response to DNA damage	BP
GO:1905458	0.00226590772680918	1	2	2	positive regulation of lymphoid progenitor cell differentiation	BP
GO:0048646	0.00229359376763823	0.998649998761018	48	577	anatomical structure formation involved in morphogenesis	BP
GO:0033005	0.00230522682706875	0.999815022428458	4	11	positive regulation of mast cell activation	BP
GO:1903292	0.00238310822251619	1	2	2	protein localization to Golgi membrane	BP
GO:0033561	0.00238339356031221	0.999806949686358	4	11	regulation of water loss via skin	BP
GO:0040017	0.00243466814107531	0.998735326532433	32	334	positive regulation of locomotion	BP
GO:0015988	0.0025076071367675	0.99991460346957	3	5	energy coupled proton transmembrane transport, against electrochemical gradient	BP
GO:0015990	0.0025076071367675	0.99991460346957	3	5	electron transport coupled proton transport	BP
GO:0032271	0.00254600319136697	0.998939008195587	19	164	regulation of protein polymerization	BP
GO:1905521	0.00257149383123507	0.9995831497834	6	26	regulation of macrophage migration	BP
GO:2000406	0.00257974203313378	0.99959036042607	6	23	positive regulation of T cell migration	BP
GO:0030335	0.0026102379934694	0.998653096800911	31	322	positive regulation of cell migration	BP
GO:0035306	0.00262393045603731	0.999409385199138	8	43	positive regulation of dephosphorylation	BP
GO:0001944	0.00265401656660618	0.998568907210893	35	386	vasculature development	BP
GO:0030593	0.00269468360084586	0.999204729365324	11	64	neutrophil chemotaxis	BP
GO:0001836	0.00269928119411919	0.999325409903776	9	47	release of cytochrome c from mitochondria	BP
GO:0001525	0.00271856064798074	0.998645272674432	28	286	angiogenesis	BP
GO:0042117	0.00272253531051918	0.999779591988601	4	10	monocyte activation	BP
GO:2001303	0.00273212349596453	1	2	2	lipoxin A4 biosynthetic process	BP
GO:0002522	0.00274070271232594	1	2	2	leukocyte migration involved in immune response	BP
GO:0030193	0.0027500974772287	0.999462077180181	7	32	regulation of blood coagulation	BP
GO:1900046	0.0027500974772287	0.999462077180181	7	32	regulation of hemostasis	BP
GO:0007188	0.0028105474612655	0.999099643095228	12	87	adenylate cyclase-modulating G protein-coupled receptor signaling pathway	BP
GO:0051611	0.00295266125159864	1	2	2	regulation of serotonin uptake	BP
GO:0033690	0.0029743437773858	0.999872527579649	3	6	positive regulation of osteoblast proliferation	BP
GO:0023052	0.00299978704979048	0.997673322322257	255	3795	signaling	BP
GO:2000309	0.00319652781450538	1	2	2	positive regulation of tumor necrosis factor (ligand) superfamily member 11 production	BP
GO:0042742	0.00320516980553368	0.998472752757006	25	179	defense response to bacterium	BP
GO:0006547	0.00321466445713662	0.999858302914023	3	6	histidine metabolic process	BP
GO:1902227	0.00325437211112525	1	2	2	negative regulation of macrophage colony-stimulating factor signaling pathway	BP
GO:0022617	0.00333636093999724	0.999313627779932	7	36	extracellular matrix disassembly	BP
GO:0060337	0.00346188361867884	0.99893386584187	11	72	type I interferon signaling pathway	BP
GO:0010725	0.00347924821115307	1	2	2	regulation of primitive erythrocyte differentiation	BP
GO:0035854	0.00347924821115307	1	2	2	eosinophil fate commitment	BP
GO:0030099	0.00362502197017063	0.998107143551596	30	318	myeloid cell differentiation	BP
GO:0072676	0.00365987830534889	0.998861197074786	11	75	lymphocyte migration	BP
GO:2000147	0.00366921844708246	0.998060562232655	31	329	positive regulation of cell motility	BP
GO:0071492	0.0037694679965156	0.999823967310902	3	6	cellular response to UV-A	BP
GO:0043171	0.0037796844223199	0.999472621722106	5	20	peptide catabolic process	BP
GO:0051258	0.00378227142129607	0.99821458817147	23	219	protein polymerization	BP
GO:0071357	0.00381607458028922	0.998808165139368	11	73	cellular response to type I interferon	BP
GO:0034101	0.00396319111994148	0.99860335527327	13	98	erythrocyte homeostasis	BP
GO:0040012	0.00396594426932759	0.997595876160612	48	579	regulation of locomotion	BP
GO:0032101	0.00405107042459114	0.99745868049566	55	660	regulation of response to external stimulus	BP
GO:0050829	0.00409557326552619	0.999024318517931	8	37	defense response to Gram-negative bacterium	BP
GO:0035307	0.00409988122082533	0.999123886748637	7	36	positive regulation of protein dephosphorylation	BP
GO:0001935	0.00416625682223977	0.998677398371014	11	78	endothelial cell proliferation	BP
GO:0042592	0.00425280358486562	0.997051749702662	89	1176	homeostatic process	BP
GO:0010676	0.0043313686752279	0.999205720247373	6	29	positive regulation of cellular carbohydrate metabolic process	BP
GO:0044650	0.00435831755640695	0.999763685870591	3	7	adhesion of symbiont to host cell	BP
GO:0045785	0.00438996808749647	0.997762212155682	27	280	positive regulation of cell adhesion	BP
GO:1902166	0.00441916144846039	0.999550277270745	4	13	negative regulation of intrinsic apoptotic signaling pathway in response to DNA damage by p53 class mediator	BP
GO:0050818	0.00442517401095602	0.999044070941756	7	35	regulation of coagulation	BP
GO:0001692	0.00444332108511372	1	2	2	histamine metabolic process	BP
GO:0052803	0.00444332108511372	1	2	2	imidazole-containing compound metabolic process	BP
GO:0002696	0.00447481396431522	0.997584127987302	32	301	positive regulation of leukocyte activation	BP
GO:0007193	0.00447884342741451	0.999169247636091	6	30	adenylate cyclase-inhibiting G protein-coupled receptor signaling pathway	BP
GO:0060267	0.0045627666715262	0.999771542294732	3	6	positive regulation of respiratory burst	BP
GO:0032652	0.00456887833884312	0.998535181215377	11	75	regulation of interleukin-1 production	BP
GO:0010818	0.00461164491686942	0.99933185510951	5	19	T cell chemotaxis	BP
GO:0002687	0.00470901047003001	0.998389901123218	12	87	positive regulation of leukocyte migration	BP
GO:0030334	0.00490102035392613	0.997060673343451	44	527	regulation of cell migration	BP
GO:0051272	0.00491364909184426	0.997347537539211	31	335	positive regulation of cellular component movement	BP
GO:0034341	0.00496865774618354	0.99790905570552	17	145	response to interferon-gamma	BP
GO:0014013	0.00497232822112192	0.998738730520318	8	49	regulation of gliogenesis	BP
GO:2001301	0.00500026608180079	0.999741090322456	3	6	lipoxin biosynthetic process	BP
GO:0030833	0.00504725123759558	0.998005183874095	15	126	regulation of actin filament polymerization	BP
GO:0006801	0.00511982439538245	0.998710995117305	8	43	superoxide metabolic process	BP
GO:0007154	0.00519007460348846	0.995917817098403	254	3812	cell communication	BP
GO:0050673	0.00529678378976427	0.997571176081078	20	193	epithelial cell proliferation	BP
GO:0042744	0.00530572543029738	0.999038535061468	6	21	hydrogen peroxide catabolic process	BP
GO:0001938	0.00534283421919352	0.998630585812211	8	48	positive regulation of endothelial cell proliferation	BP
GO:2000377	0.00538654599240965	0.997784925345066	16	132	regulation of reactive oxygen species metabolic process	BP
GO:2000145	0.005412830064896	0.996696538276746	46	559	regulation of cell motility	BP
GO:2000403	0.00544919056522409	0.99896196573921	6	27	positive regulation of lymphocyte migration	BP
GO:0043517	0.00545871229921348	0.999423332817813	4	12	positive regulation of DNA damage response, signal transduction by p53 class mediator	BP
GO:1905456	0.00556215568954343	0.999648924108917	3	8	regulation of lymphoid progenitor cell differentiation	BP
GO:0002682	0.00556603058121616	0.99608671368321	91	1159	regulation of immune system process	BP
GO:0051649	0.00559440397392357	0.995785875178953	150	2092	establishment of localization in cell	BP
GO:0060759	0.00562954469116273	0.997668004845801	16	140	regulation of response to cytokine stimulus	BP
GO:0007229	0.00567445465864203	0.998231500061228	10	75	integrin-mediated signaling pathway	BP
GO:0016311	0.00570662587827583	0.996884493474904	31	343	dephosphorylation	BP
GO:0051580	0.00570725967333912	0.999658503981884	3	7	regulation of neurotransmitter uptake	BP
GO:0009593	0.00575007341085018	0.998892144763559	6	27	detection of chemical stimulus	BP
GO:0051897	0.00577268198962479	0.997964675758584	12	94	positive regulation of protein kinase B signaling	BP
GO:0051085	0.0059192309131934	0.99884657691178	6	28	chaperone cofactor-dependent protein refolding	BP
GO:0048872	0.00591981729400178	0.997258101187984	20	191	homeostasis of number of cells	BP
GO:0030218	0.00605845758412514	0.997851723018025	12	93	erythrocyte differentiation	BP
GO:0099590	0.00610948325965799	0.99930432650318	4	14	neurotransmitter receptor internalization	BP
GO:0034340	0.00612208801545133	0.997951698227295	11	78	response to type I interferon	BP
GO:2001021	0.00613309439565703	0.998075213801948	10	70	negative regulation of response to DNA damage stimulus	BP
GO:0048871	0.00616410227297743	0.996772724989265	27	284	multicellular organismal homeostasis	BP
GO:0060252	0.00623034447959567	0.999299999755294	4	13	positive regulation of glial cell proliferation	BP
GO:2001020	0.00625372040619219	0.997151904668078	19	182	regulation of response to DNA damage stimulus	BP
GO:0032069	0.00630125341230717	0.998989211999232	5	22	regulation of nuclease activity	BP
GO:0050907	0.00631611231199357	0.999303896639717	4	12	detection of chemical stimulus involved in sensory perception	BP
GO:0098609	0.00635157971057475	0.996201761682469	41	496	cell-cell adhesion	BP
GO:0038112	0.0063536554549433	1	2	2	interleukin-8-mediated signaling pathway	BP
GO:0050678	0.00650837569249893	0.997097109049031	18	169	regulation of epithelial cell proliferation	BP
GO:0035303	0.00664592750763298	0.997191574470726	16	147	regulation of dephosphorylation	BP
GO:0010907	0.00666949961824481	0.998907720423747	5	23	positive regulation of glucose metabolic process	BP
GO:0002262	0.00669077558898133	0.997368931275178	14	116	myeloid cell homeostasis	BP
GO:0045348	0.00671459777009284	0.999545894282392	3	8	positive regulation of MHC class II biosynthetic process	BP
GO:0051673	0.00674215175264906	0.999610166642823	3	6	membrane disruption in other organism	BP
GO:0009636	0.00686889076839041	0.996937377190199	18	146	response to toxic substance	BP
GO:2000389	0.00690036313659715	0.999557212282984	3	7	regulation of neutrophil extravasation	BP
GO:0033194	0.00690713715969221	0.99918499223853	4	14	response to hydroperoxide	BP
GO:1903587	0.0069215673236229	0.999526637712992	3	8	regulation of blood vessel endothelial cell proliferation involved in sprouting angiogenesis	BP
GO:0030041	0.00699521655706287	0.997032413457402	16	141	actin filament polymerization	BP
GO:0023056	0.00723183038080502	0.994944038959231	82	1097	positive regulation of signaling	BP
GO:0097190	0.00754642221443699	0.99550550548244	39	435	apoptotic signaling pathway	BP
GO:0071345	0.00764089655437899	0.994916464950782	62	776	cellular response to cytokine stimulus	BP
GO:0072678	0.00774696831643974	0.99787925558918	8	49	T cell migration	BP
GO:0033135	0.00778303678639324	0.997295533944073	11	84	regulation of peptidyl-serine phosphorylation	BP
GO:0006968	0.00784900888092221	0.998092870118983	7	38	cellular defense response	BP
GO:0045637	0.00787679826456256	0.996327911329593	19	186	regulation of myeloid cell differentiation	BP
GO:0009615	0.00793409406765958	0.995765131681117	27	276	response to virus	BP
GO:0032908	0.00807814613087716	0.999450446262028	3	7	regulation of transforming growth factor beta1 production	BP
GO:0060251	0.00818829788821329	0.998599578613347	5	22	regulation of glial cell proliferation	BP
GO:0035295	0.00823654891277386	0.994930898128745	43	532	tube development	BP
GO:2001300	0.00823808331543492	0.99943546262864	3	7	lipoxin metabolic process	BP
GO:0097191	0.00825199829633682	0.996332092808494	17	151	extrinsic apoptotic signaling pathway	BP
GO:0010922	0.00828107601940089	0.99857000838756	5	23	positive regulation of phosphatase activity	BP
GO:0045913	0.00831467288002806	0.99793256744662	7	43	positive regulation of carbohydrate metabolic process	BP
GO:0070141	0.00843352083058496	0.999379541522168	3	8	response to UV-A	BP
GO:0051610	0.00843576618110021	0.999842804160586	2	3	serotonin uptake	BP
GO:0010575	0.00844902546103087	0.998911341074051	4	16	positive regulation of vascular endothelial growth factor production	BP
GO:0051716	0.00853486237109682	0.993148411127859	297	4564	cellular response to stimulus	BP
GO:0046425	0.00874142556577694	0.997540375544276	8	53	regulation of receptor signaling pathway via JAK-STAT	BP
GO:0030222	0.00883836699230834	0.999831189713814	2	3	eosinophil differentiation	BP
GO:0010647	0.00886983157317058	0.993755178862897	81	1090	positive regulation of cell communication	BP
GO:0072535	0.00888454234012287	0.999829839035659	2	3	tumor necrosis factor (ligand) superfamily member 11 production	BP
GO:2000307	0.00888454234012287	0.999829839035659	2	3	regulation of tumor necrosis factor (ligand) superfamily member 11 production	BP
GO:0070098	0.00891705449793197	0.997498086193334	8	49	chemokine-mediated signaling pathway	BP
GO:0036005	0.00897375716066235	0.999294007407272	3	9	response to macrophage colony-stimulating factor	BP
GO:0036006	0.00897375716066235	0.999294007407272	3	9	cellular response to macrophage colony-stimulating factor stimulus	BP
GO:0051928	0.00897569701825183	0.997229521027072	9	61	positive regulation of calcium ion transport	BP
GO:1904783	0.00897592491383545	0.999827154819974	2	3	positive regulation of NMDA glutamate receptor activity	BP
GO:0050891	0.00897918613131926	0.998062167435204	6	31	multicellular organismal water homeostasis	BP
GO:0051584	0.00905614147146032	0.9998247863893	2	3	regulation of dopamine uptake involved in synaptic transmission	BP
GO:0051940	0.00905614147146032	0.9998247863893	2	3	regulation of catecholamine uptake involved in synaptic transmission	BP
GO:0045650	0.00914118766457839	0.999822262955285	2	3	negative regulation of macrophage differentiation	BP
GO:0051239	0.00918864180402039	0.993233119708759	108	1544	regulation of multicellular organismal process	BP
GO:2001302	0.0091894178749414	0.999820826245305	2	3	lipoxin A4 metabolic process	BP
GO:0032612	0.00921439314020263	0.996725566931532	11	82	interleukin-1 production	BP
GO:0060539	0.00923558013394189	0.999819447313547	2	3	diaphragm development	BP
GO:0043491	0.00929381537617217	0.995923970348254	16	148	protein kinase B signaling	BP
GO:0038203	0.00932128207309193	0.999256253663051	3	9	TORC2 signaling	BP
GO:0071603	0.00943070937967761	0.999813577397169	2	3	endothelial cell-cell adhesion	BP
GO:0032273	0.00946465188092424	0.996432308466694	12	97	positive regulation of protein polymerization	BP
GO:0006898	0.00951758664059223	0.99499371857745	25	228	receptor-mediated endocytosis	BP
GO:0030194	0.00956289828300734	0.998758706201282	4	14	positive regulation of blood coagulation	BP
GO:1900048	0.00956289828300734	0.998758706201282	4	14	positive regulation of hemostasis	BP
GO:0046822	0.0095865877564974	0.996569372853387	11	84	regulation of nucleocytoplasmic transport	BP
GO:0021879	0.00961638415677743	0.998749704366093	4	14	forebrain neuron differentiation	BP
GO:0044406	0.00962172359535759	0.999223177532538	3	9	adhesion of symbiont to host	BP
GO:0031334	0.00970655158277005	0.995282395113049	20	196	positive regulation of protein-containing complex assembly	BP
GO:1902254	0.00972555027299429	0.998694010322043	4	16	negative regulation of intrinsic apoptotic signaling pathway by p53 class mediator	BP
GO:1904892	0.00973458997282588	0.997204651008479	8	54	regulation of receptor signaling pathway via STAT	BP
GO:1902253	0.00978166913108613	0.998251801083467	5	22	regulation of intrinsic apoptotic signaling pathway by p53 class mediator	BP
GO:0006874	0.00982563543422248	0.994948412802518	23	240	cellular calcium ion homeostasis	BP
GO:0002691	0.00983220886117418	0.998217616910778	5	24	regulation of cellular extravasation	BP
GO:0002320	0.0100499619380683	0.998621707627823	4	17	lymphoid progenitor cell differentiation	BP
GO:0006021	0.0102248482736503	0.999789011925326	2	3	inositol biosynthetic process	BP
GO:0033627	0.0102624136105835	0.997327136613493	7	46	cell adhesion mediated by integrin	BP
GO:0045860	0.0104519081332686	0.993973277994357	32	364	positive regulation of protein kinase activity	BP
GO:0009967	0.010453618870791	0.992679458250473	75	1006	positive regulation of signal transduction	BP
GO:1901342	0.010498616370539	0.995198694202445	17	162	regulation of vasculature development	BP
GO:0008064	0.0105600432391996	0.995442143043503	15	138	regulation of actin polymerization or depolymerization	BP
GO:0030832	0.0105600432391996	0.995442143043503	15	138	regulation of actin filament length	BP
GO:0098657	0.0106730286691128	0.995714328897401	13	114	import into cell	BP
GO:0001906	0.0106820959540206	0.995560962723298	14	113	cell killing	BP
GO:0031349	0.0107646578236272	0.994259384738359	25	254	positive regulation of defense response	BP
GO:0006691	0.0107771299512043	0.99804158927257	5	21	leukotriene metabolic process	BP
GO:2000404	0.0108196947439027	0.99755956438629	6	32	regulation of T cell migration	BP
GO:0031347	0.010941111267922	0.993271787671258	40	473	regulation of defense response	BP
GO:0040011	0.0110533563450067	0.992141750752555	81	1073	locomotion	BP
GO:2001243	0.0112601673306868	0.996111898552033	10	75	negative regulation of intrinsic apoptotic signaling pathway	BP
GO:0032956	0.0112976337244562	0.994207804562802	22	235	regulation of actin cytoskeleton organization	BP
GO:0042063	0.0113679054523512	0.994754864593256	17	163	gliogenesis	BP
GO:0006020	0.0114069351534403	0.999018654090333	3	9	inositol metabolic process	BP
GO:0032905	0.0114191160664012	0.999059228679445	3	8	transforming growth factor beta1 production	BP
GO:0016477	0.0115322321740628	0.992005514316252	69	891	cell migration	BP
GO:1901700	0.0115613713388072	0.9918468471303	76	1024	response to oxygen-containing compound	BP
GO:0045921	0.0117028261279159	0.996527791643504	8	54	positive regulation of exocytosis	BP
GO:0050820	0.0117809265141161	0.998347543221789	4	15	positive regulation of coagulation	BP
GO:0033008	0.0118237983696035	0.998969012547437	3	9	positive regulation of mast cell activation involved in immune response	BP
GO:0043306	0.0118237983696035	0.998969012547437	3	9	positive regulation of mast cell degranulation	BP
GO:0034110	0.0118668485173833	0.998290513672778	4	17	regulation of homotypic cell-cell adhesion	BP
GO:0050789	0.0119336268254454	0.99037600510136	445	7175	regulation of biological process	BP
GO:0035025	0.0120298214271458	0.998242822235955	4	18	positive regulation of Rho protein signal transduction	BP
GO:0071396	0.0122114539129538	0.992939808865133	31	355	cellular response to lipid	BP
GO:1903593	0.0123087506994886	0.999719595840086	2	3	regulation of histamine secretion by mast cell	BP
GO:1903595	0.0123087506994886	0.999719595840086	2	3	positive regulation of histamine secretion by mast cell	BP
GO:0010921	0.0123485357395277	0.994938116688481	13	119	regulation of phosphatase activity	BP
GO:0060350	0.0123490507339013	0.99758404483964	5	28	endochondral bone morphogenesis	BP
GO:0048333	0.0124337744723832	0.998858651098327	3	10	mesodermal cell differentiation	BP
GO:0030851	0.0124439376972641	0.997582136395291	5	26	granulocyte differentiation	BP
GO:2000042	0.0124695187150891	0.998177022143861	4	17	negative regulation of double-strand break repair via homologous recombination	BP
GO:0051084	0.0125063289247972	0.997078277817657	6	33	'de novo' posttranslational protein folding	BP
GO:0042542	0.0128481081436556	0.994951780963817	12	97	response to hydrogen peroxide	BP
GO:1901534	0.0128696926351803	0.999578779362567	2	4	positive regulation of hematopoietic progenitor cell differentiation	BP
GO:0055074	0.0128824387213822	0.993207481120702	23	246	calcium ion homeostasis	BP
GO:2000977	0.0129946079473125	0.999695247132472	2	3	regulation of forebrain neuron differentiation	BP
GO:0042554	0.0130830660078072	0.99746789922048	5	23	superoxide anion generation	BP
GO:1900126	0.0132117968915758	0.999561505607601	2	4	negative regulation of hyaluronan biosynthetic process	BP
GO:0051240	0.0133277295958053	0.990866837796936	62	823	positive regulation of multicellular organismal process	BP
GO:0061299	0.0134688949387103	0.999548362715172	2	4	retina vasculature morphogenesis in camera-type eye	BP
GO:0046427	0.013483341375165	0.997340035651017	5	25	positive regulation of receptor signaling pathway via JAK-STAT	BP
GO:1903706	0.0136625047148056	0.992353566082459	27	309	regulation of hemopoiesis	BP
GO:0042127	0.0139628716519263	0.990222351041196	69	930	regulation of cell population proliferation	BP
GO:0048878	0.014043768760325	0.990641790426295	53	676	chemical homeostasis	BP
GO:1903409	0.014056905063306	0.994969381264143	10	77	reactive oxygen species biosynthetic process	BP
GO:0010033	0.0140835259287179	0.989113244939188	142	2076	response to organic substance	BP
GO:0042981	0.0140940667452337	0.990078362764723	71	953	regulation of apoptotic process	BP
GO:0032970	0.0141013088810598	0.992497165761209	23	253	regulation of actin filament-based process	BP
GO:0010941	0.0142217008727075	0.989828158506233	78	1060	regulation of cell death	BP
GO:0061518	0.0142251264398506	0.999508912543033	2	4	microglial cell proliferation	BP
GO:0001934	0.0143005628505319	0.990934203990295	42	525	positive regulation of protein phosphorylation	BP
GO:0098758	0.0143443570101167	0.999645251525262	2	3	response to interleukin-8	BP
GO:0098759	0.0143443570101167	0.999645251525262	2	3	cellular response to interleukin-8	BP
GO:0032693	0.0144737207220157	0.997787531078676	4	17	negative regulation of interleukin-10 production	BP
GO:1902162	0.0147132519452258	0.999631119073812	2	3	regulation of DNA damage response, signal transduction by p53 class mediator resulting in transcription of p21 class mediator	BP
GO:1902164	0.0147132519452258	0.999631119073812	2	3	positive regulation of DNA damage response, signal transduction by p53 class mediator resulting in transcription of p21 class mediator	BP
GO:0032516	0.0147822172120808	0.997726002872618	4	17	positive regulation of phosphoprotein phosphatase activity	BP
GO:0090634	0.0149361020271523	0.999622485962867	2	3	microglial cell mediated cytotoxicity	BP
GO:1904149	0.0149361020271523	0.999622485962867	2	3	regulation of microglial cell mediated cytotoxicity	BP
GO:1904151	0.0149361020271523	0.999622485962867	2	3	positive regulation of microglial cell mediated cytotoxicity	BP
GO:0007204	0.0151642407909611	0.992772640227163	17	166	positive regulation of cytosolic calcium ion concentration	BP
GO:0001959	0.0151770297213723	0.993373974864487	14	129	regulation of cytokine-mediated signaling pathway	BP
GO:0043277	0.0152334533477104	0.996249628747827	6	36	apoptotic cell clearance	BP
GO:2000401	0.0153677988377118	0.99566637245794	7	46	regulation of lymphocyte migration	BP
GO:0010035	0.0154341695211398	0.991002606360827	30	333	response to inorganic substance	BP
GO:0045766	0.0155313352096154	0.994014916550024	11	91	positive regulation of angiogenesis	BP
GO:1904018	0.0155313352096154	0.994014916550024	11	91	positive regulation of vasculature development	BP
GO:0090330	0.0155355727326321	0.998409781886943	3	11	regulation of platelet aggregation	BP
GO:0016051	0.0155738750746174	0.992945359405303	15	146	carbohydrate biosynthetic process	BP
GO:1901568	0.0156467179106506	0.995095116011021	8	56	fatty acid derivative metabolic process	BP
GO:1904894	0.0157187105281747	0.996759969083486	5	26	positive regulation of receptor signaling pathway via STAT	BP
GO:0072337	0.015756858782959	0.997556431942394	4	16	modified amino acid transport	BP
GO:0060699	0.0157582089545201	0.999425398888178	2	4	regulation of endoribonuclease activity	BP
GO:0000302	0.015813839128681	0.99243861221665	17	159	response to reactive oxygen species	BP
GO:0061077	0.0158887070858625	0.995024869605147	8	53	chaperone-mediated protein folding	BP
GO:0060319	0.0160428591611112	0.999409383305381	2	4	primitive erythrocyte differentiation	BP
GO:0050911	0.01611766767122	0.99957552716208	2	3	detection of chemical stimulus involved in sensory perception of smell	BP
GO:0044262	0.0161648787370933	0.991871270052811	19	202	cellular carbohydrate metabolic process	BP
GO:1903729	0.016271382054262	0.998305038690683	3	11	regulation of plasma membrane organization	BP
GO:0051493	0.0163146980258727	0.990525804896705	29	344	regulation of cytoskeleton organization	BP
GO:0060055	0.0164479608751774	0.997386911055103	4	17	angiogenesis involved in wound healing	BP
GO:0032651	0.016706606209974	0.994254663954429	9	66	regulation of interleukin-1 beta production	BP
GO:0010811	0.016719075303741	0.994229494624565	9	70	positive regulation of cell-substrate adhesion	BP
GO:1903588	0.0167535263461082	0.999368716752752	2	4	negative regulation of blood vessel endothelial cell proliferation involved in sprouting angiogenesis	BP
GO:0071346	0.0167640384218709	0.992588386213723	14	129	cellular response to interferon-gamma	BP
GO:0032768	0.0168026861974993	0.995771750155692	6	36	regulation of monooxygenase activity	BP
GO:0051270	0.0168949063877507	0.988943754617857	46	597	regulation of cellular component movement	BP
GO:0071310	0.016990473980293	0.987037550217714	118	1709	cellular response to organic substance	BP
GO:0030104	0.0170936075792595	0.995693588802712	6	35	water homeostasis	BP
GO:0010823	0.0171066264907698	0.995666974077503	6	37	negative regulation of mitochondrion organization	BP
GO:0050865	0.0171214928111614	0.98909272075992	41	468	regulation of cell activation	BP
GO:0019322	0.017257496474201	0.99933929536585	2	4	pentose biosynthetic process	BP
GO:0048821	0.0173826859008934	0.996307072226637	5	27	erythrocyte development	BP
GO:0051896	0.0176033451480076	0.992159712086652	14	133	regulation of protein kinase B signaling	BP
GO:0015872	0.0176266524139023	0.998153752508008	3	10	dopamine transport	BP
GO:0002761	0.017633522002605	0.993430622894973	10	84	regulation of myeloid leukocyte differentiation	BP
GO:1904994	0.0178120763192171	0.997072869551155	4	18	regulation of leukocyte adhesion to vascular endothelial cell	BP
GO:1990868	0.0178573673120749	0.994264869719679	8	56	response to chemokine	BP
GO:1990869	0.0178573673120749	0.994264869719679	8	56	cellular response to chemokine	BP
GO:1901857	0.0181257794674046	0.9992874897641	2	4	positive regulation of cellular respiration	BP
GO:1904064	0.0181278892513669	0.993662032259642	9	69	positive regulation of cation transmembrane transport	BP
GO:0048661	0.0181335249223134	0.994696452192616	7	48	positive regulation of smooth muscle cell proliferation	BP
GO:0045429	0.0181995311682823	0.996071578225926	5	28	positive regulation of nitric oxide biosynthetic process	BP
GO:0072503	0.0182018876910646	0.989944879109098	24	262	cellular divalent inorganic cation homeostasis	BP
GO:0090200	0.0183301198597005	0.996110163368714	5	24	positive regulation of release of cytochrome c from mitochondria	BP
GO:0045652	0.0183877244769886	0.994042075476802	8	59	regulation of megakaryocyte differentiation	BP
GO:0050801	0.0185208394299679	0.988410172209412	37	446	ion homeostasis	BP
GO:0007166	0.018597291491334	0.985500223760071	140	1991	cell surface receptor signaling pathway	BP
GO:0060099	0.0186556610848311	0.997952968132959	3	11	regulation of phagocytosis, engulfment	BP
GO:0042743	0.0188276560263849	0.994592006869371	7	36	hydrogen peroxide metabolic process	BP
GO:0060349	0.0188515223154252	0.995067640475993	6	42	bone morphogenesis	BP
GO:0045066	0.0189820600377143	0.995842387145736	5	29	regulatory T cell differentiation	BP
GO:0051347	0.0190451248426951	0.987975539013059	38	471	positive regulation of transferase activity	BP
GO:0032501	0.01925357801204	0.984299207607271	248	3915	multicellular organismal process	BP
GO:0043534	0.0192898735966657	0.993172805236062	9	71	blood vessel endothelial cell migration	BP
GO:1901701	0.0196785048344865	0.986477269282539	56	740	cellular response to oxygen-containing compound	BP
GO:0001963	0.0197393009408729	0.997840977926452	3	10	synaptic transmission, dopaminergic	BP
GO:0006809	0.0199145817163228	0.994055001397555	7	49	nitric oxide biosynthetic process	BP
GO:0051131	0.0199507606283456	0.996638506596191	4	17	chaperone-mediated protein complex assembly	BP
GO:1901509	0.020027101919088	0.999169232761497	2	4	regulation of endothelial tube morphogenesis	BP
GO:0033688	0.0203300940810079	0.997694694391129	3	11	regulation of osteoblast proliferation	BP
GO:1904062	0.0205207860958816	0.989870843512963	17	170	regulation of cation transmembrane transport	BP
GO:0007009	0.0205442757609041	0.992633384606388	9	74	plasma membrane organization	BP
GO:0031099	0.0205602245797164	0.99133007953006	12	108	regeneration	BP
GO:0051607	0.0205845511214064	0.989190521024894	20	207	defense response to virus	BP
GO:0140546	0.0205845511214064	0.989190521024894	20	207	defense response to symbiont	BP
GO:0045765	0.0205882441058692	0.990075468561384	16	161	regulation of angiogenesis	BP
GO:1904407	0.0207187919978026	0.995358301952581	5	29	positive regulation of nitric oxide metabolic process	BP
GO:0051489	0.0207337688989467	0.995354077651724	5	29	regulation of filopodium assembly	BP
GO:0033993	0.0207673118292277	0.986569061329305	41	522	response to lipid	BP
GO:0001819	0.0208110357000122	0.987799195810158	28	319	positive regulation of cytokine production	BP
GO:0006690	0.0208376194799521	0.992558210101226	9	66	icosanoid metabolic process	BP
GO:0010574	0.0208689702036416	0.996343435885792	4	20	regulation of vascular endothelial growth factor production	BP
GO:0015844	0.0209175599151059	0.995359472112504	5	26	monoamine transport	BP
GO:1905898	0.0211522179026331	0.995235716132211	5	29	positive regulation of response to endoplasmic reticulum stress	BP
GO:0051583	0.0211542690675377	0.999096086120139	2	4	dopamine uptake involved in synaptic transmission	BP
GO:0051934	0.0211542690675377	0.999096086120139	2	4	catecholamine uptake involved in synaptic transmission	BP
GO:0045428	0.0212181591856258	0.994331754804361	6	39	regulation of nitric oxide biosynthetic process	BP
GO:0002580	0.0212962070911895	0.999086717984413	2	4	regulation of antigen processing and presentation of peptide or polysaccharide antigen via MHC class II	BP
GO:0043536	0.0214884681108936	0.994255685162112	6	38	positive regulation of blood vessel endothelial cell migration	BP
GO:2000370	0.0215969163406993	0.998921826893706	2	5	positive regulation of clathrin-dependent endocytosis	BP
GO:0021872	0.0216131665397808	0.996231999967983	4	18	forebrain generation of neurons	BP
GO:0030219	0.0216312138230443	0.992174493313773	9	74	megakaryocyte differentiation	BP
GO:0043067	0.0217772688204319	0.984321812161792	71	974	regulation of programmed cell death	BP
GO:0051336	0.0218395381154326	0.984621000168089	62	844	regulation of hydrolase activity	BP
GO:0002043	0.0218525694634228	0.997401717226885	3	12	blood vessel endothelial cell proliferation involved in sprouting angiogenesis	BP
GO:0043388	0.0218532954281364	0.994163945854097	6	36	positive regulation of DNA binding	BP
GO:0035987	0.0218696836561746	0.99608709457294	4	21	endodermal cell differentiation	BP
GO:0045590	0.0219818914500244	0.999040972402824	2	4	negative regulation of regulatory T cell differentiation	BP
GO:0010675	0.0221246199867449	0.990976225014304	11	99	regulation of cellular carbohydrate metabolic process	BP
GO:0030003	0.0223240965791412	0.986338306339306	32	382	cellular cation homeostasis	BP
GO:0071286	0.0223855837644392	0.998860616469083	2	5	cellular response to magnesium ion	BP
GO:0010524	0.0224551378249048	0.994882257882664	5	28	positive regulation of calcium ion transport into cytosol	BP
GO:0002573	0.0224598799618595	0.989345711486354	15	151	myeloid leukocyte differentiation	BP
GO:0045651	0.0225132065551365	0.997345062110628	3	11	positive regulation of macrophage differentiation	BP
GO:0070242	0.0225882116329867	0.997332798874341	3	11	thymocyte apoptotic process	BP
GO:0008154	0.0226706787476918	0.988942630906808	16	162	actin polymerization or depolymerization	BP
GO:0050730	0.0228868550914973	0.988815989171018	16	166	regulation of peptidyl-tyrosine phosphorylation	BP
GO:0021860	0.0229989936359857	0.998971638801105	2	4	pyramidal neuron development	BP
GO:0006678	0.0230045732233379	0.998811728305539	2	5	glucosylceramide metabolic process	BP
GO:0010667	0.0230664196745985	0.997254228920235	3	11	negative regulation of cardiac muscle cell apoptotic process	BP
GO:0030036	0.0230817985293853	0.985603290101211	34	432	actin cytoskeleton organization	BP
GO:0006915	0.0232054093984248	0.982652520362375	90	1268	apoptotic process	BP
GO:0015884	0.0232368383746821	0.998955173617928	2	4	folic acid transport	BP
GO:2000026	0.0232588691957882	0.983798220290827	57	790	regulation of multicellular organismal development	BP
GO:1905153	0.0232725000786145	0.997165056450531	3	12	regulation of membrane invagination	BP
GO:0006518	0.0233659241296411	0.98374968929242	57	682	peptide metabolic process	BP
GO:1903238	0.0234535524276491	0.998775806547679	2	5	positive regulation of leukocyte tethering or rolling	BP
GO:0032911	0.0235151859858783	0.998935784352336	2	4	negative regulation of transforming growth factor beta1 production	BP
GO:0008219	0.0235184459018104	0.982189347725104	99	1412	cell death	BP
GO:0033674	0.0236217350546414	0.985356346710807	33	407	positive regulation of kinase activity	BP
GO:2001242	0.023625113902071	0.98908800006383	14	127	regulation of intrinsic apoptotic signaling pathway	BP
GO:0010569	0.0237354557265596	0.993468538349732	6	41	regulation of double-strand break repair via homologous recombination	BP
GO:0006810	0.0237364887258647	0.980606675883038	228	3410	transport	BP
GO:1900026	0.0237670733190465	0.994462784540249	5	30	positive regulation of substrate adhesion-dependent cell spreading	BP
GO:0030838	0.0238776875952633	0.991218875262823	9	73	positive regulation of actin filament polymerization	BP
GO:0006458	0.0239415571167699	0.993454881013706	6	37	'de novo' protein folding	BP
GO:1902949	0.0241754855715179	0.998717241506451	2	5	positive regulation of tau-protein kinase activity	BP
GO:0014902	0.0241895968314793	0.992474655035102	7	50	myotube differentiation	BP
GO:0010830	0.0243252805851598	0.99553224045959	4	20	regulation of myotube differentiation	BP
GO:0071578	0.0245359075274137	0.998687634774408	2	5	zinc ion import across plasma membrane	BP
GO:0051952	0.0246329073167062	0.99420709347838	5	30	regulation of amine transport	BP
GO:0043652	0.0249116596363671	0.996884569921707	3	12	engulfment of apoptotic cell	BP
GO:0033138	0.0249397934844857	0.991419994006842	8	62	positive regulation of peptidyl-serine phosphorylation	BP
GO:0045862	0.024972953965064	0.985605725817614	25	279	positive regulation of proteolysis	BP
GO:0050731	0.025041649274479	0.989113012861529	12	114	positive regulation of peptidyl-tyrosine phosphorylation	BP
GO:0050729	0.0250843450376812	0.990133996496084	10	80	positive regulation of inflammatory response	BP
GO:0030155	0.0252590129344783	0.983911180690759	36	467	regulation of cell adhesion	BP
GO:0031589	0.0252694540582292	0.986905406697594	18	202	cell-substrate adhesion	BP
GO:0032611	0.0252743074678753	0.990626503518899	9	71	interleukin-1 beta production	BP
GO:0098810	0.025286611202956	0.996819339502676	3	12	neurotransmitter reuptake	BP
GO:0046849	0.0253560873951073	0.99199424927161	7	54	bone remodeling	BP
GO:1903980	0.0254616483968453	0.998610477484402	2	5	positive regulation of microglial cell activation	BP
GO:0006873	0.0256397568578223	0.984129002234586	32	387	cellular ion homeostasis	BP
GO:0065007	0.0258894130345294	0.978727232694475	466	7612	biological regulation	BP
GO:0010656	0.0259744191782482	0.995099672180861	4	21	negative regulation of muscle cell apoptotic process	BP
GO:1903428	0.0260115059061538	0.992734857467931	6	38	positive regulation of reactive oxygen species biosynthetic process	BP
GO:0051234	0.026030286158408	0.978638523159762	234	3519	establishment of localization	BP
GO:0080135	0.0260306737011317	0.982892711386668	41	529	regulation of cellular response to stress	BP
GO:0072507	0.0261222209699546	0.98505677733574	24	272	divalent inorganic cation homeostasis	BP
GO:0012501	0.0261512451750578	0.980254970767133	93	1324	programmed cell death	BP
GO:1903532	0.0261800507698006	0.987008766611391	16	161	positive regulation of secretion by cell	BP
GO:0018298	0.0262304366887963	0.998545196857858	2	5	protein-chromophore linkage	BP
GO:0010819	0.0262671697431076	0.99671173381824	3	11	regulation of T cell chemotaxis	BP
GO:0010800	0.0265789389153011	0.994982397650032	4	20	positive regulation of peptidyl-threonine phosphorylation	BP
GO:0043255	0.0266556842029055	0.99068059796466	8	66	regulation of carbohydrate biosynthetic process	BP
GO:0046824	0.0266636176168038	0.991513645526986	7	52	positive regulation of nucleocytoplasmic transport	BP
GO:0061709	0.0266660494572712	0.996576008310419	3	12	reticulophagy	BP
GO:0006875	0.0268287349263786	0.98391071852595	28	328	cellular metal ion homeostasis	BP
GO:0150076	0.0268293888198057	0.994920321754908	4	20	neuroinflammatory response	BP
GO:0050857	0.0268628810042397	0.994878874171829	4	21	positive regulation of antigen receptor-mediated signaling pathway	BP
GO:0031214	0.0271542574544743	0.98974001915622	9	80	biomineral tissue development	BP
GO:0034446	0.0271685189025539	0.990451734329071	8	68	substrate adhesion-dependent cell spreading	BP
GO:0001894	0.0272240044574525	0.987140427987849	14	141	tissue homeostasis	BP
GO:0046209	0.0273593391829147	0.991245392969394	7	52	nitric oxide metabolic process	BP
GO:0048659	0.0275006713494986	0.989632979621219	9	73	smooth muscle cell proliferation	BP
GO:0006509	0.0275127250185043	0.9933388942435	5	30	membrane protein ectodomain proteolysis	BP
GO:0015837	0.0276315806629925	0.993281312735701	5	31	amine transport	BP
GO:0080164	0.027650726254348	0.99211848281938	6	41	regulation of nitric oxide metabolic process	BP
GO:0043281	0.0276520201151083	0.986199833627568	16	156	regulation of cysteine-type endopeptidase activity involved in apoptotic process	BP
GO:0022900	0.0276685418148998	0.985660424859534	18	146	electron transport chain	BP
GO:0044320	0.0280063306981192	0.996275913901568	3	13	cellular response to leptin stimulus	BP
GO:0010454	0.0280655049433195	0.998385030240507	2	5	negative regulation of cell fate commitment	BP
GO:0046825	0.0283169728223613	0.993140445542075	5	28	regulation of protein export from nucleus	BP
GO:0043085	0.0283352518657008	0.979397945285763	69	968	positive regulation of catalytic activity	BP
GO:0034637	0.0284726735687289	0.990770642236629	7	56	cellular carbohydrate biosynthetic process	BP
GO:0010664	0.0288702188016057	0.996176538411453	3	12	negative regulation of striated muscle cell apoptotic process	BP
GO:0110148	0.0291266095947784	0.988851449068906	9	81	biomineralization	BP
GO:0006707	0.0292610671292932	0.99827744307025	2	5	cholesterol catabolic process	BP
GO:0016127	0.0292610671292932	0.99827744307025	2	5	sterol catabolic process	BP
GO:1903036	0.0292716277982363	0.991545160002749	6	41	positive regulation of response to wounding	BP
GO:0045685	0.0293387928778737	0.992711052317185	5	33	regulation of glial cell differentiation	BP
GO:0051480	0.0296413258927951	0.984699634197257	17	180	regulation of cytosolic calcium ion concentration	BP
GO:0072656	0.0297402399465396	0.99823361686223	2	5	maintenance of protein location in mitochondrion	BP
GO:2001057	0.0299983048608108	0.990202279155998	7	53	reactive nitrogen species metabolic process	BP
GO:0046579	0.030102206107222	0.991189127303748	6	45	positive regulation of Ras protein signal transduction	BP
GO:1903426	0.030272377282717	0.989183561591523	8	63	regulation of reactive oxygen species biosynthetic process	BP
GO:0032506	0.0305325496135999	0.992354567578875	5	32	cytokinetic process	BP
GO:0007369	0.0307229022521546	0.987391534799726	10	98	gastrulation	BP
GO:0090049	0.0307352507256774	0.993888998014683	4	21	regulation of cell migration involved in sprouting angiogenesis	BP
GO:0006584	0.0307822909455648	0.993841314992213	4	22	catecholamine metabolic process	BP
GO:0009712	0.0307822909455648	0.993841314992213	4	22	catechol-containing compound metabolic process	BP
GO:1902533	0.0310192219754402	0.978609962764806	49	651	positive regulation of intracellular signal transduction	BP
GO:0060333	0.0310981170826151	0.988001808383225	9	75	interferon-gamma-mediated signaling pathway	BP
GO:0031663	0.0311711682464798	0.989775567850417	7	50	lipopolysaccharide-mediated signaling pathway	BP
GO:0097577	0.0312124071703176	0.998350269023638	2	4	sequestering of iron ion	BP
GO:0001773	0.0312235914740612	0.993761096135492	4	21	myeloid dendritic cell activation	BP
GO:1903034	0.0313859604897012	0.987131721857393	10	88	regulation of response to wounding	BP
GO:0048266	0.0315431073076212	0.998065154652149	2	5	behavioral response to pain	BP
GO:0042327	0.0315437335226465	0.978765728238806	43	574	positive regulation of phosphorylation	BP
GO:0022407	0.0315610828145913	0.981367699407758	25	304	regulation of cell-cell adhesion	BP
GO:0055080	0.0316738851556638	0.979752244866199	34	421	cation homeostasis	BP
GO:0046850	0.0319051387929213	0.991894801361148	5	33	regulation of bone remodeling	BP
GO:0033631	0.0320590480143795	0.995446527335901	3	14	cell-cell adhesion mediated by integrin	BP
GO:1902262	0.0320638705790287	0.998015456112236	2	5	apoptotic process involved in blood vessel morphogenesis	BP
GO:0061515	0.0320832084845411	0.989347776157419	7	55	myeloid cell development	BP
GO:0090494	0.0320911236663545	0.998012842547832	2	5	dopamine uptake	BP
GO:0098884	0.0321439820335234	0.995489368836978	3	13	postsynaptic neurotransmitter receptor internalization	BP
GO:0140239	0.0321439820335234	0.995489368836978	3	13	postsynaptic endocytosis	BP
GO:1901798	0.032242578662194	0.993632271701646	4	18	positive regulation of signal transduction by p53 class mediator	BP
GO:0008631	0.0324650645768617	0.990410832045401	6	40	intrinsic apoptotic signaling pathway in response to oxidative stress	BP
GO:0001704	0.0325338771348083	0.989112565403533	7	60	formation of primary germ layer	BP
GO:2001257	0.0325989406958848	0.987284524006057	9	79	regulation of cation channel activity	BP
GO:1902956	0.0329270062450093	0.997932071651091	2	5	regulation of mitochondrial electron transport, NADH to ubiquinone	BP
GO:0090100	0.0329467337270399	0.988976466504926	7	57	positive regulation of transmembrane receptor protein serine/threonine kinase signaling pathway	BP
GO:0048522	0.0330818228105335	0.97263926403105	233	3655	positive regulation of cellular process	BP
GO:0060263	0.0330890555466607	0.995377042322976	3	12	regulation of respiratory burst	BP
GO:0051094	0.0332377861955582	0.976796027557091	51	705	positive regulation of developmental process	BP
GO:0018958	0.0333380136701484	0.990037411032183	6	43	phenol-containing compound metabolic process	BP
GO:0030195	0.0335450253795254	0.993144069104799	4	21	negative regulation of blood coagulation	BP
GO:1900047	0.0335450253795254	0.993144069104799	4	21	negative regulation of hemostasis	BP
GO:0090331	0.0335854296722337	0.997689019721219	2	6	negative regulation of platelet aggregation	BP
GO:0008286	0.0336669238099927	0.985301661647256	11	107	insulin receptor signaling pathway	BP
GO:0062013	0.0337263396849034	0.986780364354274	9	77	positive regulation of small molecule metabolic process	BP
GO:0045687	0.0337972663844357	0.992967576504556	4	24	positive regulation of glial cell differentiation	BP
GO:0071622	0.0339843035080622	0.991243216795446	5	32	regulation of granulocyte chemotaxis	BP
GO:0021859	0.0340103647763058	0.997825641920623	2	5	pyramidal neuron differentiation	BP
GO:0099149	0.0341319612017485	0.997630540786604	2	6	regulation of postsynaptic neurotransmitter receptor internalization	BP
GO:0002523	0.0341487491037059	0.995261492085784	3	11	leukocyte migration involved in inflammatory response	BP
GO:0051049	0.0341773847926169	0.974732138408967	72	1024	regulation of transport	BP
GO:0030278	0.0341812612431055	0.988451697017627	7	59	regulation of ossification	BP
GO:0045088	0.0343696039966236	0.980313422305308	22	250	regulation of innate immune response	BP
GO:0060330	0.0346192434291845	0.992853616046291	4	21	regulation of response to interferon-gamma	BP
GO:0060334	0.0346192434291845	0.992853616046291	4	21	regulation of interferon-gamma-mediated signaling pathway	BP
GO:0051937	0.0347380728992916	0.992866959610475	4	20	catecholamine transport	BP
GO:0002248	0.0347469908046025	0.99775216063404	2	5	connective tissue replacement involved in inflammatory response wound healing	BP
GO:0008347	0.0347585726736195	0.990989344757528	5	32	glial cell migration	BP
GO:0002693	0.0347781455781192	0.994966155796259	3	13	positive regulation of cellular extravasation	BP
GO:0010573	0.0349173513903475	0.992693544600444	4	23	vascular endothelial growth factor production	BP
GO:0035304	0.0349259045250212	0.984674207340598	11	105	regulation of protein dephosphorylation	BP
GO:0098771	0.0349423799672406	0.97748077195745	34	425	inorganic ion homeostasis	BP
GO:0003094	0.0354723402669378	0.994825469827946	3	13	glomerular filtration	BP
GO:0097205	0.0354723402669378	0.994825469827946	3	13	renal filtration	BP
GO:0051873	0.0355380188218847	0.995259341771386	3	9	killing by host of symbiont cells	BP
GO:0051153	0.035539056319057	0.98920060234688	6	44	regulation of striated muscle cell differentiation	BP
GO:0001503	0.0357505768782848	0.980356490632166	19	218	ossification	BP
GO:0030097	0.0358944413839297	0.974907726031753	50	681	hemopoiesis	BP
GO:1990564	0.0359442177942705	0.997630827425567	2	5	protein polyufmylation	BP
GO:1990592	0.0359442177942705	0.997630827425567	2	5	protein K69-linked ufmylation	BP
GO:1902043	0.0360116831301949	0.997425361127026	2	6	positive regulation of extrinsic apoptotic signaling pathway via death domain receptors	BP
GO:0006897	0.036231906755242	0.975895248241908	39	457	endocytosis	BP
GO:0006978	0.0365063143733853	0.994613802377508	3	13	DNA damage response, signal transduction by p53 class mediator resulting in transcription of p21 class mediator	BP
GO:0010631	0.0365189257062179	0.980646609786686	17	188	epithelial cell migration	BP
GO:0090132	0.0365189257062179	0.980646609786686	17	188	epithelium migration	BP
GO:0045347	0.03659409236403	0.9975639864594	2	5	negative regulation of MHC class II biosynthetic process	BP
GO:0035966	0.0366413834439085	0.981017573558984	16	168	response to topologically incorrect protein	BP
GO:0002688	0.0367810145512244	0.985346679821097	9	78	regulation of leukocyte chemotaxis	BP
GO:0019062	0.0370163524293881	0.99731315433082	2	6	virion attachment to host cell	BP
GO:1903035	0.0370189645532003	0.988659712088151	6	43	negative regulation of response to wounding	BP
GO:1903579	0.0370922327294692	0.9922230245226	4	20	negative regulation of ATP metabolic process	BP
GO:0006911	0.0372900819484334	0.98245183062173	13	89	phagocytosis, engulfment	BP
GO:0008544	0.0373936168310336	0.981530893616028	14	149	epidermis development	BP
GO:0010906	0.0374559644982452	0.984986506504058	9	83	regulation of glucose metabolic process	BP
GO:0009966	0.0375339800953916	0.97015279352001	128	1965	regulation of signal transduction	BP
GO:0032364	0.0375529717410573	0.997252504242624	2	6	oxygen homeostasis	BP
GO:0050794	0.0375773671933996	0.968515549143583	415	6802	regulation of cellular process	BP
GO:0032653	0.037852427677484	0.988342749020149	6	43	regulation of interleukin-10 production	BP
GO:1904124	0.0379185907329048	0.997210896582481	2	6	microglial cell migration	BP
GO:1904139	0.0379185907329048	0.997210896582481	2	6	regulation of microglial cell migration	BP
GO:1902514	0.0380070976176254	0.997200789893515	2	6	regulation of calcium ion transmembrane transport via high voltage-gated calcium channel	BP
GO:0018344	0.0382109926044852	0.997177455775378	2	6	protein geranylgeranylation	BP
GO:0008283	0.038223339240323	0.971349119766265	76	1098	cell population proliferation	BP
GO:0061684	0.0383446422335856	0.994155786387647	3	14	chaperone-mediated autophagy	BP
GO:0030282	0.0383707406014111	0.986712704442791	7	59	bone mineralization	BP
GO:0090130	0.0384493848100086	0.979491990055673	17	189	tissue migration	BP
GO:1905897	0.0385165610425233	0.985530183180533	8	67	regulation of response to endoplasmic reticulum stress	BP
GO:0051057	0.0387483874000976	0.987912465773071	6	48	positive regulation of small GTPase mediated signal transduction	BP
GO:0090594	0.0388222594742302	0.994130654071628	3	13	inflammatory response to wounding	BP
GO:0060395	0.0389027076029037	0.989525297352376	5	35	SMAD protein signal transduction	BP
GO:0051047	0.0389959303170759	0.979637290991047	16	168	positive regulation of secretion	BP
GO:0036481	0.0391283419913062	0.997296841763077	2	5	intrinsic apoptotic signaling pathway in response to hydrogen peroxide	BP
GO:0007606	0.0393421234900212	0.989453777864636	5	32	sensory perception of chemical stimulus	BP
GO:0006109	0.0397776567821129	0.980177512174721	14	151	regulation of carbohydrate metabolic process	BP
GO:0051924	0.0400315836453486	0.980648460114727	13	133	regulation of calcium ion transport	BP
GO:0050776	0.0401281386626682	0.970973175053454	59	749	regulation of immune response	BP
GO:1901797	0.040334990833731	0.991163740279346	4	23	negative regulation of signal transduction by p53 class mediator	BP
GO:0010799	0.0404675338982835	0.989039443511382	5	33	regulation of peptidyl-threonine phosphorylation	BP
GO:0015791	0.0406407970911826	0.996893939579263	2	6	polyol transport	BP
GO:2000273	0.0410197637285967	0.990923449992264	4	24	positive regulation of signaling receptor activity	BP
GO:0090201	0.0411284847938905	0.993637402406781	3	13	negative regulation of release of cytochrome c from mitochondria	BP
GO:0051281	0.0413090121743037	0.990927186232609	4	22	positive regulation of release of sequestered calcium ion into cytosol	BP
GO:0006812	0.0413887316612311	0.971350771275511	45	589	cation transport	BP
GO:0014046	0.0414208909402313	0.99680080692821	2	6	dopamine secretion	BP
GO:0014059	0.0414208909402313	0.99680080692821	2	6	regulation of dopamine secretion	BP
GO:0010324	0.0415324454524681	0.979450300112168	14	105	membrane invagination	BP
GO:0097237	0.0416250961776015	0.982246454513193	10	74	cellular response to toxic substance	BP
GO:1902622	0.0417614203202545	0.988591487338176	5	33	regulation of neutrophil migration	BP
GO:1900125	0.0417872981237503	0.996756712635668	2	6	regulation of hyaluronan biosynthetic process	BP
GO:0120254	0.0418830067715117	0.985262891901413	7	56	olefinic compound metabolic process	BP
GO:1903236	0.0420772128068342	0.996721665623845	2	6	regulation of leukocyte tethering or rolling	BP
GO:0072672	0.0423792070026083	0.993364956751429	3	13	neutrophil extravasation	BP
GO:0010562	0.0426318929995277	0.970410755786861	45	616	positive regulation of phosphorus metabolic process	BP
GO:0045937	0.0426318929995277	0.970410755786861	45	616	positive regulation of phosphate metabolic process	BP
GO:0015850	0.042689846190369	0.97984997577894	12	123	organic hydroxy compound transport	BP
GO:0051767	0.0428842986682827	0.993253962289503	3	13	nitric-oxide synthase biosynthetic process	BP
GO:0051769	0.0428842986682827	0.993253962289503	3	13	regulation of nitric-oxide synthase biosynthetic process	BP
GO:0097320	0.0429814496521698	0.993004214348313	3	16	plasma membrane tubulation	BP
GO:0043542	0.0430463287525839	0.978955287707576	13	136	endothelial cell migration	BP
GO:0000395	0.0432588011639457	0.996577389960661	2	6	mRNA 5'-splice site recognition	BP
GO:0060390	0.0434805698097433	0.992956446625758	3	15	regulation of SMAD protein signal transduction	BP
GO:0043588	0.0435370119603385	0.979366705386994	12	127	skin development	BP
GO:0050764	0.0436038746851085	0.983199331897331	8	68	regulation of phagocytosis	BP
GO:2000973	0.0436846135773902	0.996341768809622	2	7	regulation of pro-B cell differentiation	BP
GO:0043254	0.043754485463064	0.972790784922156	27	333	regulation of protein-containing complex assembly	BP
GO:0015750	0.043780809218073	1	1	1	pentose transmembrane transport	BP
GO:0015756	0.043780809218073	1	1	1	fucose transmembrane transport	BP
GO:1904679	0.043780809218073	1	1	1	myo-inositol import across plasma membrane	BP
GO:0045662	0.043824591638176	0.99304586023529	3	13	negative regulation of myoblast differentiation	BP
GO:0001932	0.0440903107881002	0.968143405921114	56	792	regulation of protein phosphorylation	BP
GO:0034103	0.044218396762888	0.98580026775585	6	46	regulation of tissue remodeling	BP
GO:0030309	0.0442418900636131	0.996268986622354	2	7	poly-N-acetyllactosamine metabolic process	BP
GO:0030311	0.0442418900636131	0.996268986622354	2	7	poly-N-acetyllactosamine biosynthetic process	BP
GO:0001667	0.0442990995377165	0.974259341325331	21	250	ameboidal-type cell migration	BP
GO:0050819	0.0444794880640982	0.989944760287079	4	23	negative regulation of coagulation	BP
GO:0002833	0.0445001516627316	0.975386611771521	18	195	positive regulation of response to biotic stimulus	BP
GO:0002349	0.0446805055790645	0.996400760758541	2	6	histamine production involved in inflammatory response	BP
GO:0002441	0.0446805055790645	0.996400760758541	2	6	histamine secretion involved in inflammatory response	BP
GO:0002553	0.0446805055790645	0.996400760758541	2	6	histamine secretion by mast cell	BP
GO:0006685	0.0449025781061133	0.99637287388069	2	6	sphingomyelin catabolic process	BP
GO:0033687	0.0450314452464584	0.992602258930587	3	15	osteoblast proliferation	BP
GO:1901980	0.0451081207224043	1	1	1	positive regulation of inward rectifier potassium channel activity	BP
GO:0099072	0.0452939843127907	0.987260173002736	5	36	regulation of postsynaptic membrane neurotransmitter receptor levels	BP
GO:0045661	0.0453411977752977	0.98963901322885	4	24	regulation of myoblast differentiation	BP
GO:0001676	0.0453778689899471	0.982389115443936	8	67	long-chain fatty acid metabolic process	BP
GO:0061517	0.0454363536218007	0.996111206218479	2	7	macrophage proliferation	BP
GO:0010742	0.0455147208862322	0.989633994692809	4	23	macrophage derived foam cell differentiation	BP
GO:0090077	0.0455147208862322	0.989633994692809	4	23	foam cell differentiation	BP
GO:0051883	0.0456357694444915	0.99305561994785	3	10	killing of cells in other organism involved in symbiotic interaction	BP
GO:0035556	0.0458403991636024	0.963512847950163	118	1798	intracellular signal transduction	BP
GO:0015701	0.0460464298802829	0.989584789890339	4	21	bicarbonate transport	BP
GO:0042772	0.0463998748930739	0.992368780367562	3	14	DNA damage response, signal transduction resulting in transcription	BP
GO:0002526	0.0467424636511184	0.983190190702045	7	54	acute inflammatory response	BP
GO:0099637	0.0468780487308923	0.9890854943953	4	26	neurotransmitter receptor transport	BP
GO:0002280	0.0470972878088107	1	1	1	monocyte activation involved in immune response	BP
GO:0075512	0.047124273698915	1	1	1	clathrin-dependent endocytosis of virus by host cell	BP
GO:0042026	0.0471728349626816	0.989245915956114	4	21	protein refolding	BP
GO:0034111	0.0471761531729773	0.995877087414171	2	7	negative regulation of homotypic cell-cell adhesion	BP
GO:0048518	0.0471797336149706	0.960351988701396	254	4015	positive regulation of biological process	BP
GO:0033363	0.0472052484802336	0.989071600195818	4	24	secretory granule organization	BP
GO:0010509	0.0474516542427771	1	1	1	polyamine homeostasis	BP
GO:0006837	0.0474681424283614	0.995837299309289	2	7	serotonin transport	BP
GO:0014858	0.0474968885503243	1	1	1	positive regulation of skeletal muscle cell proliferation	BP
GO:0031959	0.0474968885503243	1	1	1	mineralocorticoid receptor signaling pathway	BP
GO:0035406	0.0474968885503243	1	1	1	histone-tyrosine phosphorylation	BP
GO:0035409	0.0474968885503243	1	1	1	histone H3-Y41 phosphorylation	BP
GO:1902724	0.0474968885503243	1	1	1	positive regulation of skeletal muscle satellite cell proliferation	BP
GO:1902728	0.0474968885503243	1	1	1	positive regulation of growth factor dependent skeletal muscle satellite cell proliferation	BP
GO:0034112	0.0475006244276283	0.996040722174665	2	6	positive regulation of homotypic cell-cell adhesion	BP
GO:0015774	0.0475025129556942	1	1	1	polysaccharide transport	BP
GO:0031623	0.047596720187601	0.981323210182811	8	69	receptor internalization	BP
GO:0031437	0.0475970223406083	1	1	1	regulation of mRNA cleavage	BP
GO:0031439	0.0475970223406083	1	1	1	positive regulation of mRNA cleavage	BP
GO:2000975	0.0475970223406083	1	1	1	positive regulation of pro-B cell differentiation	BP
GO:0090365	0.0476150893382754	1	1	1	regulation of mRNA modification	BP
GO:0090367	0.0476150893382754	1	1	1	negative regulation of mRNA modification	BP
GO:2001144	0.0476150893382754	1	1	1	regulation of phosphatidylinositol-3,4,5-trisphosphate 5-phosphatase activity	BP
GO:2001145	0.0476150893382754	1	1	1	negative regulation of phosphatidylinositol-3,4,5-trisphosphate 5-phosphatase activity	BP
GO:2000174	0.0476727500296973	1	1	1	regulation of pro-T cell differentiation	BP
GO:2000176	0.0476727500296973	1	1	1	positive regulation of pro-T cell differentiation	BP
GO:0021764	0.0477364923871695	1	1	1	amygdala development	BP
GO:0044321	0.0477425329495352	0.991895780210903	3	16	response to leptin	BP
GO:0002930	0.0478982321415724	1	1	1	trabecular meshwork development	BP
GO:0002699	0.0479316212871703	0.974844779148621	15	164	positive regulation of immune effector process	BP
GO:0033619	0.0479793343886389	0.984284366805694	6	46	membrane protein proteolysis	BP
GO:0031460	0.0481995552751428	1	1	1	glycine betaine transport	BP
GO:1903840	0.0481995552751428	1	1	1	response to arsenite(3-)	BP
GO:1903841	0.0481995552751428	1	1	1	cellular response to arsenite(3-)	BP
GO:0097154	0.0482208611957065	1	1	1	GABAergic neuron differentiation	BP
GO:0050861	0.0482592981393222	0.995728780178998	2	7	positive regulation of B cell receptor signaling pathway	BP
GO:0001504	0.0482719019315714	0.991845551270659	3	15	neurotransmitter uptake	BP
GO:0032613	0.0482822334731249	0.984183312748013	6	45	interleukin-10 production	BP
GO:1903918	0.0483565146277619	1	1	1	regulation of actin filament severing	BP
GO:1903919	0.0483565146277619	1	1	1	negative regulation of actin filament severing	BP
GO:0006979	0.0483734161494987	0.96964727379708	27	321	response to oxidative stress	BP
GO:0048583	0.048495020765498	0.960016696581457	176	2717	regulation of response to stimulus	BP
GO:0072680	0.0485368627956843	1	1	1	extracellular matrix-dependent thymocyte migration	BP
GO:0072681	0.0485368627956843	1	1	1	fibronectin-dependent thymocyte migration	BP
GO:2000413	0.0485368627956843	1	1	1	regulation of fibronectin-dependent thymocyte migration	BP
GO:2000415	0.0485368627956843	1	1	1	positive regulation of fibronectin-dependent thymocyte migration	BP
GO:0002148	0.0486894542727563	1	1	1	hypochlorous acid metabolic process	BP
GO:0002149	0.0486894542727563	1	1	1	hypochlorous acid biosynthetic process	BP
GO:1990268	0.0486894542727563	1	1	1	response to gold nanoparticle	BP
GO:0000271	0.0487168044216153	0.983902353625634	6	50	polysaccharide biosynthetic process	BP
GO:0032277	0.0487483636096472	1	1	1	negative regulation of gonadotropin secretion	BP
GO:0032605	0.0487483636096472	1	1	1	hepatocyte growth factor production	BP
GO:0032646	0.0487483636096472	1	1	1	regulation of hepatocyte growth factor production	BP
GO:0032686	0.0487483636096472	1	1	1	negative regulation of hepatocyte growth factor production	BP
GO:0046882	0.0487483636096472	1	1	1	negative regulation of follicle-stimulating hormone secretion	BP
GO:0060278	0.0487483636096472	1	1	1	regulation of ovulation	BP
GO:0060279	0.0487483636096472	1	1	1	positive regulation of ovulation	BP
GO:0034250	0.0489121150777326	0.97566793423037	13	130	positive regulation of cellular amide metabolic process	BP
GO:0010959	0.0489609053914489	0.975600253734424	13	137	regulation of metal ion transport	BP
GO:0071569	0.049011074836843	0.995842669867621	2	6	protein ufmylation	BP
GO:0048870	0.0494991117736289	0.962781833818191	70	977	cell motility	BP
GO:0051674	0.0494991117736289	0.962781833818191	70	977	localization of cell	BP
GO:0001778	0.0495392865103728	0.995551020253526	2	7	plasma membrane repair	BP
GO:0043032	0.0497721927811944	0.991487735952295	3	15	positive regulation of macrophage activation	BP
GO:0120158	0.0498766903678908	1	1	1	positive regulation of collagen catabolic process	BP
GO:2000565	0.0498766903678908	1	1	1	negative regulation of CD8-positive, alpha-beta T cell proliferation	BP
GO:1904996	0.0498771005765756	0.991462541645453	3	15	positive regulation of leukocyte adhesion to vascular endothelial cell	BP
GO:1902847	0.0499887291166873	1	1	1	regulation of neuronal signal transduction	BP
GO:1902998	0.0499887291166873	1	1	1	positive regulation of neurofibrillary tangle assembly	BP
GO:1905891	0.0499887291166873	1	1	1	regulation of cellular response to thapsigargin	BP
GO:1905892	0.0499887291166873	1	1	1	negative regulation of cellular response to thapsigargin	BP
GO:1905894	0.0499887291166873	1	1	1	regulation of cellular response to tunicamycin	BP
GO:1905895	0.0499887291166873	1	1	1	negative regulation of cellular response to tunicamycin	BP

## Sheet: Under-represented terms
Table S6. Pathways enrichment analysis showing the under-represented significant terms.
category	over_represented_pvalue	under_represented_pvalue	DEGs in the category	Numner of genes in the category	term	ontology
GO:0007267	0.999818440437229	0.000467771739522189	12	851	cell-cell signaling	BP
GO:0009887	0.999890838463835	0.000477555501030477	4	487	animal organ morphogenesis	BP
GO:0006928	0.999725316477581	0.000567579437910601	22	1222	movement of cell or subcellular component	BP
GO:0016043	0.999282392161348	0.00104685408581549	114	4330	cellular component organization	BP
GO:0048513	0.99919634766003	0.00136839166581922	40	1894	animal organ development	BP
GO:0050793	0.999222206600784	0.00143702868274948	28	1458	regulation of developmental process	BP
GO:0071840	0.998989848453018	0.00145128152845761	121	4511	cellular component organization or biogenesis	BP
GO:0007507	0.999847747305515	0.00152796127345231	1	275	heart development	BP
GO:0048869	0.998985676707902	0.00162794981010528	52	2334	cellular developmental process	BP
GO:0022603	0.999402703406485	0.0017703489933926	7	577	regulation of anatomical structure morphogenesis	BP
GO:0040011	0.999107270427781	0.00179045142748344	20	1073	locomotion	BP
GO:1905114	0.999599603567305	0.00184483765325933	3	373	cell surface receptor signaling pathway involved in cell-cell signaling	BP
GO:0051093	0.999427479568403	0.00197673212554444	5	477	negative regulation of developmental process	BP
GO:0009653	0.998890527899804	0.00203425193351901	27	1408	anatomical structure morphogenesis	BP
GO:0048731	0.998577505202837	0.00219586656969316	61	2614	system development	BP
GO:0030154	0.998575169525448	0.00226505732615457	51	2275	cell differentiation	BP
GO:0048870	0.998790222968387	0.00245983496560476	18	977	cell motility	BP
GO:0051674	0.998790222968387	0.00245983496560476	18	977	localization of cell	BP
GO:0043410	0.999536594785404	0.00265341368832188	2	302	positive regulation of MAPK cascade	BP
GO:0051248	0.998860071618571	0.00271869303827292	11	713	negative regulation of protein metabolic process	BP
GO:0006996	0.998100148982887	0.00282791058961686	73	2942	organelle organization	BP
GO:0099536	0.999398710020327	0.00335237341302497	2	303	synaptic signaling	BP
GO:0009611	0.999058886568225	0.00346784388266885	4	396	response to wounding	BP
GO:0048856	0.997577236013334	0.00353317975844979	80	3225	anatomical structure development	BP
GO:0051129	0.998770944727577	0.00368252962464747	6	491	negative regulation of cellular component organization	BP
GO:0051179	0.997358004070458	0.00368980905321128	119	4334	localization	BP
GO:0032502	0.99696461505923	0.00433220794559621	90	3532	developmental process	BP
GO:0001501	0.999503869108306	0.00437129886118772	1	235	skeletal system development	BP
GO:0045595	0.997674606817019	0.00462665142877285	17	953	regulation of cell differentiation	BP
GO:0051241	0.99820476321703	0.00465413224593143	8	566	negative regulation of multicellular organismal process	BP
GO:0198738	0.998856508004714	0.0047793573398904	3	336	cell-cell signaling by wnt	BP
GO:0016055	0.998827561116386	0.00488833644063323	3	335	Wnt signaling pathway	BP
GO:0099537	0.999046213323753	0.00506669330318874	2	288	trans-synaptic signaling	BP
GO:0007268	0.998975137887957	0.00540209541879408	2	286	chemical synaptic transmission	BP
GO:0098916	0.998975137887957	0.00540209541879408	2	286	anterograde trans-synaptic signaling	BP
GO:0009719	0.996956396275177	0.00595781499215997	17	932	response to endogenous stimulus	BP
GO:0043408	0.998028365793194	0.00613865109240366	5	421	regulation of MAPK cascade	BP
GO:0032269	0.997154364907182	0.00637661481621239	11	671	negative regulation of cellular protein metabolic process	BP
GO:0051128	0.995804157119248	0.00685945216851901	34	1564	regulation of cellular component organization	BP
GO:0001775	0.995947664711112	0.00708597019173801	25	1157	cell activation	BP
GO:0043405	0.999056287166606	0.00768886436098751	1	210	regulation of MAP kinase activity	BP
GO:0018205	0.998008650805821	0.00786669929225155	3	321	peptidyl-lysine modification	BP
GO:0000902	0.996696901333581	0.00816002005943864	8	563	cell morphogenesis	BP
GO:0031400	0.997164563083168	0.00854041966256025	5	405	negative regulation of protein modification process	BP
GO:0001558	0.998271653381438	0.00859641780260952	2	261	regulation of cell growth	BP
GO:0046903	0.995294303732463	0.00859956864092105	20	989	secretion	BP
GO:0048534	0.995747526485068	0.00900563826909229	12	704	hematopoietic or lymphoid organ development	BP
GO:0016477	0.994390087048496	0.010412179234276	18	891	cell migration	BP
GO:0002443	0.994638937956909	0.0104786905498578	15	732	leukocyte mediated immunity	BP
GO:0032501	0.992060561629369	0.0107872734069698	105	3915	multicellular organismal process	BP
GO:0040008	0.996246139338222	0.0110113331029715	5	389	regulation of growth	BP
GO:0006082	0.994485110244628	0.0111939375884702	13	712	organic acid metabolic process	BP
GO:0000165	0.995117077620313	0.0112212151127113	9	561	MAPK cascade	BP
GO:0048468	0.993281272545925	0.0117410692609879	22	1098	cell development	BP
GO:0070848	0.995899117809478	0.0119224921498884	5	398	response to growth factor	BP
GO:0022604	0.998434375130399	0.0119255886785102	1	207	regulation of cell morphogenesis	BP
GO:0042391	0.998305969063163	0.0127768943974888	1	192	regulation of membrane potential	BP
GO:0030097	0.993549928748192	0.0132441440876652	12	681	hemopoiesis	BP
GO:0019637	0.992975294471782	0.0137204952315321	14	736	organophosphate metabolic process	BP
GO:0140352	0.992072870646158	0.0140215919496955	20	954	export from cell	BP
GO:0036230	0.994324711596447	0.0140569560965731	7	452	granulocyte activation	BP
GO:0042742	0.996943426387947	0.0142654371569668	2	179	defense response to bacterium	BP
GO:0043436	0.992770489469736	0.0143846996267145	13	696	oxoacid metabolic process	BP
GO:0038095	0.997987185779062	0.0148781749887568	1	148	Fc-epsilon receptor signaling pathway	BP
GO:0042119	0.993726388630754	0.0153976379542611	7	447	neutrophil activation	BP
GO:0015711	0.997893791574226	0.0154120625784365	1	185	organic anion transport	BP
GO:0009888	0.991025907639543	0.0157417432424895	20	984	tissue development	BP
GO:0002446	0.993467579035515	0.0159733489474615	7	445	neutrophil mediated immunity	BP
GO:0045055	0.992035284977131	0.0165118232852351	11	605	regulated exocytosis	BP
GO:0048568	0.997687840162662	0.0166852362495211	1	191	embryonic organ development	BP
GO:0042060	0.994618128306111	0.0167232393360877	4	331	wound healing	BP
GO:0071363	0.993998396304551	0.016797163741306	5	382	cellular response to growth factor stimulus	BP
GO:0030111	0.996261183572573	0.0169388658252823	2	232	regulation of Wnt signaling pathway	BP
GO:0002283	0.992414569546451	0.0182916892860517	7	438	neutrophil activation involved in immune response	BP
GO:0120036	0.989525656287224	0.0186376753293569	18	905	plasma membrane bounded cell projection organization	BP
GO:0007275	0.986267447543706	0.0188385622434386	76	2922	multicellular organism development	BP
GO:0045321	0.988587519346719	0.0189441624122004	24	1051	leukocyte activation	BP
GO:0044281	0.987761507035183	0.0193534683899756	30	1287	small molecule metabolic process	BP
GO:0043312	0.991878012855045	0.0194593179822326	7	435	neutrophil degranulation	BP
GO:0006753	0.992258998052033	0.0196968692407216	6	392	nucleoside phosphate metabolic process	BP
GO:0019752	0.989618734191662	0.0200909188323445	13	676	carboxylic acid metabolic process	BP
GO:0031175	0.990546951188625	0.0205331450540218	9	543	neuron projection development	BP
GO:0032940	0.987918265139666	0.0207816089859654	20	928	secretion by cell	BP
GO:0050896	0.983666570095883	0.0210749958408196	164	5514	response to stimulus	BP
GO:0043299	0.990675099927647	0.02107538288441	8	473	leukocyte degranulation	BP
GO:0006629	0.987685240823012	0.021398358814168	19	913	lipid metabolic process	BP
GO:0009117	0.99109124476256	0.0223500886100263	6	386	nucleotide metabolic process	BP
GO:0032102	0.994780078901268	0.0226421278984364	2	220	negative regulation of response to external stimulus	BP
GO:0007610	0.994680426357	0.0230086565214368	2	225	behavior	BP
GO:0016192	0.983758843781362	0.0240621325218852	40	1581	vesicle-mediated transport	BP
GO:0042330	0.990612521371576	0.0250706789264417	5	350	taxis	BP
GO:0006935	0.990416368670604	0.0255369593153062	5	349	chemotaxis	BP
GO:0070482	0.99248282176136	0.0255372506741692	3	258	response to oxygen levels	BP
GO:0048585	0.984320263157047	0.0257124640164368	23	1053	negative regulation of response to stimulus	BP
GO:0002520	0.985351306879585	0.0265843452370426	15	754	immune system development	BP
GO:0006909	0.989809120059222	0.0270268672996304	5	290	phagocytosis	BP
GO:0060070	0.993557944708633	0.0271517288396222	2	216	canonical Wnt signaling pathway	BP
GO:0016458	0.993497750896704	0.027379589282352	2	210	gene silencing	BP
GO:0002221	0.995749291608565	0.0280224139083686	1	164	pattern recognition receptor signaling pathway	BP
GO:0002521	0.988251249944597	0.0286241805868689	6	399	leukocyte differentiation	BP
GO:0032989	0.988126017793812	0.0288938632960891	6	403	cellular component morphogenesis	BP
GO:0055085	0.982917872773289	0.0290043080797532	19	868	transmembrane transport	BP
GO:0006325	0.984855912127191	0.029033667070465	12	635	chromatin organization	BP
GO:0070925	0.98465112707152	0.029395897038526	12	625	organelle assembly	BP
GO:0016042	0.992689828701998	0.0302817483980766	2	207	lipid catabolic process	BP
GO:0071495	0.982809370057731	0.0303318778996506	16	792	cellular response to endogenous stimulus	BP
GO:0022610	0.982503317846387	0.0308268895468597	16	801	biological adhesion	BP
GO:0061458	0.992433004688682	0.0311819087456582	2	212	reproductive system development	BP
GO:0043086	0.984847813627122	0.0315284213928122	9	502	negative regulation of catalytic activity	BP
GO:0007155	0.981498859347717	0.0324546225545566	16	797	cell adhesion	BP
GO:0048608	0.992030560393427	0.0326001881250704	2	210	reproductive structure development	BP
GO:0016049	0.98824531451219	0.0333936467131596	4	300	cell growth	BP
GO:0006839	0.989598831482113	0.0339226600837584	3	232	mitochondrial transport	BP
GO:0043406	0.994653802766944	0.0339836013672323	1	156	positive regulation of MAP kinase activity	BP
GO:0002444	0.983353392998608	0.0343350380175114	9	486	myeloid leukocyte mediated immunity	BP
GO:0045596	0.986551042903257	0.0344914127298611	5	345	negative regulation of cell differentiation	BP
GO:0040007	0.982669026939053	0.0345282700452958	10	543	growth	BP
GO:0050900	0.985318366416456	0.0349711570047549	6	339	leukocyte migration	BP
GO:0015849	0.994393775827989	0.0353512579966485	1	158	organic acid transport	BP
GO:0010639	0.989011716402081	0.035534896823185	3	256	negative regulation of organelle organization	BP
GO:0002275	0.982657792038959	0.0356294318602067	9	483	myeloid cell activation involved in immune response	BP
GO:0030030	0.978194645439942	0.0359591915201742	20	930	cell projection organization	BP
GO:0038093	0.988886913505085	0.0359694393286975	3	211	Fc receptor signaling pathway	BP
GO:0031098	0.990870110150117	0.0366154753885762	2	209	stress-activated protein kinase signaling cascade	BP
GO:0045861	0.990831851367897	0.0367854949841053	2	192	negative regulation of proteolysis	BP
GO:0006979	0.985260329463072	0.0374255722463124	5	321	response to oxidative stress	BP
GO:0034330	0.985062653045217	0.0378396972052426	5	346	cell junction organization	BP
GO:0036293	0.987692798916897	0.0392244254547399	3	240	response to decreased oxygen levels	BP
GO:0042493	0.989753981712549	0.0404086211699779	2	202	response to drug	BP
GO:0001933	0.987157781150409	0.0406663611946095	3	254	negative regulation of protein phosphorylation	BP
GO:0006959	0.985162856388186	0.0411352190059248	4	204	humoral immune response	BP
GO:0043414	0.98667850773074	0.0419830306168716	3	248	macromolecule methylation	BP
GO:0048729	0.98286765841955	0.0427092554228517	5	335	tissue morphogenesis	BP
GO:0031047	0.99295678143659	0.042764853007234	1	149	gene silencing by RNA	BP
GO:0042221	0.96778076413647	0.0428141625037099	71	2599	response to chemical	BP
GO:0051239	0.969783906302291	0.0435235745312629	38	1544	regulation of multicellular organismal process	BP
GO:0038061	0.992797546267837	0.0435971602563991	1	141	NIK/NF-kappaB signaling	BP
GO:0006914	0.9786360504184	0.0444988551523053	8	451	autophagy	BP
GO:0061919	0.9786360504184	0.0444988551523053	8	451	process utilizing autophagic mechanism	BP
GO:0034329	0.988497689873157	0.0445688711333284	2	204	cell junction assembly	BP
GO:0007568	0.988449576276992	0.0447398765515628	2	199	aging	BP
GO:0051403	0.988080579298435	0.0459465452448946	2	199	stress-activated MAPK cascade	BP
GO:0048523	0.96452790240595	0.0460448255785888	87	3175	negative regulation of cellular process	BP
GO:0009628	0.971361059115685	0.0472863289283441	18	810	response to abiotic stimulus	BP
GO:0033673	0.987399770114517	0.048155044001205	2	199	negative regulation of kinase activity	BP
GO:0006887	0.972020422667175	0.0481723553676701	15	690	exocytosis	BP
GO:0000003	0.971410402353113	0.0491222285124963	15	708	reproduction	BP
GO:1901700	0.968194757831918	0.0492406616893361	24	1024	response to oxygen-containing compound	BP
GO:0072359	0.973488178979994	0.0494409589577025	11	568	circulatory system development	BP
GO:0001666	0.983755278671764	0.0498328675484547	3	230	response to hypoxia	BP
GO:0022414	0.970941454833376	0.0498579081017528	15	707	reproductive process	BP
