# Supplementary material for: Multi-tissue transcriptomics of a unique monozygotic discordant twin case of severe progressive osseous heteroplasia
Source: Genes Dis. 2023 Jun 19;11(3):100981. doi: 10.1016/j.gendis.2023.05.001 (PMC10808913; doi:10.1016/j.gendis.2023.05.001)
Supplement: Multimedia component 8 [file mmc8.xlsx]

## Sheet: Hoja1
Table S7. Normalized expression of blood miRNAs from affected and non-affected twin and log2FC values between comparison of both samples. miRNAs selected for downstream analysis are hihglighted in yellow.
	Normalized expression
miRNA ID	POH Affected twin	POH non-affected twin	Log2FC (Affected vs. Non-affected)
hsa-miR-208b-5p	1727.4	404.55	2.09
hsa-miR-556-5p	333.06	81.23	2.04
hsa-miR-518f-3p	231.29	70.78	1.71
hsa-miR-493-3p	190.32	60.32	1.66
hsa-miR-106b-5p	113.66	332.97	-1.55
hsa-miR-548z+hsa-miR-548h-3p	13.22	1	3.72
hsa-miR-193a-3p	19.82	1.61	3.62
hsa-miR-640	11.89	1	3.57
hsa-miR-548ai+hsa-miR-570-5p	10.57	1	3.4
hsa-miR-523-3p	25.11	2.41	3.38
hsa-miR-1909-3p	9.25	1	3.21
hsa-miR-1275	7.93	1	2.99
hsa-miR-4431	7.93	1	2.99
hsa-miR-570-3p	7.93	1	2.99
hsa-miR-338-5p	52.87	8.85	2.58
hsa-miR-152-5p	9.25	1.61	2.52
hsa-miR-3144-5p	9.25	1.61	2.52
hsa-miR-369-5p	9.25	1.61	2.52
hsa-miR-548m	13.22	2.41	2.45
hsa-miR-302a-3p	5.29	1	2.4
hsa-miR-372-3p	5.29	1	2.4
hsa-miR-891b	5.29	1	2.4
hsa-miR-1257	11.89	2.41	2.3
hsa-miR-433-3p	11.89	2.41	2.3
hsa-miR-589-5p	11.89	2.41	2.3
hsa-miR-301a-5p	7.93	1.61	2.3
hsa-miR-376c-5p	7.93	1.61	2.3
hsa-miR-587	7.93	1.61	2.3
hsa-miR-1298-5p	22.47	4.83	2.22
hsa-miR-143-3p	10.57	2.41	2.13
hsa-miR-211-5p	10.57	2.41	2.13
hsa-miR-675-5p	10.57	2.41	2.13
hsa-miR-133a-5p	13.22	3.22	2.04
hsa-miR-3190-3p	6.61	1.61	2.04
hsa-miR-548b-3p	6.61	1.61	2.04
hsa-miR-449c-5p	22.47	5.63	2
hsa-miR-1302	3.96	1	1.99
hsa-miR-1537-3p	3.96	1	1.99
hsa-miR-204-5p	3.96	1	1.99
hsa-miR-3168	3.96	1	1.99
hsa-miR-516a-3p+hsa-miR-516b-3p	3.96	1	1.99
hsa-miR-592	3.96	1	1.99
hsa-miR-656-3p	3.96	1	1.99
hsa-miR-664b-5p	3.96	1	1.99
hsa-miR-487b-5p	18.5	4.83	1.94
hsa-miR-378h	11.89	3.22	1.89
hsa-miR-548e-3p	58.15	16.09	1.85
hsa-miR-1281	14.54	4.02	1.85
hsa-miR-499b-5p	14.54	4.02	1.85
hsa-miR-1202	34.36	9.65	1.83
hsa-miR-34b-3p	34.36	9.65	1.83
hsa-miR-3147	19.82	5.63	1.82
hsa-miR-328-5p	34.36	10.46	1.72
hsa-miR-1270	10.57	3.22	1.72
hsa-miR-4488	10.57	3.22	1.72
hsa-miR-138-5p	7.93	2.41	1.72
hsa-miR-34c-3p	7.93	2.41	1.72
hsa-miR-490-3p	7.93	2.41	1.72
hsa-miR-564	7.93	2.41	1.72
hsa-miR-936	7.93	2.41	1.72
hsa-miR-1254	5.29	1.61	1.72
hsa-miR-323a-5p	5.29	1.61	1.72
hsa-miR-5001-5p	5.29	1.61	1.72
hsa-miR-522-3p	5.29	1.61	1.72
hsa-miR-548ak	5.29	1.61	1.72
hsa-miR-638	5.29	1.61	1.72
hsa-miR-488-3p	27.75	8.85	1.65
hsa-miR-548a-3p	50.22	16.09	1.64
hsa-miR-1307-5p	34.36	11.26	1.61
hsa-miR-455-5p	14.54	4.83	1.59
hsa-miR-641	67.4	22.52	1.58
hsa-miR-892a	40.97	13.67	1.58
hsa-miR-1247-5p	26.43	8.85	1.58
hsa-miR-3065-3p	11.89	4.02	1.56
hsa-miR-628-5p	11.89	4.02	1.56
hsa-miR-937-3p	11.89	4.02	1.56
hsa-miR-584-3p	51.54	17.69	1.54
hsa-miR-1258	18.5	6.43	1.52
hsa-miR-181d-3p	9.25	3.22	1.52
hsa-miR-412-3p	9.25	3.22	1.52
hsa-miR-615-3p	9.25	3.22	1.52
hsa-miR-497-5p	75.33	26.54	1.51
hsa-miR-874-5p	33.04	12.06	1.45
hsa-miR-298	19.82	7.24	1.45
hsa-miR-548ah-5p	19.82	7.24	1.45
hsa-miR-607	19.82	7.24	1.45
LIG_NEG_B	13.22	4.83	1.45
hsa-miR-1245a	6.61	2.41	1.45
hsa-miR-1915-3p	6.61	2.41	1.45
hsa-miR-200b-3p	6.61	2.41	1.45
hsa-miR-3140-5p	6.61	2.41	1.45
hsa-miR-210-3p	37.01	13.67	1.44
hsa-miR-504-3p	17.18	6.43	1.42
hsa-miR-539-5p	55.51	20.91	1.41
LIG_NEG_C	2.64	1	1.4
hsa-miR-1287-3p	2.64	1	1.4
hsa-miR-197-5p	2.64	1	1.4
hsa-miR-214-3p	2.64	1	1.4
hsa-miR-2278	2.64	1	1.4
hsa-miR-3140-3p	2.64	1	1.4
hsa-miR-409-5p	2.64	1	1.4
hsa-miR-512-3p	2.64	1	1.4
hsa-miR-541-3p	2.64	1	1.4
hsa-miR-566	2.64	1	1.4
hsa-miR-876-5p	2.64	1	1.4
hsa-miR-933	2.64	1	1.4
hsa-miR-330-3p	31.72	12.06	1.39
hsa-miR-429	10.57	4.02	1.39
hsa-miR-631	14.54	5.63	1.37
hsa-miR-514a-5p	811.49	319.29	1.35
hsa-miR-615-5p	145.38	57.1	1.35
hsa-miR-1234-3p	114.98	45.04	1.35
hsa-miR-3182	26.43	10.46	1.34
hsa-miR-3690	79.3	32.17	1.3
hsa-miR-516a-5p	15.86	6.43	1.3
hsa-miR-25-5p	7.93	3.22	1.3
hsa-miR-374a-3p	7.93	3.22	1.3
hsa-miR-708-5p	7.93	3.22	1.3
hsa-miR-128-2-5p	3.96	1.61	1.3
hsa-miR-1293	3.96	1.61	1.3
hsa-miR-548ad-3p	3.96	1.61	1.3
hsa-miR-599	3.96	1.61	1.3
LIG_NEG_A	80.62	32.97	1.29
hsa-miR-519b-3p	70.05	28.95	1.27
hsa-miR-1262	17.18	7.24	1.25
hsa-miR-219b-3p	26.43	11.26	1.23
hsa-miR-146b-5p	13.22	5.63	1.23
hsa-miR-23c	13.22	5.63	1.23
hsa-miR-448	13.22	5.63	1.23
hsa-miR-520g-3p	13.22	5.63	1.23
hsa-miR-758-5p	13.22	5.63	1.23
hsa-miR-371b-5p	22.47	9.65	1.22
hsa-miR-320e	50.22	21.72	1.21
hsa-miR-508-3p	9.25	4.02	1.2
hsa-miR-513c-5p	9.25	4.02	1.2
hsa-miR-590-3p	9.25	4.02	1.2
hsa-miR-642a-5p	9.25	4.02	1.2
hsa-miR-548n	33.04	14.48	1.19
hsa-miR-2053	14.54	6.43	1.18
hsa-miR-504-5p	14.54	6.43	1.18
hsa-miR-519b-5p+hsa-miR-519c-5p+hsa-miR-523-5p+hsa-miR-518e-5p+hsa-miR-522-5p+hsa-miR-519a-5p	14.54	6.43	1.18
hsa-miR-873-5p	74.01	33.78	1.13
hsa-miR-339-5p	15.86	7.24	1.13
hsa-miR-1249-5p	10.57	4.83	1.13
hsa-miR-125a-3p	10.57	4.83	1.13
hsa-miR-4707-3p	10.57	4.83	1.13
hsa-miR-545-3p	10.57	4.83	1.13
hsa-miR-27a-3p	5.29	2.41	1.13
hsa-miR-620	5.29	2.41	1.13
hsa-miR-217	17.18	8.04	1.1
hsa-miR-4536-5p	17.18	8.04	1.1
hsa-miR-1285-3p	97.8	45.84	1.09
hsa-miR-369-3p	11.89	5.63	1.08
hsa-miR-375	11.89	5.63	1.08
hsa-miR-326	48.9	23.32	1.07
hsa-miR-3179	18.5	8.85	1.06
hsa-miR-4787-5p	18.5	8.85	1.06
hsa-miR-584-5p	71.37	34.58	1.05
hsa-miR-518b	31.72	15.28	1.05
hsa-miR-1248	33.04	16.09	1.04
hsa-miR-127-3p	19.82	9.65	1.04
hsa-miR-187-3p	13.22	6.43	1.04
hsa-miR-202-3p	13.22	6.43	1.04
hsa-miR-4532	13.22	6.43	1.04
hsa-miR-135b-5p	6.61	3.22	1.04
hsa-miR-152-3p	6.61	3.22	1.04
hsa-miR-3185	6.61	3.22	1.04
hsa-miR-520b	6.61	3.22	1.04
hsa-miR-544a	6.61	3.22	1.04
hsa-miR-548c-5p+hsa-miR-548o-5p+hsa-miR-548am-5p	6.61	3.22	1.04
hsa-miR-562	6.61	3.22	1.04
hsa-miR-1203	34.36	16.89	1.02
hsa-miR-3161	27.75	13.67	1.02
hsa-miR-513c-3p	27.75	13.67	1.02
hsa-miR-548aa+hsa-miR-548t-3p	21.15	10.46	1.02
hsa-miR-627-3p	14.54	7.24	1.01
hsa-miR-6503-3p	59.47	29.76	1
hsa-miR-519e-3p	51.54	25.74	1
hsa-miR-384	44.94	22.52	1
hsa-miR-1288-3p	22.47	11.26	1
hsa-miR-367-3p	52.87	26.54	0.99
hsa-miR-505-3p	39.65	20.11	0.98
hsa-miR-517a-3p	31.72	16.09	0.98
hsa-miR-3136-5p	23.79	12.06	0.98
hsa-miR-1185-2-3p	15.86	8.04	0.98
hsa-miR-363-5p	15.86	8.04	0.98
hsa-miR-4435	15.86	8.04	0.98
hsa-miR-1908-5p	7.93	4.02	0.98
hsa-miR-513a-5p	7.93	4.02	0.98
hsa-miR-649	7.93	4.02	0.98
hsa-miR-758-3p+hsa-miR-411-3p	7.93	4.02	0.98
hsa-miR-216b-5p	44.94	23.32	0.95
hsa-miR-4284	26.43	13.67	0.95
hsa-miR-485-3p	55.51	28.95	0.94
hsa-miR-518c-3p	9.25	4.83	0.94
hsa-miR-6511a-3p	9.25	4.83	0.94
hsa-miR-1244	29.08	15.28	0.93
hsa-miR-323a-3p	40.97	21.72	0.92
hsa-miR-345-5p	30.4	16.09	0.92
B2M	874.93	465.67	0.91
hsa-miR-1197	10.57	5.63	0.91
hsa-miR-129-2-3p	10.57	5.63	0.91
hsa-miR-337-5p	10.57	5.63	0.91
hsa-miR-433-5p	10.57	5.63	0.91
hsa-miR-5010-3p	10.57	5.63	0.91
hsa-miR-548j-5p	10.57	5.63	0.91
hsa-miR-1236-3p	11.89	6.43	0.89
hsa-miR-153-3p	11.89	6.43	0.89
hsa-miR-181c-5p	11.89	6.43	0.89
hsa-miR-578	11.89	6.43	0.89
hsa-miR-6724-5p	11.89	6.43	0.89
hsa-miR-509-5p	37.01	20.11	0.88
hsa-miR-150-5p	21388.3	11742.3	0.87
hsa-miR-23b-3p	77.98	42.63	0.87
hsa-miR-99b-5p	77.98	42.63	0.87
hsa-miR-329-5p	26.43	14.48	0.87
hsa-miR-370-5p	26.43	14.48	0.87
hsa-miR-149-5p	13.22	7.24	0.87
hsa-miR-660-3p	13.22	7.24	0.87
hsa-miR-196a-5p	84.59	46.65	0.86
hsa-miR-219a-1-3p	30.4	16.89	0.85
hsa-miR-4521	15.86	8.85	0.84
hsa-miR-3074-3p	34.36	19.3	0.83
hsa-miR-1908-3p	17.18	9.65	0.83
hsa-miR-577	17.18	9.65	0.83
hsa-miR-890	17.18	9.65	0.83
hsa-miR-1264	56.83	32.17	0.82
hsa-miR-154-5p	39.65	22.52	0.82
hsa-miR-219a-2-3p	19.82	11.26	0.82
hsa-miR-27b-3p	19.82	11.26	0.82
hsa-miR-421	18.5	10.46	0.82
hsa-miR-765	18.5	10.46	0.82
hsa-miR-323b-3p	104.41	59.52	0.81
hsa-miR-3918	43.61	24.93	0.81
hsa-miR-520f-3p	43.61	24.93	0.81
hsa-miR-492	21.15	12.06	0.81
hsa-miR-301b-3p	44.94	25.74	0.8
hsa-miR-128-1-5p	30.4	17.69	0.78
hsa-miR-613	38.33	22.52	0.77
hsa-miR-1299	450.68	266.21	0.76
hsa-miR-487b-3p	129.52	76.41	0.76
hsa-miR-548a-5p	42.29	24.93	0.76
hsa-miR-571	42.29	24.93	0.76
hsa-miR-1183	486.37	290.34	0.74
hsa-miR-3614-3p	64.76	39.41	0.72
hsa-miR-515-3p	46.26	28.15	0.72
hsa-miR-568	42.29	25.74	0.72
hsa-miR-935	33.04	20.11	0.72
hsa-miR-942-3p	30.4	18.5	0.72
hsa-miR-499a-5p	25.11	15.28	0.72
hsa-miR-3195	21.15	12.87	0.72
hsa-miR-5010-5p	21.15	12.87	0.72
hsa-miR-181a-2-3p	17.18	10.46	0.72
hsa-miR-200c-3p	15.86	9.65	0.72
hsa-miR-320a	15.86	9.65	0.72
hsa-miR-1233-3p	14.54	8.85	0.72
hsa-miR-503-5p	14.54	8.85	0.72
hsa-miR-654-3p	14.54	8.85	0.72
hsa-miR-374c-5p	13.22	8.04	0.72
hsa-miR-617	13.22	8.04	0.72
hsa-miR-362-3p	11.89	7.24	0.72
hsa-miR-378c	11.89	7.24	0.72
hsa-miR-644a	11.89	7.24	0.72
hsa-miR-184	10.57	6.43	0.72
hsa-miR-1910-3p	10.57	6.43	0.72
hsa-miR-346	10.57	6.43	0.72
hsa-miR-548g-3p	10.57	6.43	0.72
hsa-miR-1279	9.25	5.63	0.72
hsa-miR-520c-3p	9.25	5.63	0.72
hsa-miR-206	7.93	4.83	0.72
hsa-miR-3613-3p	7.93	4.83	0.72
hsa-miR-449b-5p	7.93	4.83	0.72
hsa-miR-487a-3p	7.93	4.83	0.72
hsa-miR-643	7.93	4.83	0.72
hsa-miR-665	7.93	4.83	0.72
hsa-miR-376c-3p	6.61	4.02	0.72
hsa-miR-520a-5p	6.61	4.02	0.72
hsa-miR-555	6.61	4.02	0.72
hsa-miR-626	6.61	4.02	0.72
hsa-miR-663a	6.61	4.02	0.72
hsa-miR-203a-5p	5.29	3.22	0.72
hsa-miR-296-3p	5.29	3.22	0.72
hsa-miR-302f	5.29	3.22	0.72
hsa-miR-411-5p	5.29	3.22	0.72
hsa-miR-483-5p	5.29	3.22	0.72
hsa-miR-503-3p	5.29	3.22	0.72
hsa-miR-579-5p	5.29	3.22	0.72
hsa-miR-885-5p	5.29	3.22	0.72
hsa-miR-892b	5.29	3.22	0.72
hsa-miR-1185-1-3p	3.96	2.41	0.72
hsa-miR-4792	3.96	2.41	0.72
hsa-miR-508-5p	3.96	2.41	0.72
hsa-miR-5196-5p	3.96	2.41	0.72
hsa-miR-520d-3p	3.96	2.41	0.72
hsa-miR-573	3.96	2.41	0.72
hsa-miR-614	3.96	2.41	0.72
hsa-miR-671-5p	3.96	2.41	0.72
hsa-miR-924	3.96	2.41	0.72
hsa-miR-1273c	2.64	1.61	0.72
hsa-miR-211-3p	2.64	1.61	0.72
hsa-miR-3605-3p	2.64	1.61	0.72
hsa-miR-455-3p	2.64	1.61	0.72
hsa-miR-499a-3p	2.64	1.61	0.72
hsa-miR-514b-3p	2.64	1.61	0.72
hsa-miR-548al	2.64	1.61	0.72
hsa-miR-6720-3p	2.64	1.61	0.72
hsa-miR-125a-5p	116.31	71.58	0.7
hsa-miR-23a-3p	1081.11	688.45	0.65
hsa-miR-345-3p	52.87	33.78	0.65
hsa-miR-664a-3p	248.47	159.24	0.64
hsa-miR-140-3p	174.46	111.79	0.64
hsa-miR-506-3p	261.69	169.7	0.62
hsa-miR-513b-5p	239.22	155.22	0.62
hsa-miR-593-3p	19.82	12.87	0.62
hsa-miR-380-3p	33.04	21.72	0.61
hsa-miR-619-3p	33.04	21.72	0.61
hsa-miR-2117	17.18	11.26	0.61
hsa-miR-612	17.18	11.26	0.61
hsa-miR-2110	60.8	40.21	0.6
hsa-miR-450a-1-3p	31.72	20.91	0.6
hsa-miR-1245b-3p	15.86	10.46	0.6
hsa-miR-181b-2-3p	13.22	8.85	0.58
hsa-miR-548j-3p	63.44	42.63	0.57
hsa-miR-194-5p	630.43	427.06	0.56
hsa-miR-1910-5p	437.47	297.58	0.56
hsa-miR-151a-3p	91.19	61.93	0.56
hsa-miR-105-5p	35.68	24.13	0.56
hsa-miR-1976	23.79	16.09	0.56
hsa-miR-1206	11.89	8.04	0.56
hsa-miR-1291	11.89	8.04	0.56
hsa-miR-130b-3p	11.89	8.04	0.56
hsa-miR-199b-5p	11.89	8.04	0.56
hsa-miR-1-5p	21.15	14.48	0.55
hsa-miR-1185-5p	21.15	14.48	0.55
hsa-miR-99a-5p	21.15	14.48	0.55
hsa-miR-512-5p	10.57	7.24	0.55
hsa-miR-376a-3p	88.55	61.93	0.52
hsa-miR-155-5p	27.75	19.3	0.52
hsa-miR-1285-5p	18.5	12.87	0.52
hsa-miR-3202	18.5	12.87	0.52
hsa-miR-31-5p	9.25	6.43	0.52
hsa-miR-548i	9.25	6.43	0.52
hsa-miR-141-3p	17.18	12.06	0.51
hsa-miR-196b-5p	17.18	12.06	0.51
hsa-miR-5196-3p+hsa-miR-6732-3p	39.65	28.15	0.49
hsa-miR-548d-5p	39.65	28.15	0.49
hsa-miR-1290	15.86	11.26	0.49
hsa-miR-1827	15.86	11.26	0.49
hsa-miR-10a-5p	7.93	5.63	0.49
hsa-miR-1266-5p	7.93	5.63	0.49
hsa-miR-147b	7.93	5.63	0.49
hsa-miR-181b-5p+hsa-miR-181d-5p	7.93	5.63	0.49
hsa-miR-34c-5p	7.93	5.63	0.49
hsa-miR-524-3p	7.93	5.63	0.49
hsa-miR-595	7.93	5.63	0.49
hsa-miR-92b-3p	7.93	5.63	0.49
hsa-miR-940	7.93	5.63	0.49
hsa-miR-576-5p	140.1	100.53	0.48
hsa-miR-491-3p	72.69	52.28	0.48
hsa-miR-409-3p	44.94	32.17	0.48
hsa-miR-146b-3p	37.01	26.54	0.48
hsa-miR-32-5p	14.54	10.46	0.48
hsa-miR-3180-5p	64.76	46.65	0.47
hsa-miR-132-3p	35.68	25.74	0.47
hsa-miR-342-5p	21.15	15.28	0.47
hsa-miR-532-3p	89.87	65.95	0.45
hsa-miR-1323	6.61	4.83	0.45
hsa-miR-208b-3p	6.61	4.83	0.45
hsa-miR-3127-5p	6.61	4.83	0.45
hsa-miR-325	6.61	4.83	0.45
hsa-miR-373-3p	6.61	4.83	0.45
hsa-miR-4536-3p	6.61	4.83	0.45
hsa-miR-489-3p	6.61	4.83	0.45
hsa-miR-548e-5p	6.61	4.83	0.45
hsa-miR-655-3p	6.61	4.83	0.45
hsa-miR-922	6.61	4.83	0.45
hsa-miR-1296-3p	11.89	8.85	0.43
hsa-miR-431-5p	11.89	8.85	0.43
hsa-miR-606	11.89	8.85	0.43
hsa-miR-651-5p	11.89	8.85	0.43
hsa-miR-543	27.75	20.91	0.41
hsa-miR-1246	1.32	1	0.4
hsa-miR-1250-5p	1.32	1	0.4
hsa-miR-1272	1.32	1	0.4
hsa-miR-1283	1.32	1	0.4
hsa-miR-196a-3p	1.32	1	0.4
hsa-miR-302e	1.32	1	0.4
hsa-miR-3065-5p	1.32	1	0.4
hsa-miR-3180-3p	1.32	1	0.4
hsa-miR-378e	1.32	1	0.4
hsa-miR-4485-3p	1.32	1	0.4
hsa-miR-4787-3p	1.32	1	0.4
hsa-miR-502-5p	1.32	1	0.4
hsa-miR-518e-3p	1.32	1	0.4
hsa-miR-525-3p	1.32	1	0.4
hsa-miR-542-3p	1.32	1	0.4
hsa-miR-542-5p	1.32	1	0.4
hsa-miR-548ar-5p	1.32	1	0.4
hsa-miR-548h-5p	1.32	1	0.4
hsa-miR-548k	1.32	1	0.4
hsa-miR-548l	1.32	1	0.4
hsa-miR-550a-5p	1.32	1	0.4
hsa-miR-554	1.32	1	0.4
hsa-miR-572	1.32	1	0.4
hsa-miR-582-5p	1.32	1	0.4
hsa-miR-603	1.32	1	0.4
hsa-miR-604	1.32	1	0.4
hsa-miR-624-3p	1.32	1	0.4
hsa-miR-627-5p	1.32	1	0.4
hsa-miR-652-5p	1.32	1	0.4
hsa-miR-769-3p	1.32	1	0.4
hsa-miR-874-3p	1.32	1	0.4
hsa-miR-891a-5p	1.32	1	0.4
hsa-miR-934	1.32	1	0.4
hsa-miR-200a-3p	21.15	16.09	0.39
hsa-miR-744-5p	21.15	16.09	0.39
hsa-miR-769-5p	15.86	12.06	0.39
hsa-miR-1276	10.57	8.04	0.39
hsa-miR-4458	10.57	8.04	0.39
hsa-miR-450a-5p	10.57	8.04	0.39
hsa-miR-1295a	5.29	4.02	0.39
hsa-miR-134-3p	5.29	4.02	0.39
hsa-miR-190a-3p	5.29	4.02	0.39
hsa-miR-376b-3p	5.29	4.02	0.39
hsa-miR-4461	5.29	4.02	0.39
hsa-miR-517c-3p+hsa-miR-519a-3p	5.29	4.02	0.39
hsa-miR-526b-5p	5.29	4.02	0.39
hsa-miR-561-3p	5.29	4.02	0.39
hsa-miR-664b-3p	25.11	19.3	0.38
hsa-miR-128-3p	27.75	21.72	0.35
hsa-miR-1304-5p	9.25	7.24	0.35
hsa-miR-585-3p	9.25	7.24	0.35
hsa-miR-764	9.25	7.24	0.35
hsa-miR-885-3p	9.25	7.24	0.35
hsa-miR-24-3p	44.94	35.39	0.34
hsa-miR-520d-5p+hsa-miR-527+hsa-miR-518a-5p	26.43	20.91	0.34
hsa-miR-450b-5p	13.22	10.46	0.34
hsa-miR-342-3p	1140.59	904.8	0.33
RPLP0	74.01	58.71	0.33
hsa-miR-596	34.36	27.35	0.33
hsa-miR-29c-3p	17.18	13.67	0.33
hsa-miR-329-3p	17.18	13.67	0.33
hsa-miR-302b-3p	84.59	67.56	0.32
LIG_POS_A	8301.29	6716.42	0.31
hsa-miR-425-5p	1500.07	1209.61	0.31
hsa-miR-28-5p	35.68	28.95	0.3
hsa-miR-4421	35.68	28.95	0.3
hsa-miR-151b	31.72	25.74	0.3
hsa-miR-532-5p	31.72	25.74	0.3
hsa-miR-212-3p	11.89	9.65	0.3
hsa-miR-877-5p	11.89	9.65	0.3
hsa-miR-944	11.89	9.65	0.3
hsa-miR-10b-5p	7.93	6.43	0.3
hsa-miR-1245b-5p	7.93	6.43	0.3
hsa-miR-34a-5p	7.93	6.43	0.3
hsa-miR-3928-3p	7.93	6.43	0.3
hsa-miR-580-3p	7.93	6.43	0.3
hsa-miR-1296-5p	3.96	3.22	0.3
hsa-miR-1305	3.96	3.22	0.3
hsa-miR-3934-5p	3.96	3.22	0.3
hsa-miR-600	3.96	3.22	0.3
hsa-miR-766-5p	3.96	3.22	0.3
hsa-miR-491-5p	185.03	152.01	0.28
hsa-miR-337-3p	37.01	30.56	0.28
hsa-miR-191-5p	4637.67	3854.04	0.27
hsa-miR-942-5p	231.29	191.42	0.27
hsa-miR-139-3p	29.08	24.13	0.27
hsa-miR-1253	14.54	12.06	0.27
hsa-miR-219a-5p	14.54	12.06	0.27
hsa-miR-451a	328929	275573	0.26
hsa-miR-223-3p	10064.4	8383.66	0.26
RPL19	138.77	115.81	0.26
hsa-miR-221-3p	114.98	95.71	0.26
hsa-miR-195-5p	21.15	17.69	0.26
hsa-miR-1255b-5p	10.57	8.85	0.26
hsa-miR-767-3p	10.57	8.85	0.26
hsa-miR-361-5p	27.75	23.32	0.25
hsa-miR-574-3p	88.55	74.8	0.24
hsa-miR-516b-5p	43.61	37	0.24
hsa-miR-4454+hsa-miR-7975	8840.53	7541.6	0.23
hsa-miR-629-5p	19.82	16.89	0.23
hsa-miR-127-5p	13.22	11.26	0.23
hsa-miR-301b-5p	13.22	11.26	0.23
hsa-miR-410-3p	13.22	11.26	0.23
hsa-miR-1304-3p	6.61	5.63	0.23
hsa-miR-147a	6.61	5.63	0.23
hsa-miR-378f	6.61	5.63	0.23
hsa-miR-496	6.61	5.63	0.23
hsa-miR-549a	6.61	5.63	0.23
hsa-miR-650	6.61	5.63	0.23
hsa-miR-100-5p	29.08	24.93	0.22
hsa-miR-124-3p	15.86	13.67	0.21
hsa-miR-378g	15.86	13.67	0.21
hsa-miR-4741	15.86	13.67	0.21
LIG_POS_B	2295.71	1996.19	0.2
hsa-miR-378i	18.5	16.09	0.2
hsa-miR-1469	9.25	8.04	0.2
hsa-miR-1972	9.25	8.04	0.2
hsa-miR-450a-2-3p	9.25	8.04	0.2
hsa-miR-639	9.25	8.04	0.2
hsa-miR-500a-5p+hsa-miR-501-5p	92.52	81.23	0.19
hsa-miR-192-5p	84.59	73.99	0.19
hsa-miR-3150b-3p	21.15	18.5	0.19
hsa-miR-3144-3p	11.89	10.46	0.19
hsa-miR-30a-5p	67.4	59.52	0.18
hsa-miR-320c	17.18	15.28	0.17
hsa-miR-331-3p	374.03	333.77	0.16
hsa-miR-423-5p	754.66	682.02	0.15
LIG_POS_C	318.52	289.54	0.14
hsa-miR-193a-5p+hsa-miR-193b-5p	37.01	33.78	0.13
hsa-miR-610	21.15	19.3	0.13
hsa-miR-1255a	18.5	16.89	0.13
hsa-miR-553	13.22	12.06	0.13
hsa-miR-98-3p	10.57	9.65	0.13
hsa-miR-509-3p	7.93	7.24	0.13
hsa-miR-525-5p	7.93	7.24	0.13
hsa-miR-92a-1-5p	7.93	7.24	0.13
hsa-miR-941	7.93	7.24	0.13
hsa-miR-1268b	5.29	4.83	0.13
hsa-miR-215-5p	5.29	4.83	0.13
hsa-miR-3613-5p	5.29	4.83	0.13
hsa-miR-4707-5p	5.29	4.83	0.13
hsa-miR-616-3p	5.29	4.83	0.13
hsa-miR-628-3p	5.29	4.83	0.13
hsa-miR-630	5.29	4.83	0.13
hsa-miR-761	5.29	4.83	0.13
hsa-miR-1286	2.64	2.41	0.13
hsa-miR-1301-3p	2.64	2.41	0.13
hsa-miR-2682-5p	2.64	2.41	0.13
hsa-miR-510-3p	2.64	2.41	0.13
hsa-miR-510-5p	2.64	2.41	0.13
hsa-miR-576-3p	2.64	2.41	0.13
hsa-miR-30d-5p	968.77	895.95	0.11
hsa-miR-660-5p	25.11	23.32	0.11
hsa-miR-125b-5p	253.76	236.45	0.1
hsa-miR-197-3p	108.38	102.14	0.09
hsa-miR-1260a	80.62	75.6	0.09
hsa-miR-361-3p	60.8	57.1	0.09
hsa-miR-199a-5p	91.19	86.06	0.08
hsa-miR-365b-5p	44.94	42.63	0.08
hsa-miR-324-5p	21.15	20.11	0.07
hsa-miR-301a-3p	9.25	8.85	0.06
hsa-miR-3614-5p	9.25	8.85	0.06
hsa-miR-515-5p	9.25	8.85	0.06
hsa-miR-330-5p	29.08	28.15	0.05
hsa-miR-218-5p	15.86	15.28	0.05
hsa-miR-1261	6.61	6.43	0.04
hsa-miR-208a-3p	6.61	6.43	0.04
hsa-miR-210-5p	6.61	6.43	0.04
hsa-miR-30a-3p	6.61	6.43	0.04
hsa-miR-4286	6.61	6.43	0.04
hsa-miR-4531	6.61	6.43	0.04
hsa-miR-552-3p	14.54	14.48	0.01
hsa-miR-575	14.54	14.48	0.01
hsa-miR-92a-3p	5229.77	5221.29	0
hsa-miR-19b-3p	800.92	798.64	0
hsa-miR-296-5p	424.25	425.46	0
hsa-miR-365a-3p+hsa-miR-365b-3p	37.01	37	0
hsa-miR-15b-5p	19004	19121.4	-0.01
hsa-miR-145-5p	79.3	79.62	-0.01
hsa-miR-526a+hsa-miR-518c-5p+hsa-miR-518d-5p	42.29	42.63	-0.01
hsa-miR-28-3p	31.72	32.17	-0.02
hsa-miR-760	23.79	24.13	-0.02
hsa-miR-142-5p	11.89	12.06	-0.02
hsa-miR-3615	7.93	8.04	-0.02
hsa-miR-378d	7.93	8.04	-0.02
hsa-miR-1228-3p	3.96	4.02	-0.02
hsa-miR-450b-3p	3.96	4.02	-0.02
hsa-miR-5001-3p	3.96	4.02	-0.02
hsa-miR-520e	3.96	4.02	-0.02
hsa-miR-889-3p	3.96	4.02	-0.02
hsa-miR-1180-3p	64.76	66.75	-0.04
hsa-miR-193b-3p	59.47	61.12	-0.04
hsa-miR-148b-3p	50.22	52.28	-0.06
hsa-miR-1277-3p	9.25	9.65	-0.06
hsa-miR-4455	9.25	9.65	-0.06
hsa-miR-648	9.25	9.65	-0.06
hsa-miR-30b-5p	861.72	907.21	-0.07
hsa-miR-328-3p	14.54	15.28	-0.07
hsa-miR-1260b	25.11	26.54	-0.08
hsa-miR-484	208.82	221.98	-0.09
hsa-miR-188-5p	15.86	16.89	-0.09
hsa-miR-1224-5p	10.57	11.26	-0.09
hsa-miR-3180	10.57	11.26	-0.09
hsa-miR-371a-5p	10.57	11.26	-0.09
hsa-miR-101-3p	5.29	5.63	-0.09
hsa-miR-133a-3p	5.29	5.63	-0.09
hsa-miR-133b	5.29	5.63	-0.09
hsa-miR-188-3p	5.29	5.63	-0.09
hsa-miR-377-3p	5.29	5.63	-0.09
hsa-miR-499b-3p	5.29	5.63	-0.09
hsa-miR-507	5.29	5.63	-0.09
hsa-miR-802	5.29	5.63	-0.09
hsa-miR-30c-5p	272.26	291.14	-0.1
hsa-miR-340-5p	11.89	12.87	-0.11
hsa-miR-556-3p	11.89	12.87	-0.11
hsa-miR-767-5p	11.89	12.87	-0.11
hsa-miR-186-5p	330.41	362.72	-0.13
hsa-miR-302a-5p	6.61	7.24	-0.13
hsa-miR-3196	6.61	7.24	-0.13
hsa-miR-376a-2-5p	6.61	7.24	-0.13
hsa-miR-495-5p	6.61	7.24	-0.13
hsa-miR-561-5p	6.61	7.24	-0.13
hsa-miR-363-3p	614.57	677.19	-0.14
hsa-miR-222-3p	277.55	304.82	-0.14
hsa-miR-130a-3p	105.73	118.23	-0.16
hsa-miR-1269a	7.93	8.85	-0.16
hsa-miR-151a-5p	116.31	131.1	-0.17
hsa-miR-18a-5p	18.5	20.91	-0.18
hsa-miR-379-5p	18.5	20.91	-0.18
hsa-miR-539-3p	9.25	10.46	-0.18
hsa-miR-25-3p	6104.71	6940.01	-0.19
hsa-miR-29a-3p	51.54	58.71	-0.19
hsa-miR-490-5p	10.57	12.06	-0.19
hsa-miR-608	10.57	12.06	-0.19
hsa-miR-3192-5p	11.89	13.67	-0.2
hsa-miR-875-3p	11.89	13.67	-0.2
hsa-miR-625-5p	13.22	15.28	-0.21
hsa-miR-652-3p	306.62	358.7	-0.23
hsa-miR-324-3p	22.47	26.54	-0.24
ACTB	272.26	326.53	-0.26
hsa-miR-423-3p	89.87	108.58	-0.27
hsa-miR-122-5p	15.86	19.3	-0.28
hsa-miR-502-3p	10.57	12.87	-0.28
hsa-miR-129-5p	9.25	11.26	-0.28
hsa-miR-30e-3p	9.25	11.26	-0.28
hsa-miR-136-5p	7.93	9.65	-0.28
hsa-miR-1307-3p	6.61	8.04	-0.28
hsa-miR-137	6.61	8.04	-0.28
hsa-miR-511-5p	6.61	8.04	-0.28
hsa-miR-1973	5.29	6.43	-0.28
hsa-miR-224-5p	5.29	6.43	-0.28
hsa-miR-302c-3p	5.29	6.43	-0.28
hsa-miR-335-5p	5.29	6.43	-0.28
hsa-miR-339-3p	5.29	6.43	-0.28
hsa-miR-432-5p	5.29	6.43	-0.28
hsa-miR-519c-3p	5.29	6.43	-0.28
hsa-miR-887-3p	5.29	6.43	-0.28
hsa-miR-887-5p	5.29	6.43	-0.28
hsa-let-7e-5p	3.96	4.83	-0.28
hsa-miR-323b-5p	3.96	4.83	-0.28
hsa-miR-605-5p	3.96	4.83	-0.28
hsa-miR-1200	2.64	3.22	-0.28
hsa-miR-1252-5p	2.64	3.22	-0.28
hsa-miR-4647	2.64	3.22	-0.28
hsa-miR-582-3p	2.64	3.22	-0.28
hsa-miR-134-5p+hsa-miR-6728-5p	1.32	1.61	-0.28
hsa-miR-135a-5p	1.32	1.61	-0.28
hsa-miR-139-5p	1.32	1.61	-0.28
hsa-miR-4451	1.32	1.61	-0.28
hsa-miR-452-5p	1.32	1.61	-0.28
hsa-miR-494-3p	1.32	1.61	-0.28
hsa-miR-563	1.32	1.61	-0.28
hsa-miR-770-5p	1.32	1.61	-0.28
hsa-miR-374b-5p	173.14	214.74	-0.31
hsa-miR-4443	42.29	53.08	-0.33
hsa-miR-1297	11.89	15.28	-0.36
hsa-miR-374a-5p	222.04	287.93	-0.37
GAPDH	60.8	80.43	-0.4
hsa-miR-548ar-3p	7.93	10.46	-0.4
hsa-miR-299-3p	14.54	19.3	-0.41
hsa-miR-495-3p	14.54	19.3	-0.41
hsa-miR-140-5p	34.36	45.84	-0.42
hsa-miR-382-5p	6.61	8.85	-0.42
hsa-miR-548q	6.61	8.85	-0.42
hsa-miR-766-3p	10.57	14.48	-0.45
hsa-miR-2116-5p	5.29	7.24	-0.45
hsa-miR-3130-3p	5.29	7.24	-0.45
hsa-miR-381-5p	5.29	7.24	-0.45
hsa-miR-598-3p	5.29	7.24	-0.45
hsa-miR-601	5.29	7.24	-0.45
hsa-miR-22-3p	491.65	686.04	-0.48
hsa-miR-183-5p	107.05	152.01	-0.51
hsa-miR-182-5p	93.84	133.51	-0.51
hsa-miR-873-3p	11.89	16.89	-0.51
hsa-miR-3916	3.96	5.63	-0.51
hsa-miR-4425	3.96	5.63	-0.51
hsa-miR-485-5p	3.96	5.63	-0.51
hsa-miR-9-5p	3.96	5.63	-0.51
hsa-miR-185-5p	1196.09	1726.76	-0.53
hsa-miR-320d	13.22	19.3	-0.55
hsa-miR-1204	6.61	9.65	-0.55
hsa-miR-26a-5p	200.89	295.17	-0.56
hsa-miR-1306-5p	10.57	16.09	-0.61
hsa-miR-671-3p	7.93	12.06	-0.61
hsa-miR-1278	2.64	4.02	-0.61
hsa-miR-182-3p	2.64	4.02	-0.61
hsa-miR-198	2.64	4.02	-0.61
hsa-miR-424-5p	2.64	4.02	-0.61
hsa-miR-548y	2.64	4.02	-0.61
hsa-miR-98-5p	51.54	79.62	-0.63
hsa-miR-551b-3p	6.61	10.46	-0.66
hsa-miR-181a-5p	72.69	115.81	-0.67
hsa-miR-16-5p	14091.5	22957.8	-0.7
hsa-let-7b-5p	2126.54	3447.89	-0.7
hsa-let-7d-5p	614.57	995.68	-0.7
hsa-miR-29b-3p	27.75	45.04	-0.7
hsa-miR-383-5p	7.93	12.87	-0.7
hsa-miR-1-3p	3.96	6.43	-0.7
hsa-miR-1193	3.96	6.43	-0.7
hsa-miR-654-5p	3.96	6.43	-0.7
hsa-miR-579-3p	170.49	282.3	-0.73
hsa-miR-1306-3p	5.29	8.85	-0.74
hsa-miR-3164	5.29	8.85	-0.74
hsa-miR-378b	5.29	8.85	-0.74
hsa-miR-590-5p	6.61	11.26	-0.77
hsa-miR-26b-5p	219.39	375.59	-0.78
hsa-let-7a-5p	1679.82	3057.01	-0.86
hsa-let-7c-5p	54.19	98.12	-0.86
hsa-miR-501-3p	5.29	9.65	-0.87
hsa-miR-1271-3p	3.96	7.24	-0.87
hsa-miR-1289	3.96	7.24	-0.87
hsa-miR-548o-3p+hsa-miR-548ah-3p+hsa-miR-548av-3p	3.96	7.24	-0.87
hsa-miR-637	3.96	7.24	-0.87
hsa-miR-888-5p	3.96	7.24	-0.87
hsa-miR-1268a	2.64	4.83	-0.87
hsa-miR-1271-5p	2.64	4.83	-0.87
hsa-miR-33a-5p	2.64	4.83	-0.87
hsa-miR-370-3p	2.64	4.83	-0.87
hsa-miR-4524a-5p	2.64	4.83	-0.87
hsa-miR-498	2.64	4.83	-0.87
hsa-miR-517b-3p	2.64	4.83	-0.87
hsa-miR-6503-5p	2.64	4.83	-0.87
hsa-miR-95-3p	2.64	4.83	-0.87
hsa-miR-1178-3p	1.32	2.41	-0.87
hsa-miR-1224-3p	1.32	2.41	-0.87
hsa-miR-1287-5p	1.32	2.41	-0.87
hsa-miR-297	1.32	2.41	-0.87
hsa-miR-494-5p	1.32	2.41	-0.87
hsa-miR-521	1.32	2.41	-0.87
hsa-miR-651-3p	1.32	2.41	-0.87
hsa-miR-661	1.32	2.41	-0.87
hsa-miR-939-5p	1.32	2.41	-0.87
hsa-miR-126-3p	511.48	940.99	-0.88
hsa-miR-146a-5p	35.68	66.75	-0.9
hsa-miR-19a-3p	39.65	74.8	-0.92
hsa-miR-107	83.26	160.05	-0.94
hsa-miR-142-3p	943.66	1820.86	-0.95
hsa-let-7g-5p	511.48	985.23	-0.95
hsa-miR-15a-5p	566.99	1110.69	-0.97
hsa-miR-181a-3p	5.29	10.46	-0.98
hsa-miR-362-5p	5.29	10.46	-0.98
hsa-miR-4755-5p	5.29	10.46	-0.98
hsa-miR-20a-5p+hsa-miR-20b-5p	103.09	204.28	-0.99
hsa-miR-1303	3.96	8.04	-1.02
hsa-miR-320b	3.96	8.04	-1.02
hsa-miR-93-5p	795.63	1628.64	-1.03
hsa-miR-30e-5p	55.51	113.4	-1.03
hsa-miR-567	5.29	11.26	-1.09
hsa-miR-103a-3p	2.64	5.63	-1.09
hsa-miR-1205	2.64	5.63	-1.09
hsa-miR-1322	2.64	5.63	-1.09
hsa-miR-33b-5p	2.64	5.63	-1.09
hsa-miR-548v	2.64	5.63	-1.09
hsa-miR-144-3p	111.02	246.11	-1.15
hsa-let-7i-5p	1070.54	2397.51	-1.16
hsa-miR-1249-3p	3.96	8.85	-1.16
hsa-miR-514a-3p	3.96	8.85	-1.16
hsa-miR-514b-5p	3.96	8.85	-1.16
hsa-miR-519d-3p	3.96	8.85	-1.16
hsa-miR-520h	3.96	8.85	-1.16
hsa-let-7f-5p	44.94	102.14	-1.18
hsa-miR-1226-3p	5.29	12.06	-1.19
hsa-miR-96-5p	6.61	15.28	-1.21
hsa-miR-199a-3p+hsa-miR-199b-3p	9.25	21.72	-1.23
hsa-miR-148a-3p	52.87	125.47	-1.25
hsa-miR-506-5p	3.96	9.65	-1.28
hsa-miR-203a-3p	2.64	6.43	-1.28
hsa-miR-381-3p	2.64	6.43	-1.28
hsa-miR-6511a-5p	2.64	6.43	-1.28
hsa-miR-1269b	1.32	3.22	-1.28
hsa-miR-18b-5p	1.32	3.22	-1.28
hsa-miR-2113	1.32	3.22	-1.28
hsa-miR-221-5p	1.32	3.22	-1.28
hsa-miR-3158-3p	1.32	3.22	-1.28
hsa-miR-3605-5p	1.32	3.22	-1.28
hsa-miR-449a	1.32	3.22	-1.28
hsa-miR-509-3-5p	1.32	3.22	-1.28
hsa-miR-520a-3p	1.32	3.22	-1.28
hsa-miR-642a-3p	1.32	3.22	-1.28
hsa-miR-876-3p	1.32	3.22	-1.28
hsa-miR-106a-5p+hsa-miR-17-5p	67.4	165.68	-1.3
hsa-miR-21-5p	31.72	78.01	-1.3
hsa-miR-422a	9.25	24.13	-1.38
hsa-miR-3131	2.64	7.24	-1.45
hsa-miR-331-5p	2.64	7.24	-1.45
hsa-miR-548d-3p	2.64	7.24	-1.45
hsa-miR-7-5p	6.61	18.5	-1.49
hsa-miR-454-3p	19.82	58.71	-1.57
hsa-miR-205-5p	1.32	4.02	-1.61
hsa-miR-300	1.32	4.02	-1.61
hsa-miR-382-3p	1.32	4.02	-1.61
hsa-miR-483-3p	1.32	4.02	-1.61
hsa-miR-4516	5.29	18.5	-1.81
hsa-miR-216a-5p	1.32	4.83	-1.87
hsa-miR-486-3p	1.32	4.83	-1.87
hsa-miR-591	1.32	4.83	-1.87
hsa-miR-190a-5p	6.61	27.35	-2.05
hsa-miR-190b	1.32	5.63	-2.09
hsa-miR-3151-5p	1.32	5.63	-2.09
hsa-miR-597-5p	1.32	5.63	-2.09
hsa-miR-299-5p	2.64	12.87	-2.28
hsa-miR-6721-5p	1.32	6.43	-2.28
hsa-miR-513a-3p	1.32	7.24	-2.45
hsa-miR-4448	1.32	8.04	-2.61
hsa-miR-518d-3p	1.32	8.04	-2.61
hsa-miR-302d-3p	1.32	10.46	-2.98
hsa-miR-551a	1.32	13.67	-3.37
hsa-miR-574-5p	1.32	15.28	-3.53
