# Supplementary material for: Multi-tissue transcriptomics of a unique monozygotic discordant twin case of severe progressive osseous heteroplasia
Source: Genes Dis. 2023 Jun 19;11(3):100981. doi: 10.1016/j.gendis.2023.05.001 (PMC10808913; doi:10.1016/j.gendis.2023.05.001)
Supplement: Multimedia component 9 [file mmc9.xlsx]

## Sheet: allTargts_miRNAs_Rank5
Table S8. miRNAs target genes predicted from miRNAs databases. Target genes with aggregated rank value <5 were selected for downstream pathways analysis (highlighted in yellow)
			miRNA database
miRNA	Target Entrez IDs	Target Gene Symbols	pictar	diana	targetscan	miranda	mirdb	Aggregated rank value	rank_final
hsa-miR-493-3p	93986	FOXP2	23	1	33	NA	1	1.312201267	1
hsa-miR-493-3p	9295	SRSF11	NA	10	9	NA	2	1.882072058	2
hsa-miR-493-3p	284611	FAM102B	15	2	22	NA	9	2.194757895	3
hsa-miR-493-3p	124944	C17orf49	NA	31	2	NA	6	2.397322116	4
hsa-miR-493-3p	22943	DKK1	NA	14	4	NA	8	2.55057491	5
hsa-miR-493-3p	10335	IRAG1	4	5	45	NA	14	2.648699228	6
hsa-miR-493-3p	25928	SOSTDC1	NA	4	8	NA	23	3.009571624	7
hsa-miR-493-3p	23089	PEG10	2	24	11	NA	44	3.086467146	8
hsa-miR-493-3p	54207	KCNK10	8	NA	38	3	NA	3.232538391	9
hsa-miR-493-3p	10655	DMRT2	12	32	42	2	NA	3.350368959	10
hsa-miR-493-3p	6561	SLC13A1	19	33	12	NA	5	3.481726929	11
hsa-miR-493-3p	79696	ZC2HC1C	NA	NA	20	1	57	3.482146423	12
hsa-miR-493-3p	26019	UPF2	11	3	70	NA	22	3.753605907	13
hsa-miR-493-3p	23741	EID1	NA	8	5	NA	37	3.798679477	14
hsa-miR-493-3p	23114	NFASC	3	15	NA	NA	36	3.914867641	15
hsa-miR-493-3p	100507421	TMEM178B	5	17.5	61	NA	19	4.461314922	16
hsa-miR-493-3p	81563	C1orf21	1	44	56	NA	NA	4.502208944	17
hsa-miR-493-3p	51327	AHSP	NA	52	1	NA	48	4.521615257	18
hsa-miR-493-3p	340273	ABCB5	NA	46	24.5	NA	3	5.002961209	19
hsa-miR-493-3p	996	CDC27	NA	6	15	NA	43	5.233381566	20
hsa-miR-493-3p	10815	CPLX1	NA	7	13.5	NA	42	5.277632088	21
hsa-miR-493-3p	51292	GMPR2	NA	13	6	NA	55	5.416239283	22
hsa-miR-493-3p	2786	GNG4	NA	37	3	NA	39	5.432602643	23
hsa-miR-493-3p	9371	KIF3B	20	38	43	NA	7	5.467452651	24
hsa-miR-493-3p	10753	CAPN9	NA	19	7	NA	34	5.512165704	25
hsa-miR-493-3p	26058	GIGYF2	17	11.5	51	NA	27	5.694560144	26
hsa-miR-493-3p	84678	KDM2B	22	NA	57.5	NA	4	5.722628906	27
hsa-miR-493-3p	25921	ZDHHC5	30	22	27	NA	17	5.865150545	28
hsa-miR-493-3p	84866	TMEM25	10	NA	45	NA	13	6.0061665	29
hsa-miR-493-3p	574414	PRR9	NA	51	32	4	NA	6.229771638	30
hsa-miR-493-3p	4967	OGDH	NA	26.5	29	NA	10	6.577992428	31
hsa-miR-493-3p	57144	PAK5	21	50	40	NA	16	7.157845614	32
hsa-miR-493-3p	55173	MRPS10	NA	30	19	NA	21	7.625063453	33
hsa-miR-493-3p	1108	CHD4	6	34	NA	NA	59	7.639052093	34
hsa-miR-493-3p	1072	CFL1	16	NA	21	NA	38	7.790877396	35
hsa-miR-493-3p	79960	JADE1	13	NA	55	NA	18	7.811568778	36
hsa-miR-493-3p	7478	WNT8A	NA	26.5	18	NA	28	7.908683858	37
hsa-miR-493-3p	2332	FMR1	14	35	64	NA	32	7.912641997	38
hsa-miR-493-3p	4094	MAF	7	42	57.5	NA	NA	8.554943329	39
hsa-miR-493-3p	1316	KLF6	NA	40	29	NA	15	8.63764123	40
hsa-miR-493-3p	2258	FGF13	NA	17.5	17	NA	60	8.711470804	41
hsa-miR-493-3p	22852	ANKRD26	NA	47	16	NA	24	8.743562915	42
hsa-miR-493-3p	405754	ERVFRD-1	NA	11.5	62	NA	31	9.354684679	43
hsa-miR-493-3p	3479	IGF1	NA	48	41	NA	12	9.5634412	44
hsa-miR-493-3p	128989	TANGO2	NA	20	23	NA	54	9.725888262	45
hsa-miR-493-3p	1289	COL5A1	NA	9	50	NA	56	9.772648059	46
hsa-miR-493-3p	284546	C1orf185	25	16	68	NA	NA	10.02463064	47
hsa-miR-493-3p	57403	RAB22A	NA	28	29	NA	35	10.17232209	48
hsa-miR-493-3p	23276	KLHL18	NA	39	68	NA	11	10.26126287	49
hsa-miR-493-3p	26524	LATS2	NA	23	49	NA	26	10.27648281	50
hsa-miR-493-3p	3651	PDX1	NA	59	10	NA	51	10.36778879	51
hsa-miR-493-3p	8831	SYNGAP1	9	54	63	NA	NA	10.42807993	52
hsa-miR-493-3p	81567	TXNDC5	NA	43	37	NA	20	10.56279385	53
hsa-miR-493-3p	4050	LTB	27	21	59	NA	NA	10.74048193	54
hsa-miR-493-3p	10576	CCT2	18	NA	31	NA	61	10.80272755	55
hsa-miR-493-3p	81616	ACSBG2	NA	60	13.5	NA	47	11.2134617	56
hsa-miR-493-3p	55905	RNF114	NA	29	53	NA	25	11.24820883	57
hsa-miR-493-3p	23152	CIC	24	63	45	NA	63	11.37538809	58
hsa-miR-493-3p	27314	RAB30	28	58	68	NA	40	11.46116437	59
hsa-miR-493-3p	79595	SAP130	NA	41	36	NA	30	11.79273708	60
hsa-miR-493-3p	23213	SULF1	NA	25	39	NA	50	12.17690596	61
hsa-miR-493-3p	170371	TMEM273	NA	45	26	NA	49	12.85304592	62
hsa-miR-493-3p	11166	SOX21	NA	49	24.5	NA	53	13.30734521	63
hsa-miR-493-3p	158219	TTC39B	NA	61	35	NA	33	13.76731825	64
hsa-miR-493-3p	6238	RRBP1	NA	36	34	NA	62	14.11247269	65
hsa-miR-493-3p	3356	HTR2A	26	NA	65	NA	45	14.12250763	66
hsa-miR-493-3p	5245	PHB	29	56	52	NA	NA	14.62430384	67
hsa-miR-493-3p	9687	GREB1	NA	55	47	NA	41	15.77466748	68
hsa-miR-493-3p	10928	RALBP1	NA	62	60	NA	29	15.86812908	69
hsa-miR-493-3p	91775	NXPE3	NA	57	48	NA	52	17.40144143	70
hsa-miR-493-3p	256764	WDR72	NA	53	66	NA	46	18.13028471	71
hsa-miR-493-3p	4600	MX2	NA	64	54	NA	58	19.50799584	72
hsa-miR-518f-3p	7247	TSN	5	1	NA	1	NA	0.569991982	1
hsa-miR-518f-3p	8427	ZNF282	1	3	NA	2	NA	0.605706864	2
hsa-miR-518f-3p	51617	NSG2	2	2	NA	4	NA	0.839947367	3
hsa-miR-518f-3p	25912	C1orf43	6	4	1	NA	NA	0.961499714	4
hsa-miR-518f-3p	26010	SPATS2L	4	5	2	NA	NA	1.139983964	5
hsa-miR-518f-3p	7030	TFE3	3	6	NA	3	NA	1.25992105	6
hsa-miR-556-5p	1669	DEFA4	12	1	1.5	NA	NA	0.873580465	1
hsa-miR-556-5p	343099	CCDC18	14	7	1.5	2	NA	1.035206145	2
hsa-miR-556-5p	441430	ANKRD20A2P	4	2	9	6	NA	1.139753528	3
hsa-miR-556-5p	1665	DHX15	NA	24	6	1	NA	1.747160929	4
hsa-miR-556-5p	81537	SGPP1	2	31	NA	4	NA	2.094253768	5
hsa-miR-556-5p	728747	ANKRD20A4P	23.5	11	5	7	NA	2.438215886	6
hsa-miR-556-5p	79665	DHX40	1	20	24	NA	NA	2.609911761	7
hsa-miR-556-5p	27293	SMPDL3B	7	26	3	NA	NA	2.724434009	8
hsa-miR-556-5p	51128	SAR1B	3	23	NA	12	NA	3.130080624	9
hsa-miR-556-5p	64184	EDDM3B	NA	3	8	35	NA	3.14512932	10
hsa-miR-556-5p	56261	GPCPD1	5	17	NA	11	NA	3.259487218	11
hsa-miR-556-5p	10083	USH1C	11	25	4	NA	NA	3.440933718	12
hsa-miR-556-5p	127829	ARL8A	34	4	NA	9	NA	3.565654161	13
hsa-miR-556-5p	2162	F13A1	9	28	NA	5	NA	3.600274328	14
hsa-miR-556-5p	55070	DET1	NA	8	21	8	NA	3.678565569	15
hsa-miR-556-5p	2559	GABRA6	26	6	NA	13	NA	4.219244849	16
hsa-miR-556-5p	138429	PIP5KL1	NA	32	23	3	NA	4.340553381	17
hsa-miR-556-5p	8682	PEA15	13	NA	17	10	NA	4.341863539	18
hsa-miR-556-5p	8731	RNMT	10	19	15	36.5	NA	4.489773578	19
hsa-miR-556-5p	166824	RASSF6	25	29.5	7	21	NA	4.536384402	20
hsa-miR-556-5p	91975	ZNF300	6	27	28	26	NA	4.632885929	21
hsa-miR-556-5p	4108	MAGEA9	18	9	25	36.5	NA	4.902041466	22
hsa-miR-556-5p	8809	IL18R1	23.5	10	NA	14	NA	4.957667291	23
hsa-miR-556-5p	9140	ATG12	38	5	NA	23	NA	5.449699524	24
hsa-miR-556-5p	6100	RP9	28	12	18	NA	NA	6.073177944	25
hsa-miR-556-5p	10483	SEC23B	NA	21	12	27	NA	6.316359598	26
hsa-miR-556-5p	10352	WARS2	30	13	NA	18	NA	6.382504299	27
hsa-miR-556-5p	54741	LEPROT	15	15	NA	33	NA	6.502957234	28
hsa-miR-556-5p	51292	GMPR2	22	35	10	NA	NA	6.582269407	29
hsa-miR-556-5p	58158	NEUROD4	29	16	NA	17	NA	6.635409231	30
hsa-miR-556-5p	116039	OSR2	31.5	36	16	30	NA	6.790528584	31
hsa-miR-556-5p	80333	KCNIP4	8	39.5	29	NA	NA	6.975474768	32
hsa-miR-556-5p	57495	NWD2	21	22	NA	22	NA	7.220494875	33
hsa-miR-556-5p	375056	MIA3	31.5	18	19	NA	NA	7.361917821	34
hsa-miR-556-5p	112487	DTD2	16	NA	27	25	NA	7.368062997	35
hsa-miR-556-5p	9420	CYP7B1	20	43.5	30	34	NA	7.673082448	36
hsa-miR-556-5p	26054	SENP6	NA	33	26	15	NA	7.811568778	37
hsa-miR-556-5p	390	RND3	19	43.5	NA	16	NA	7.882543186	38
hsa-miR-556-5p	3358	HTR2C	17	41	NA	19	NA	7.886316544	39
hsa-miR-556-5p	3848	KRT1	NA	39.5	11	31	NA	7.931023502	40
hsa-miR-556-5p	80328	ULBP2	NA	29.5	20	24	NA	8.064296673	41
hsa-miR-556-5p	619208	FAM229B	35	14	NA	29	NA	8.073777397	42
hsa-miR-556-5p	347741	OTOP3	36	NA	13	32	NA	8.216320197	43
hsa-miR-556-5p	554	AVPR2	33	38	14	NA	NA	8.663378108	44
hsa-miR-556-5p	54558	SPATA6	NA	42	22	20	NA	8.812776055	45
hsa-miR-556-5p	6940	ZNF354A	27	34	31	NA	NA	10.17685383	46
hsa-miR-556-5p	22931	RAB18	37	37	NA	28	NA	11.23912682	47
hsa-miR-208b-5p	84458	LCOR	2	1	NA	NA	4	0.666666667	1.5
hsa-miR-208b-5p	222698	NKAPL	NA	NA	1	1	8	0.666666667	1.5
hsa-miR-208b-5p	6781	STC1	1	NA	7	NA	2	0.803380755	3
hsa-miR-208b-5p	983	CDK1	NA	3	4	2	12	1.029883572	4
hsa-miR-208b-5p	138046	RALYL	5	NA	3	NA	3	1.185631101	5
hsa-miR-208b-5p	51247	PAIP2	NA	NA	8	6	1	1.211413729	6
hsa-miR-208b-5p	60487	TRMT11	NA	NA	2	3	9	1.25992105	7
hsa-miR-208b-5p	50809	HP1BP3	6	2	NA	NA	5	1.30495588	8
hsa-miR-208b-5p	84317	CCDC115	NA	NA	5	4	7	1.730831367	9
hsa-miR-208b-5p	23446	SLC44A1	4	NA	6	NA	6	1.747160929	10
hsa-miR-208b-5p	22866	CNKSR2	3	NA	NA	5	11	1.828268851	11
hsa-miR-208b-5p	3181	HNRNPA2B1	7	NA	9	NA	10	2.857539627	12
hsa-miR-106b-5p	5775	PTPN4	4	30	280.5	2	7	2.72695785	1
hsa-miR-106b-5p	80380	PDCD1LG2	NA	30	54	NA	1	3.914867641	2
hsa-miR-106b-5p	6346	CCL1	NA	115.5	4	8	NA	5.153742702	3
hsa-miR-106b-5p	93323	HAUS8	417	30	1	20.5	231	7.170585619	4
hsa-miR-106b-5p	171169	SPACA4	NA	512	29	1	NA	8.192844868	5
hsa-miR-106b-5p	168850	ZNF800	127	30	95.5	NA	4	8.683345738	6
hsa-miR-106b-5p	5214	PFKP	NA	165.5	15	4	185	9.203865275	7
hsa-miR-106b-5p	7707	ZNF148	2	30	332.5	43	249	9.267276827	8
hsa-miR-106b-5p	7048	TGFBR2	37	30	39	NA	45	9.339852842	9
hsa-miR-106b-5p	57169	ZNFX1	117	30	250.5	51	6	9.705038225	10
hsa-miR-106b-5p	64130	LIN7B	NA	455	3	20.5	NA	10.11985406	11
hsa-miR-106b-5p	10875	FGL2	NA	285	11	10.5	89	10.34294515	12
hsa-miR-106b-5p	51555	PEX5L	19	30	NA	NA	56	10.57384743	13
hsa-miR-106b-5p	5311	PKD2	347	30	161	NA	2	10.69711486	14
hsa-miR-106b-5p	2043	EPHA4	220	30	199.5	NA	3	11.14530689	15
hsa-miR-106b-5p	80821	DDHD1	65	73.5	51.5	15	163	11.3995407	16
hsa-miR-106b-5p	10746	MAP3K2	9	30	501	NA	34	11.57737526	17
hsa-miR-106b-5p	1875	E2F5	373	30	21	45	88	12.43881215	18
hsa-miR-106b-5p	3696	ITGB8	8	30	NA	82	312	12.4447143	19
hsa-miR-106b-5p	10950	BTG3	284	98	6	NA	41	12.78821383	20
hsa-miR-106b-5p	2830	GPR6	NA	30	20	24	480	12.81861019	21
hsa-miR-106b-5p	55577	NAGK	386	NA	2	87	112	13.09268299	22
hsa-miR-106b-5p	51742	ARID4B	10	434	235.5	NA	8	13.36849955	23
hsa-miR-106b-5p	26234	FBXL5	219	177.5	56.5	NA	5	14.39147275	24
hsa-miR-106b-5p	5638	PRRG1	168	30	47.5	NA	48	14.55564163	25
hsa-miR-106b-5p	81839	VANGL1	56	130	235.5	31	39	14.59955821	26
hsa-miR-106b-5p	2005	ELK4	1	255	NA	NA	349	14.88220495	27
hsa-miR-106b-5p	2145	EZH1	228	30	116.5	NA	17	15.16693221	28
hsa-miR-106b-5p	1844	DUSP2	497	30	26	66	111	15.54868183	29
hsa-miR-106b-5p	2152	F3	198	73.5	44	NA	27	16.12063895	30
hsa-miR-106b-5p	55054	ATG16L1	311	143.5	38	NA	12	16.79129887	31
hsa-miR-106b-5p	55262	TRAPPC14	518	73.5	9	50	277	17.23026163	32
hsa-miR-106b-5p	283554	GPR137C	171	30	178.5	NA	26	17.46313623	33
hsa-miR-106b-5p	51155	JPT1	452	30	5	NA	366	17.64483914	34
hsa-miR-106b-5p	57035	RSRP1	448	98	13	59	170	17.88873665	35
hsa-miR-106b-5p	9262	STK17B	NA	115.5	265.5	48	18	17.93618487	36
hsa-miR-106b-5p	2044	EPHA5	125	207.5	NA	65	16	18.01691261	37
hsa-miR-106b-5p	55432	YOD1	7	30	444	NA	302	18.21135711	38
hsa-miR-106b-5p	5744	PTHLH	445	NA	7	NA	54	18.40048833	39
hsa-miR-106b-5p	121512	FGD4	NA	30	194.5	NA	31	18.85151523	40
hsa-miR-106b-5p	84930	MASTL	502	152	18	NA	24	18.94295692	41
hsa-miR-106b-5p	64854	USP46	25	30	426.5	NA	120	19.67797457	42
hsa-miR-106b-5p	8482	SEMA7A	361	30	56.5	NA	66	19.92944565	43
hsa-miR-106b-5p	25805	BAMBI	444	30	24	60	520	19.98959558	44
hsa-miR-106b-5p	3312	HSPA8	NA	NA	12	87	213	20.19476386	45
hsa-miR-106b-5p	26278	SACS	210	73.5	437	77	21	20.35024367	46
hsa-miR-106b-5p	3838	KPNA2	505	NA	87	5.5	190	20.5788802	47
hsa-miR-106b-5p	7436	VLDLR	381	130	180	58	23	20.70567191	48
hsa-miR-106b-5p	9372	ZFYVE9	324	98	46	NA	35	21.13923414	49
hsa-miR-106b-5p	26056	RAB11FIP5	NA	30	84	NA	103	21.26300626	50
hsa-miR-106b-5p	57606	SLAIN2	102	30	119	NA	152	21.56343791	51
hsa-miR-106b-5p	27242	TNFRSF21	378	98	100.5	NA	15	21.61144509	52
hsa-miR-106b-5p	116931	MED12L	98	30	437	NA	44	21.67755864	53
hsa-miR-106b-5p	28512	NKIRAS1	301	224.5	8	NA	115	22.19896241	54
hsa-miR-106b-5p	1783	DYNC1LI2	104	165.5	282.5	NA	13	22.29144872	55
hsa-miR-106b-5p	55680	RUFY2	166	98	397.5	NA	10	22.41856617	56
hsa-miR-106b-5p	54207	KCNK10	53	30	131	NA	313	22.46431592	57
hsa-miR-106b-5p	145501	ISM2	425	73.5	10	NA	NA	22.61713038	58
hsa-miR-106b-5p	55503	TRPV6	495	30	107	22	530	22.62516484	59
hsa-miR-106b-5p	80034	CSRNP3	5	157.5	NA	NA	412	22.90487915	60
hsa-miR-106b-5p	56648	EIF5A2	26	173.5	440.5	NA	37	23.14968707	61
hsa-miR-106b-5p	51474	LIMA1	239	73.5	211	NA	20	23.19740642	62
hsa-miR-106b-5p	285704	RGMB	NA	30	22.5	NA	507	23.31574638	63
hsa-miR-106b-5p	659	BMPR2	13	222.5	379	NA	71	23.48187329	64
hsa-miR-106b-5p	57403	RAB22A	29	143.5	136.5	NA	146	23.85744109	65
hsa-miR-106b-5p	84312	BRMS1L	154	30	152	NA	119	23.9027649	66
hsa-miR-106b-5p	51009	DERL2	421	30	14	NA	497	24.20538264	67
hsa-miR-106b-5p	56929	FEM1C	21	130	122.5	NA	263	24.21049281	68
hsa-miR-106b-5p	7976	FZD3	18	30	478	NA	363	24.59643012	69
hsa-miR-106b-5p	5476	CTSA	NA	233	47.5	19	448	24.62976653	70
hsa-miR-106b-5p	800	CALD1	134	30	100.5	NA	NA	24.64200929	71
hsa-miR-106b-5p	969	CD69	359	30	41.5	NA	215	24.75230077	72
hsa-miR-106b-5p	323	APBB2	17	165.5	NA	NA	150	25.00296261	73
hsa-miR-106b-5p	51128	SAR1B	77	215	61.5	NA	99	25.04954735	74
hsa-miR-106b-5p	79660	PPP1R3B	45	73.5	240	NA	132	25.29363604	75
hsa-miR-106b-5p	80351	TNKS2	221	30	432.5	90	126	25.31934897	76
hsa-miR-106b-5p	79589	RNF128	321	115.5	67	NA	43	25.41543676	77
hsa-miR-106b-5p	26959	HBP1	293	30	73	NA	175	25.73519449	78
hsa-miR-106b-5p	5537	PPP6C	94	157.5	181.5	NA	42	25.76757754	79
hsa-miR-106b-5p	118471	PRAP1	NA	583	276	3	NA	26.14839534	80
hsa-miR-106b-5p	253559	CADM2	3	380.5	NA	NA	424	26.1713426	81
hsa-miR-106b-5p	283373	ANKRD52	108	30	NA	NA	151	26.2655237	82
hsa-miR-106b-5p	10612	TRIM3	506	200.5	58	41	169	26.49126429	83
hsa-miR-106b-5p	5978	REST	132	30	295	NA	114	26.85625933	84
hsa-miR-106b-5p	58528	RRAGD	71	115.5	326.5	NA	51	27.02485873	85
hsa-miR-106b-5p	25852	ARMC8	200	30	110.5	NA	206	27.02621304	86
hsa-miR-106b-5p	79443	FYCO1	NA	30	448.5	NA	40	27.1139824	87
hsa-miR-106b-5p	5534	PPP3R1	325	30	54	NA	266	27.19631181	88
hsa-miR-106b-5p	9960	USP3	111	531.5	75	NA	32	27.27089436	89
hsa-miR-106b-5p	221035	REEP3	59	267	93	NA	97	27.29571643	90
hsa-miR-106b-5p	56965	PARP6	NA	194	408	7	NA	27.37781112	91
hsa-miR-106b-5p	9321	TRIP11	194	73.5	305	43	258	27.39841311	92
hsa-miR-106b-5p	55293	UEVLD	NA	30	226	NA	83	27.51997325	93
hsa-miR-106b-5p	195828	ZNF367	23	152	184.5	NA	228	27.53059953	94
hsa-miR-106b-5p	79735	TBC1D17	NA	543.5	71	15	NA	27.77975838	95
hsa-miR-106b-5p	54464	XRN1	50	228	NA	NA	52	28.00151163	96
hsa-miR-106b-5p	389	RHOC	455	115.5	16	NA	192	28.18017312	97
hsa-miR-106b-5p	2549	GAB1	68	304.5	144	NA	55	28.29080834	98
hsa-miR-106b-5p	19	ABCA1	67	30	NA	NA	305	28.31679157	99
hsa-miR-106b-5p	2115	ETV1	76	73.5	271	NA	110	28.39917576	100
hsa-miR-106b-5p	8725	URI1	169	73.5	98	NA	139	28.51305413	101
hsa-miR-106b-5p	59084	ENPP5	NA	73.5	105	NA	82	28.61819523	102
hsa-miR-106b-5p	85463	ZC3H12C	20	143.5	NA	NA	223	28.72594548	103
hsa-miR-106b-5p	30061	SLC40A1	250	183.5	432.5	NA	9	28.89955685	104
hsa-miR-106b-5p	7320	UBE2B	NA	203	33	101	NA	29.26324808	105
hsa-miR-106b-5p	9813	EFCAB14	140	30	161	NA	284	29.42987282	106
hsa-miR-106b-5p	5217	PFN2	60	183.5	169.5	103	NA	29.43666261	107
hsa-miR-106b-5p	160518	DENND5B	119	30	171.5	NA	322	29.62354726	108
hsa-miR-106b-5p	9252	RPS6KA5	91	NA	214.5	NA	36	29.63483238	109
hsa-miR-106b-5p	24147	FJX1	476	73.5	17	NA	337	29.74632285	110
hsa-miR-106b-5p	51524	TMEM138	NA	NA	25	71	401	29.76183162	111
hsa-miR-106b-5p	23414	ZFPM2	170	73.5	125.5	NA	130	29.87245003	112
hsa-miR-106b-5p	84458	LCOR	11	267	NA	NA	248	29.99143789	113
hsa-miR-106b-5p	4613	MYCN	305	30	305	74	370	30.03729855	114
hsa-miR-106b-5p	129401	NUP35	484	285	36	72	217	30.1291574	115
hsa-miR-106b-5p	5445	PON2	NA	73.5	68	79	537	30.16750656	116
hsa-miR-106b-5p	122786	FRMD6	234	98	113	NA	84	30.36616338	117
hsa-miR-106b-5p	79598	CEP97	224	98	216.5	NA	47	30.56310489	118
hsa-miR-106b-5p	122416	ANKRD9	465	285	164.5	10.5	NA	30.7505765	119
hsa-miR-106b-5p	3268	AGFG2	457	73.5	112	61	NA	30.77002562	120
hsa-miR-106b-5p	54813	KLHL28	46	488	474.5	NA	22	30.93136932	121
hsa-miR-106b-5p	29800	ZDHHC1	488	233	122.5	15	428	30.9969789	122
hsa-miR-106b-5p	10472	ZBTB18	260	130	95.5	NA	76	31.28768458	123
hsa-miR-106b-5p	6654	SOS1	41	352.5	114.5	NA	149	31.32735236	124
hsa-miR-106b-5p	65997	RASL11B	483	143.5	30	NA	122	31.55077547	125
hsa-miR-106b-5p	30813	VSX1	368	NA	NA	27	86	31.63118217	126
hsa-miR-106b-5p	5926	ARID4A	81	304.5	426.5	NA	25	31.83631907	127
hsa-miR-106b-5p	23358	USP24	315	220	31	NA	125	32.00304071	128
hsa-miR-106b-5p	27230	SERP1	158	115.5	61.5	NA	242	32.09389274	129
hsa-miR-106b-5p	5774	PTPN3	176	73.5	NA	NA	70	32.24864174	130
hsa-miR-106b-5p	3576	CXCL8	464	30	65.5	NA	NA	32.3225481	131
hsa-miR-106b-5p	5090	PBX3	397	177.5	34.5	NA	116	32.39712681	132
hsa-miR-106b-5p	56849	TCEAL7	NA	387.5	265.5	9	NA	32.48914825	133
hsa-miR-106b-5p	57464	STRIP2	247	30	125.5	NA	NA	32.53614213	134
hsa-miR-106b-5p	479	ATP12A	NA	279.5	51.5	36	560	32.62946108	135
hsa-miR-106b-5p	901	CCNG2	229	143.5	69.5	NA	133	33.00433343	136
hsa-miR-106b-5p	23503	ZFYVE26	366	173.5	444	NA	11	33.17638511	137
hsa-miR-106b-5p	56946	EMSY	80	400.5	169.5	NA	58	33.30523939	138
hsa-miR-106b-5p	94134	ARHGAP12	185	317.5	286.5	NA	19	33.43015806	139
hsa-miR-106b-5p	85464	SSH2	109	73.5	NA	NA	127	33.52622057	140
hsa-miR-106b-5p	57659	ZBTB4	304	115.5	NA	NA	29	33.53486795	141
hsa-miR-106b-5p	23219	FBXO28	14	263.5	173.5	NA	514	33.66920191	142
hsa-miR-106b-5p	3909	LAMA3	489	NA	79	73	117	33.69389179	143
hsa-miR-106b-5p	9344	TAOK2	517	NA	118	17	NA	33.74058197	144
hsa-miR-106b-5p	10725	NFAT5	32	215	NA	NA	153	33.90824936	145
hsa-miR-106b-5p	59277	NTN4	101	165.5	69.5	NA	299	34.12980837	146
hsa-miR-106b-5p	55071	C9orf40	NA	331	136.5	33	233	34.13089173	147
hsa-miR-106b-5p	112399	EGLN3	416	NA	54	NA	50	34.64956421	148
hsa-miR-106b-5p	64400	AKTIP	369	220	326.5	NA	14	34.69805058	149
hsa-miR-106b-5p	401474	SAMD12	79	30	286.5	NA	547	34.70604163	150
hsa-miR-106b-5p	7041	TGFB1I1	NA	NA	90.5	39	323	34.8217544	151
hsa-miR-106b-5p	84280	BTBD10	384	157.5	80	NA	79	34.9560397	152
hsa-miR-106b-5p	728492	SERF1B	NA	30	85.5	NA	451	34.99183483	153
hsa-miR-106b-5p	8293	SERF1A	NA	30	85.5	NA	452	35.01767814	154
hsa-miR-106b-5p	55664	CDC37L1	391	73.5	45	NA	300	35.0864537	155
hsa-miR-106b-5p	6815	STYX	15	383	213	NA	318	35.11269772	156
hsa-miR-106b-5p	54462	CCSER2	42	143.5	NA	NA	194	35.11664784	157
hsa-miR-106b-5p	1073	CFL2	204	270	50	NA	143	35.21802537	158
hsa-miR-106b-5p	9848	MFAP3L	38	73.5	262	NA	551	35.42590594	159
hsa-miR-106b-5p	285175	UNC80	237	30	326.5	NA	183	35.89144782	160
hsa-miR-106b-5p	6299	SALL1	474	293	93	NA	33	35.92119047	161
hsa-miR-106b-5p	9322	TRIP10	504	73.5	107	NA	108	35.96013892	162
hsa-miR-106b-5p	55284	UBE2W	54	73.5	326.5	NA	NA	36.34127612	163
hsa-miR-106b-5p	153222	CREBRF	6	431.5	508.5	NA	NA	36.53309065	164
hsa-miR-106b-5p	4314	MMP3	NA	NA	107	23	535	36.53427924	165
hsa-miR-106b-5p	51655	RASD1	496	NA	22.5	NA	118	36.5365452	166
hsa-miR-106b-5p	23261	CAMTA1	100	289.5	NA	NA	46	36.67309346	167
hsa-miR-106b-5p	64718	UNKL	152	267	269	76	250	36.67770404	168
hsa-miR-106b-5p	8904	CPNE1	NA	NA	452.5	5.5	548	36.96573585	169
hsa-miR-106b-5p	51347	TAOK3	NA	30	102.5	NA	450	37.14479421	170
hsa-miR-106b-5p	115548	FCHO2	160	207.5	397.5	NA	38	37.41146473	171
hsa-miR-106b-5p	5869	RAB5B	139	190.5	255	NA	75	37.50315585	172
hsa-miR-106b-5p	2872	MKNK2	462	98	146.5	NA	77	37.58279793	173
hsa-miR-106b-5p	51277	DNAJC27	89	410	207	NA	69	37.77359621	174
hsa-miR-106b-5p	25769	SLC24A2	31	NA	504.5	NA	94	37.90201664	175
hsa-miR-106b-5p	29028	ATAD2	326	224.5	184.5	83	225	38.13890158	176
hsa-miR-106b-5p	220042	DDIAS	NA	336.5	120	38	NA	38.44696382	177
hsa-miR-106b-5p	1264	CNN1	NA	274.5	448.5	13	NA	38.99073854	178
hsa-miR-106b-5p	1398	CRK	199	183.5	352	46	489	39.1967172	179
hsa-miR-106b-5p	7251	TSG101	399	279.5	89	NA	61	39.21558031	180
hsa-miR-106b-5p	26038	CHD5	414	419.5	NA	25.5	137	39.23632039	181
hsa-miR-106b-5p	79805	VASH2	NA	73.5	286.5	NA	78	39.32912352	182
hsa-miR-106b-5p	5814	PURB	24	143.5	478	NA	NA	39.35885222	183
hsa-miR-106b-5p	5569	PKIA	129	NA	77	NA	166	39.37992818	184
hsa-miR-106b-5p	54862	CC2D1A	487	183.5	216.5	40	414	40.00982467	185
hsa-miR-106b-5p	125488	TTC39C	NA	313.5	189.5	30	NA	40.41427106	186
hsa-miR-106b-5p	50488	MINK1	491	30	168	NA	278	40.48826947	187
hsa-miR-106b-5p	341947	COX8C	NA	576	63.5	43	443	40.6169311	188
hsa-miR-106b-5p	23327	NEDD4L	114	215	456	NA	63	40.72416464	189
hsa-miR-106b-5p	6095	RORA	40	165.5	NA	NA	282	41.04382034	190
hsa-miR-106b-5p	22924	MAPRE3	468	215	81	NA	90	41.14271705	191
hsa-miR-106b-5p	54677	CROT	NA	98	NA	85	227	41.21946635	192
hsa-miR-106b-5p	51148	CERCAM	NA	309	98	NA	65	41.77451174	193
hsa-miR-106b-5p	85456	TNKS1BP1	286	470	248	47	276	42.48293353	194
hsa-miR-106b-5p	6323	SCN1A	66	115.5	NA	NA	273	42.557385	195
hsa-miR-106b-5p	339745	SPOPL	107	331	411.5	NA	59	42.81031411	196
hsa-miR-106b-5p	10914	PAPOLA	121	NA	358.5	NA	49	42.8583666	197
hsa-miR-106b-5p	4297	KMT2A	57	349.5	418.5	NA	106	43.10432509	198
hsa-miR-106b-5p	64093	SMOC1	385	352.5	41.5	NA	157	43.11038572	199
hsa-miR-106b-5p	9792	SERTAD2	28	239	493	NA	272	43.26960669	200
hsa-miR-106b-5p	23350	U2SURP	72	115.5	460.5	NA	239	43.48360207	201
hsa-miR-106b-5p	55166	CENPQ	NA	250	19	NA	468	43.50360358	202
hsa-miR-106b-5p	3131	HLF	175	98	326.5	NA	164	43.51989092	203
hsa-miR-106b-5p	6165	RPL35A	NA	482.5	49	94.5	NA	43.57664736	204
hsa-miR-106b-5p	730094	MOSMO	58	331	152	NA	321	43.73621145	205
hsa-miR-106b-5p	54467	ANKIB1	203	98	358.5	NA	134	43.95608724	206
hsa-miR-106b-5p	5324	PLAG1	12	438	437	NA	NA	43.98024825	207
hsa-miR-106b-5p	64919	BCL11B	88	98	NA	NA	270	44.181072	208
hsa-miR-106b-5p	10681	GNB5	336	130	65.5	NA	342	44.2158031	209
hsa-miR-106b-5p	9120	SLC16A6	295	143.5	235.5	NA	100	44.42282934	210
hsa-miR-106b-5p	10721	POLQ	275	369	437	52	238	44.55681665	211
hsa-miR-106b-5p	23092	ARHGAP26	43	220	NA	NA	255	44.70497444	212
hsa-miR-106b-5p	146434	ZNF597	NA	272.5	241	37	NA	44.81332514	213
hsa-miR-106b-5p	92370	PXYLP1	NA	406.5	262	57	172	44.93981649	214
hsa-miR-106b-5p	153339	TMEM167A	NA	331	28	NA	271	45.3103257	215
hsa-miR-106b-5p	57826	RAP2C	193	239	246	NA	96	45.41824997	216
hsa-miR-106b-5p	51465	UBE2J1	69	130	269	NA	456	45.53207055	217
hsa-miR-106b-5p	55074	OXR1	459	98	331	NA	74	45.54750869	218
hsa-miR-106b-5p	139231	FAM199X	22	580	342	NA	254	45.61604548	219
hsa-miR-106b-5p	25966	C2CD2	161	30	508.5	NA	454	45.68393384	220
hsa-miR-106b-5p	2182	ACSL4	85	NA	320.5	NA	95	45.76522483	221
hsa-miR-106b-5p	128637	TBC1D20	NA	258	116.5	NA	87	45.92336536	222
hsa-miR-106b-5p	22862	FNDC3A	164	393	NA	49	362	45.9700812	223
hsa-miR-106b-5p	22884	WDR37	235	98	164.5	NA	307	46.16784068	224
hsa-miR-106b-5p	122525	C14orf28	208	130	78	NA	559	46.32530455	225
hsa-miR-106b-5p	169200	TMEM64	105	130	207	NA	422	46.4562201	226
hsa-miR-106b-5p	9586	CREB5	16	299	NA	NA	566	46.46022186	227
hsa-miR-106b-5p	131544	CRYBG3	308	173.5	59	NA	385	46.66386885	228
hsa-miR-106b-5p	58508	KMT2C	360	304.5	NA	25.5	NA	46.95574528	229
hsa-miR-106b-5p	4862	NPAS2	432	378.5	278	NA	28	47.22023272	230
hsa-miR-106b-5p	54665	RSBN1	277	98	NA	NA	105	47.26182197	231
hsa-miR-106b-5p	10622	POLR3G	302	130	88	NA	374	47.39866951	232
hsa-miR-106b-5p	94241	TP53INP1	39	152	514	NA	440	47.8377788	233
hsa-miR-106b-5p	5520	PPP2R2A	126	255	NA	NA	92	47.83857812	234
hsa-miR-106b-5p	9764	KIAA0513	172	239	NA	NA	72	47.85915503	235
hsa-miR-106b-5p	283537	SLC46A3	NA	245.5	514	69.5	156	48.08072562	236
hsa-miR-106b-5p	8707	B3GALT2	NA	482.5	104	NA	60	48.13260657	237
hsa-miR-106b-5p	162073	ITPRIPL2	133	130	403.5	NA	198	48.19654862	238
hsa-miR-106b-5p	8202	NCOA3	149	98	NA	NA	209	48.35020154	239
hsa-miR-106b-5p	222537	HS3ST5	213	550.5	226	NA	53	48.39720904	240
hsa-miR-106b-5p	7091	TLE4	NA	466	519.5	12	493	48.63399179	241
hsa-miR-106b-5p	222236	NAPEPLD	123	183.5	NA	NA	138	48.6801791	242
hsa-miR-106b-5p	57478	USP31	116	311	508.5	NA	81	49.0838474	243
hsa-miR-106b-5p	80143	SIKE1	34	346.5	NA	NA	274	49.26324151	244
hsa-miR-106b-5p	23143	LRCH1	162	NA	352	NA	57	49.37679799	245
hsa-miR-106b-5p	130497	OSR1	485	98	114.5	NA	280	49.39384582	246
hsa-miR-106b-5p	222171	PRR15	300	364.5	40	NA	350	49.45118629	247
hsa-miR-106b-5p	5025	P2RX4	490	346.5	338.5	34	473	49.45265418	248
hsa-miR-106b-5p	57616	TSHZ3	262	403	403.5	64	339	49.45337153	249
hsa-miR-106b-5p	51274	KLF3	70	260.5	193	NA	439	49.56463449	250
hsa-miR-106b-5p	6781	STC1	423	30	259.5	NA	NA	49.59201333	251
hsa-miR-106b-5p	79026	AHNAK	479	245.5	167	93	523	49.77916637	252
hsa-miR-106b-5p	9493	KIF23	319	NA	34.5	NA	303	49.80002348	253
hsa-miR-106b-5p	114049	BUD23	NA	NA	93	69.5	517	49.83466127	254
hsa-miR-106b-5p	4090	SMAD5	48	463	346.5	NA	210	50.1332892	255
hsa-miR-106b-5p	92521	SPECC1	NA	429	NA	18	444	50.26314599	256
hsa-miR-106b-5p	8878	SQSTM1	454	289.5	37	NA	340	50.41227239	257
hsa-miR-106b-5p	152273	FGD5	390	73.5	243	NA	244	50.76063194	258
hsa-miR-106b-5p	1901	S1PR1	145	323	257.5	NA	141	50.76702643	259
hsa-miR-106b-5p	23023	TMCC1	73	233	386	NA	265	51.05849373	260
hsa-miR-106b-5p	57030	SLC17A7	261	130	346.5	NA	148	51.05957695	261
hsa-miR-106b-5p	3949	LDLR	78	301	NA	NA	155	51.27153787	262
hsa-miR-106b-5p	57473	ZNF512B	157	73.5	NA	NA	325	51.788762	263
hsa-miR-106b-5p	57493	HEG1	138	263.5	NA	NA	104	51.93296205	264
hsa-miR-106b-5p	9988	DMTF1	216	317.5	NA	54	506	52.01462216	265
hsa-miR-106b-5p	342371	ATXN1L	191	250	NA	NA	80	52.10745549	266
hsa-miR-106b-5p	351	APP	252	359	386	56	NA	52.57237401	267
hsa-miR-106b-5p	54885	TBC1D8B	124	NA	NA	104	306	52.67496175	268
hsa-miR-106b-5p	63027	SLC22A23	427	30	379	NA	409	52.77374577	269
hsa-miR-106b-5p	140453	MUC17	NA	387.5	320.5	32	NA	52.79935918	270
hsa-miR-106b-5p	55783	CMTR2	NA	346.5	310	92	207	53.16744434	271
hsa-miR-106b-5p	84056	KATNAL1	NA	363	374	NA	30	53.23270958	272
hsa-miR-106b-5p	7465	WEE1	348	392	456	80	269	53.25550163	273
hsa-miR-106b-5p	79901	CYBRD1	NA	215	297.5	NA	64	53.32291463	274
hsa-miR-106b-5p	7107	GPR137B	265	410	194.5	99	NA	53.46703996	275
hsa-miR-106b-5p	55892	MYNN	NA	510	128	81	402	53.68003781	276
hsa-miR-106b-5p	4296	MAP3K11	387	560	386	91	188	53.97182498	277
hsa-miR-106b-5p	23173	METAP1	NA	263.5	295	55	NA	54.1004055	278
hsa-miR-106b-5p	129285	PPP1R21	521	505	74	NA	113	54.14393614	279
hsa-miR-106b-5p	6050	RNH1	375	NA	132.5	87	NA	54.3001311	280
hsa-miR-106b-5p	6326	SCN2A	92	259	508.5	NA	187	54.5437568	281
hsa-miR-106b-5p	10922	FASTK	478	415	397.5	29	NA	54.66920894	282
hsa-miR-106b-5p	55521	TRIM36	236	98	239	NA	417	54.77823279	283
hsa-miR-106b-5p	150094	SIK1	494	30	310	NA	511	55.02977132	284
hsa-miR-106b-5p	135295	SRSF12	120	239	157	NA	NA	55.04336953	285
hsa-miR-106b-5p	4170	MCL1	318	115.5	189.5	NA	341	55.18018892	286
hsa-miR-106b-5p	11334	TUSC2	501	115.5	128	NA	336	55.83830775	287
hsa-miR-106b-5p	4929	NR4A2	131	245.5	146.5	NA	NA	55.88117777	288
hsa-miR-106b-5p	10509	SEMA4B	510	NA	60	NA	154	55.88468333	289
hsa-miR-106b-5p	2553	GABPB1	430	152	NA	84	455	55.89084688	290
hsa-miR-106b-5p	92912	UBE2Q2	153	400.5	189.5	NA	224	56.45830098	291
hsa-miR-106b-5p	1408	CRY2	473	143.5	199.5	NA	193	56.52535797	292
hsa-miR-106b-5p	1601	DAB2	443	274.5	211	NA	102	56.54538745	293
hsa-miR-106b-5p	55727	BTBD7	30	545.5	485	NA	338	56.89624706	294
hsa-miR-106b-5p	9167	COX7A2L	NA	385	27	NA	479	56.92006853	295
hsa-miR-106b-5p	7776	ZNF236	51	524.5	411.5	NA	246	57.02892202	296
hsa-miR-106b-5p	154743	BMT2	33	438	352	NA	552	57.55160723	297
hsa-miR-106b-5p	55450	CAMK2N1	230	270	83	NA	NA	57.5795999	298
hsa-miR-106b-5p	6774	STAT3	144	336.5	408	NA	144	57.74741691	299
hsa-miR-106b-5p	11275	KLHL2	163	165.5	295	NA	359	57.7983613	300
hsa-miR-106b-5p	8128	ST8SIA2	151	115.5	301	NA	NA	57.9322711	301
hsa-miR-106b-5p	5789	PTPRD	82	355	519.5	NA	191	57.95691894	302
hsa-miR-106b-5p	9926	LPGAT1	86	518	369.5	NA	176	58.00011292	303
hsa-miR-106b-5p	5586	PKN2	63	200.5	501	NA	460	58.07010745	304
hsa-miR-106b-5p	9306	SOCS6	83	304.5	491.5	NA	236	58.17216634	305
hsa-miR-106b-5p	5316	PKNOX1	106	563	189.5	NA	260	58.21557807	306
hsa-miR-106b-5p	94032	CAMK2N2	406	183.5	72	NA	NA	58.35036963	307
hsa-miR-106b-5p	2045	EPHA7	95	285	379	NA	291	58.44066844	308
hsa-miR-106b-5p	138639	PTPDC1	NA	130	76	NA	550	58.60283461	309
hsa-miR-106b-5p	64089	SNX16	184	207.5	158	NA	505	58.73353032	310
hsa-miR-106b-5p	6241	RRM2	442	449	255	NA	62	59.16844132	311
hsa-miR-106b-5p	9741	LAPTM4A	289	555	110.5	NA	179	59.33234897	312
hsa-miR-106b-5p	79137	RETREG2	202	115.5	265.5	NA	524	59.67223441	313
hsa-miR-106b-5p	51334	PRR16	486	211	144	NA	220	59.68510786	314
hsa-miR-106b-5p	117178	SSX2IP	196	245.5	316	NA	214	59.70931854	315
hsa-miR-106b-5p	29126	CD274	222	173.5	184.5	NA	462	59.84291064	316
hsa-miR-106b-5p	5931	RBBP7	426	197.5	136.5	NA	288	59.95362791	317
hsa-miR-106b-5p	3716	JAK1	205	446	156	NA	237	60.28099674	318
hsa-miR-106b-5p	5756	TWF1	75	577.5	199.5	NA	398	60.54103129	319
hsa-miR-106b-5p	8408	ULK1	410	152	NA	NA	98	60.92982331	320
hsa-miR-106b-5p	54557	SGTB	NA	352.5	109	NA	160	61.06334805	321
hsa-miR-106b-5p	94103	ORMDL3	439	183.5	102.5	NA	432	61.0966023	322
hsa-miR-106b-5p	2004	ELK3	400	356	173.5	NA	145	61.16237995	323
hsa-miR-106b-5p	125228	FAM210A	NA	441	43	NA	329	61.36391499	324
hsa-miR-106b-5p	9770	RASSF2	201	263.5	140	NA	490	61.37834964	325
hsa-miR-106b-5p	1869	E2F1	282	404	320.5	NA	101	61.60769764	326
hsa-miR-106b-5p	5934	RBL2	246	115.5	503	NA	264	61.96012133	327
hsa-miR-106b-5p	57179	KIAA1191	NA	386	489.5	98	204	61.97821578	328
hsa-miR-106b-5p	22887	FOXJ3	187	233	253	NA	343	61.99305672	329
hsa-miR-106b-5p	84946	LTV1	NA	559	154.5	75	NA	62.13637745	330.5
hsa-miR-106b-5p	168455	CCDC71L	NA	215	154.5	NA	195	62.13637745	330.5
hsa-miR-106b-5p	5305	PIP4K2A	218	331	220.5	NA	240	62.14641622	332
hsa-miR-106b-5p	56896	DPYSL5	165	190.5	NA	NA	208	62.32938355	333
hsa-miR-106b-5p	5310	PKD1	477	NA	NA	63	219	62.4663926	334
hsa-miR-106b-5p	56963	RGMA	456	73.5	199.5	NA	NA	62.79770503	335
hsa-miR-106b-5p	6653	SORL1	167	449	NA	94.5	562	62.80189417	336
hsa-miR-106b-5p	2069	EREG	130	398	130	NA	NA	62.9219255	337
hsa-miR-106b-5p	65267	WNK3	55	245.5	NA	NA	499	62.95791291	338
hsa-miR-106b-5p	51232	CRIM1	113	215	411.5	NA	404	63.0241556	339
hsa-miR-106b-5p	22865	SLITRK3	264	73.5	352	NA	NA	63.24459101	340
hsa-miR-106b-5p	221504	ZBTB9	344	165.5	142	NA	510	63.34958132	341
hsa-miR-106b-5p	65981	CAPRIN2	NA	228	90.5	NA	333	63.37062132	342
hsa-miR-106b-5p	23179	RGL1	179	143.5	NA	NA	268	63.41013152	343
hsa-miR-106b-5p	1129	CHRM2	431	413.5	181.5	NA	128	63.41614737	344
hsa-miR-106b-5p	10391	CORO2B	429	165.5	230.5	NA	253	63.41641598	345
hsa-miR-106b-5p	285172	FAM126B	49	579	NA	NA	243	63.44134539	346
hsa-miR-106b-5p	54796	BNC2	27	507.5	504.5	NA	NA	63.49883231	347
hsa-miR-106b-5p	4217	MAP3K5	424	73.5	250.5	NA	539	63.67257761	348
hsa-miR-106b-5p	5048	PAFAH1B1	44	541.5	NA	NA	297	63.9952796	349
hsa-miR-106b-5p	55638	SYBU	209	NA	NA	97	351	64.11413553	350
hsa-miR-106b-5p	79745	CLIP4	186	NA	243	NA	159	64.32565137	351
hsa-miR-106b-5p	340719	NANOS1	143	194	316	NA	504	64.45459076	352
hsa-miR-106b-5p	51727	CMPK1	188	NA	189.5	NA	203	64.46140677	353
hsa-miR-106b-5p	169792	GLIS3	90	194	414.5	NA	NA	64.476532	354
hsa-miR-106b-5p	85451	UNK	413	228	214.5	NA	221	64.61987683	355
hsa-miR-106b-5p	23608	MKRN1	240	143.5	NA	NA	212	64.66635963	356
hsa-miR-106b-5p	25923	ATL3	337	73.5	NA	NA	296	64.75625565	357
hsa-miR-106b-5p	9644	SH3PXD2A	192	311	NA	NA	123	64.7939299	358
hsa-miR-106b-5p	54874	FNBP1L	189	323	474.5	NA	158	65.02485856	359
hsa-miR-106b-5p	55666	NPLOC4	436	537.5	32	NA	NA	65.24547402	360
hsa-miR-106b-5p	137872	ADHFE1	NA	547.5	489.5	28	NA	65.25949303	361
hsa-miR-106b-5p	392	ARHGAP1	419	484	132.5	NA	174	65.37265696	362
hsa-miR-106b-5p	26468	LHX6	329	292	128	NA	394	65.95705315	363
hsa-miR-106b-5p	387921	NHLRC3	NA	323	82	NA	294	66.06934181	364
hsa-miR-106b-5p	51341	ZBTB7A	137	402	230.5	NA	389	66.27226236	365
hsa-miR-106b-5p	57182	ANKRD50	238	228	207	NA	445	66.47380654	366
hsa-miR-106b-5p	131566	DCBLD2	84	554	495.5	NA	218	66.56750958	367
hsa-miR-106b-5p	663	BNIP2	233	190.5	NA	NA	182	66.88357958	368
hsa-miR-106b-5p	10527	IPO7	112	173.5	NA	NA	416	66.89839361	369
hsa-miR-106b-5p	114879	OSBPL5	242	311	220.5	NA	310	66.95399867	370
hsa-miR-106b-5p	5601	MAPK9	306	519.5	NA	62	531	67.24164135	371
hsa-miR-106b-5p	3659	IRF1	287	505	220.5	NA	165	67.36843551	372
hsa-miR-106b-5p	344148	NCKAP5	372	573.5	297.5	NA	85	67.75409881	373
hsa-miR-106b-5p	23328	SASH1	150	527.5	NA	NA	107	67.93776345	374
hsa-miR-106b-5p	5156	PDGFRA	266	289.5	411.5	NA	173	68.02625231	375
hsa-miR-106b-5p	26512	INTS6	93	307	346.5	NA	572.5	68.58277004	376
hsa-miR-106b-5p	22893	BAHD1	249	418	310	NA	178	68.82232496	377
hsa-miR-106b-5p	9757	KMT2B	507	NA	144	NA	121	68.90710737	378
hsa-miR-106b-5p	8013	NR4A3	396	157.5	301	NA	311	69.10598568	379
hsa-miR-106b-5p	64375	IKZF4	87	207.5	NA	NA	503	69.54200238	380
hsa-miR-106b-5p	259230	SGMS1	268	485.5	204.5	NA	226	69.61798573	381
hsa-miR-106b-5p	84456	L3MBTL3	335	98	278	NA	NA	69.66008042	382
hsa-miR-106b-5p	26960	NBEA	271	374.5	NA	NA	91	69.93580534	383
hsa-miR-106b-5p	10890	RAB10	182	435.5	336	NA	230	69.93936322	384
hsa-miR-106b-5p	11329	STK38	460	130	358.5	NA	290	70.19999709	385
hsa-miR-106b-5p	51114	ZDHHC9	183	471.5	NA	NA	109	70.36097359	386
hsa-miR-106b-5p	2065	ERBB3	NA	553	487.5	35	NA	70.43708001	387
hsa-miR-106b-5p	5463	POU6F1	NA	276.5	336	102	NA	70.53807555	388
hsa-miR-106b-5p	29959	NRBP1	503	543.5	364	105	526	70.63806398	389
hsa-miR-106b-5p	64094	SMOC2	365	396.5	342	NA	131	70.9411743	390
hsa-miR-106b-5p	26115	TANC2	36	475	NA	NA	565	70.99486396	391
hsa-miR-106b-5p	90007	MIDN	458	252	282.5	NA	200	71.04256369	392
hsa-miR-106b-5p	150864	FAM117B	NA	308	464.5	NA	68	71.15856714	393
hsa-miR-106b-5p	4189	DNAJB9	382	319	149.5	NA	361	71.19354502	394
hsa-miR-106b-5p	79000	AUNIP	NA	183.5	122.5	NA	435	71.27970331	395
hsa-miR-106b-5p	85461	TANC1	276	197.5	NA	NA	181	71.49302352	396
hsa-miR-106b-5p	81491	GPR63	64	536	NA	NA	289	71.60768177	397
hsa-miR-106b-5p	10210	TOPORS	298	352.5	326.5	NA	197	71.67557868	398
hsa-miR-106b-5p	130574	LYPD6	215	294	235.5	NA	470	72.3033881	399
hsa-miR-106b-5p	80829	ZFP91	110	233	NA	NA	399	72.35233962	400
hsa-miR-106b-5p	81533	ITFG1	NA	NA	230.5	78	572.5	72.50908417	401
hsa-miR-106b-5p	81831	NETO2	383	476	171.5	NA	229	72.72208836	402
hsa-miR-106b-5p	84541	KBTBD8	35	541.5	NA	NA	564	73.42781669	403
hsa-miR-106b-5p	220213	OTUD1	181	250	316	NA	527	73.65785694	404
hsa-miR-106b-5p	8187	ZNF239	NA	471.5	342	67	NA	73.68961382	405
hsa-miR-106b-5p	6659	SOX4	136	501	259.5	NA	437	74.12058989	406
hsa-miR-106b-5p	287	ANK2	52	394.5	NA	NA	536	74.12256829	407
hsa-miR-106b-5p	1959	EGR2	471	203	226	NA	360	74.24581518	408
hsa-miR-106b-5p	53944	CSNK1G1	47	NA	432.5	NA	549	74.48992151	409
hsa-miR-106b-5p	57157	PHTF2	241	449	464.5	NA	162	75.09846113	410
hsa-miR-106b-5p	84539	MCHR2	NA	239	161	NA	301	75.41808537	411
hsa-miR-106b-5p	26018	LRIG1	395	NA	418.5	NA	73	76.45699378	412
hsa-miR-106b-5p	84295	PHF6	118	197.5	NA	NA	518	76.46658604	413
hsa-miR-106b-5p	65124	SOWAHC	NA	534	338.5	NA	67	76.54855369	414
hsa-miR-106b-5p	388403	YPEL2	178	270	418.5	NA	438	76.59110645	415
hsa-miR-106b-5p	153241	CEP120	206	421.5	NA	NA	140	76.64368141	416
hsa-miR-106b-5p	9481	SLC25A27	232	143.5	379	NA	NA	77.60179683	417
hsa-miR-106b-5p	220963	SLC16A9	393	165.5	250.5	NA	572.5	77.69327902	418
hsa-miR-106b-5p	220972	MARCHF8	412	157.5	NA	NA	196	77.80784023	419
hsa-miR-106b-5p	51430	SUCO	310	276.5	358.5	NA	308	77.97658032	420
hsa-miR-106b-5p	10533	ATG7	392	130	487.5	NA	387	78.28323419	421
hsa-miR-106b-5p	23236	PLCB1	61	539.5	NA	NA	395	78.37632065	422
hsa-miR-106b-5p	5252	PHF1	511	NA	456	89	469	78.51039398	423
hsa-miR-106b-5p	6049	RNF6	317	289.5	286.5	NA	371	78.56725867	424
hsa-miR-106b-5p	56142	PCDHA6	353.5	98	NA	NA	380.5	78.74121835	425
hsa-miR-106b-5p	9929	JOSD1	128	461	392	NA	427	78.81270217	426
hsa-miR-106b-5p	57088	PLSCR4	NA	165.5	430	NA	186	78.85063793	427
hsa-miR-106b-5p	4762	NEUROG1	267	577.5	184.5	NA	348	78.85872023	428
hsa-miR-106b-5p	7353	UFD1	NA	NA	460.5	68	425	78.99287206	429
hsa-miR-106b-5p	6045	RNF2	NA	424.5	255	NA	124	79.21825385	430
hsa-miR-106b-5p	431707	LHX8	297	297	301	NA	388	79.64670041	431
hsa-miR-106b-5p	79633	FAT4	341	197.5	NA	NA	205	79.96572123	432
hsa-miR-106b-5p	10893	MMP24	500	98	470	NA	461	80.24883282	433
hsa-miR-106b-5p	30815	ST6GALNAC6	524	255	148	NA	543	80.47727486	434
hsa-miR-106b-5p	11057	ABHD2	115	488	514	NA	373	80.51696791	435
hsa-miR-106b-5p	143279	HECTD2	NA	183.5	140	NA	568	81.4547144	436
hsa-miR-106b-5p	6645	SNTB2	62	453.5	NA	NA	519	81.45620854	437
hsa-miR-106b-5p	9927	MFN2	NA	336.5	320.5	NA	136	81.59485009	438
hsa-miR-106b-5p	4681	NBL1	480.5	173.5	176	NA	NA	81.60446557	439
hsa-miR-106b-5p	5049	PAFAH1B2	135	485.5	444	NA	393	81.7550596	440
hsa-miR-106b-5p	140462	ASB9	NA	562	495.5	53	NA	81.76435716	441
hsa-miR-106b-5p	6517	SLC2A4	449	260.5	199.5	NA	491	81.79177326	442
hsa-miR-106b-5p	6924	ELOA	147	239	426.5	NA	NA	82.17823998	443
hsa-miR-106b-5p	7316	UBC	466	507.5	63.5	NA	NA	82.23890292	444
hsa-miR-106b-5p	254428	SLC41A1	377	488	265.5	NA	247	82.85537197	445
hsa-miR-106b-5p	54623	PAF1	509	581.5	418.5	100	NA	83.40282277	446
hsa-miR-106b-5p	22919	MAPRE1	255	438	369.5	NA	304	83.6691945	447
hsa-miR-106b-5p	2799	GNS	NA	323	336	NA	147	83.91349118	448
hsa-miR-106b-5p	9135	RABEP1	327	364.5	369.5	NA	293	84.26007586	449
hsa-miR-106b-5p	27164	SALL3	245	NA	464.5	NA	142	84.27371277	450
hsa-miR-106b-5p	7126	TNFAIP1	217	435.5	273.5	NA	512	84.79276647	451
hsa-miR-106b-5p	9690	UBE3C	226	257	470	NA	488	84.93365608	452
hsa-miR-106b-5p	79618	HMBOX1	331	461	204.5	NA	430	85.08689594	453
hsa-miR-106b-5p	23014	FBXO21	269	245.5	NA	NA	256	85.55130905	454
hsa-miR-106b-5p	13	AADAC	NA	NA	470	96	375	85.57472881	455
hsa-miR-106b-5p	56675	NRIP3	330	157.5	NA	NA	330	85.9636587	456
hsa-miR-106b-5p	28962	OSTM1	NA	336.5	161	NA	319	86.18121671	457
hsa-miR-106b-5p	80205	CHD9	174	342.5	NA	NA	292	86.37929142	458
hsa-miR-106b-5p	118427	OLFM3	214	406.5	452.5	NA	365	86.55386216	459
hsa-miR-106b-5p	23099	ZBTB43	155	537.5	485	NA	358	86.70092715	460
hsa-miR-106b-5p	64778	FNDC3B	74	416.5	NA	NA	572.5	86.77996769	461
hsa-miR-106b-5p	3839	KPNA3	371	279.5	386	NA	367	87.03466887	462
hsa-miR-106b-5p	22927	HABP4	349	459	166	NA	555	87.13643838	463
hsa-miR-106b-5p	123606	NIPA1	103	416.5	NA	NA	418	87.24788663	464
hsa-miR-106b-5p	57144	PAK5	342.5	458	292	NA	328	87.52572079	465
hsa-miR-106b-5p	6733	SRPK2	NA	431.5	326.5	NA	129	87.63884472	466
hsa-miR-106b-5p	161742	SPRED1	99	390	NA	NA	471	87.65680726	467
hsa-miR-106b-5p	4293	MAP3K9	NA	272.5	403.5	NA	167	87.94022738	468
hsa-miR-106b-5p	7074	TIAM1	270	346.5	476	NA	345	88.01633314	469
hsa-miR-106b-5p	55885	LMO3	195	396.5	374	NA	544	88.53746536	470
hsa-miR-106b-5p	246175	CNOT6L	NA	456	452.5	NA	93	89.24163879	471
hsa-miR-106b-5p	79089	TMUB2	402	494	235.5	NA	352	89.54918815	472
hsa-miR-106b-5p	64599	GIGYF1	173	357	NA	NA	314	89.55573469	473
hsa-miR-106b-5p	83877	TM2D2	NA	369	178.5	NA	295	89.61367328	474
hsa-miR-106b-5p	8897	MTMR3	177	427	448.5	NA	500	90.20350373	475
hsa-miR-106b-5p	27252	KLHL20	274	NA	369.5	NA	202	91.15577833	476
hsa-miR-106b-5p	200132	DYNLT5	408	374.5	134	NA	NA	91.19079595	477
hsa-miR-106b-5p	58516	SINHCAF	328	313.5	199.5	NA	NA	91.24943308	478
hsa-miR-106b-5p	9702	CEP57	278	480	310	NA	431	91.3526727	479
hsa-miR-106b-5p	219287	AMER2	NA	130	364	NA	436	91.4230741	480
hsa-miR-106b-5p	399665	FAM102A	403	279.5	NA	NA	184	91.56165606	481
hsa-miR-106b-5p	8850	KAT2B	334	567	364	NA	275	92.76430806	482
hsa-miR-106b-5p	57690	TNRC6C	97	429	NA	NA	521	92.94677564	483
hsa-miR-106b-5p	4850	CNOT4	280	464.5	NA	NA	168	93.18866477	484
hsa-miR-106b-5p	64418	TMEM168	438	524.5	491.5	NA	177	93.99810678	485
hsa-miR-106b-5p	84612	PARD6B	281	NA	444	NA	180	94.04434304	486
hsa-miR-106b-5p	7458	EIF4H	212	573.5	481.5	NA	344	94.17725178	487
hsa-miR-106b-5p	4735	SEPTIN2	NA	513	326.5	NA	135	94.25914984	488
hsa-miR-106b-5p	1026	CDKN1A	273	469	352	NA	457	94.70842121	489
hsa-miR-106b-5p	63928	CHP2	NA	433	199.5	NA	267	94.88395187	490
hsa-miR-106b-5p	8754	ADAM9	313	NA	209	NA	354	95.01161651	491
hsa-miR-106b-5p	23181	DIP2A	207	445	NA	NA	252	95.08726976	492
hsa-miR-106b-5p	25842	ASF1A	364	NA	374	NA	171	95.17767917	493
hsa-miR-106b-5p	5933	RBL1	451	426	310	NA	353	95.19642599	494
hsa-miR-106b-5p	595	CCND1	292	326.5	460.5	NA	486	95.54830647	495
hsa-miR-106b-5p	80146	UXS1	NA	567	140	NA	298	95.68735094	496
hsa-miR-106b-5p	665	BNIP3L	NA	203	211	NA	554	95.78735135	497
hsa-miR-106b-5p	3356	HTR2A	142	NA	379	NA	446	96.15374776	498
hsa-miR-106b-5p	221895	JAZF1	253	408	440.5	NA	484	96.29040167	499
hsa-miR-106b-5p	57189	DENND11	146	410	NA	NA	403	96.31471965	500
hsa-miR-106b-5p	10228	STX6	358	NA	161	NA	419	96.35029614	501
hsa-miR-106b-5p	7786	MAP3K12	345	NA	286.5	NA	245	96.43810779	502
hsa-miR-106b-5p	55810	FOXJ2	428	295	403.5	NA	453	97.44103542	503
hsa-miR-106b-5p	90459	ERI1	NA	405	220.5	NA	281	97.58926736	504
hsa-miR-106b-5p	27430	MAT2B	307	NA	246	NA	334	97.75794459	505
hsa-miR-106b-5p	54855	TENT5C	96	480	NA	NA	558	98.38471572	506
hsa-miR-106b-5p	10124	ARL4A	156	340	495.5	NA	NA	99.10474993	507
hsa-miR-106b-5p	24141	LAMP5	NA	556.5	98	NA	495	99.99483307	508
hsa-miR-106b-5p	23096	IQSEC2	467	207.5	NA	NA	279	100.0441749	509
hsa-miR-106b-5p	11069	RAPGEF4	498	477.5	305	NA	357	100.2842434	510
hsa-miR-106b-5p	8462	KLF11	461	228	NA	NA	261	100.5319651	511
hsa-miR-106b-5p	26039	SS18L1	316	443	508.5	NA	368	100.5767053	512
hsa-miR-106b-5p	205327	C2orf69	NA	342.5	403.5	NA	199	100.6154041	513
hsa-miR-106b-5p	117195	MRGPRX3	NA	550.5	122.5	NA	408	100.630571	514
hsa-miR-106b-5p	5306	PITPNA	469	NA	273.5	NA	216	100.8648979	515
hsa-miR-106b-5p	57648	KIAA1522	248	464.5	481.5	NA	483	101.1428563	516
hsa-miR-106b-5p	477	ATP1A2	389	358	NA	NA	201	101.2095841	517
hsa-miR-106b-5p	10123	ARL4C	404	474	273.5	NA	515	101.3143763	518
hsa-miR-106b-5p	8091	HMGA2	258	491	226	NA	NA	101.9722396	519
hsa-miR-106b-5p	11101	ATE1	NA	315.5	280.5	NA	324	102.0245039	520
hsa-miR-106b-5p	3149	HMGB3	197	NA	464.5	NA	316	102.3116498	521
hsa-miR-106b-5p	4591	TRIM37	NA	320	352	NA	257	102.349879	522
hsa-miR-106b-5p	1993	ELAVL2	320	222.5	NA	NA	411	102.7194496	523
hsa-miR-106b-5p	23001	WDFY3	296	419.5	NA	NA	241	103.4885539	524
hsa-miR-106b-5p	100532736	MICOS10-NBL1	480.5	NA	176	NA	364	104.4675059	525
hsa-miR-106b-5p	9371	KIF3B	256	253	NA	NA	477	104.5935814	526
hsa-miR-106b-5p	9527	GOSR1	290	564	458	NA	410	104.657804	527
hsa-miR-106b-5p	119392	SFR1	NA	477.5	136.5	NA	481	105.1063883	528
hsa-miR-106b-5p	9802	DAZAP2	159	NA	352	NA	563	105.2837809	529
hsa-miR-106b-5p	196527	ANO6	148	NA	397.5	NA	545	105.8954245	530
hsa-miR-106b-5p	9766	SUSD6	251	547.5	NA	NA	234	105.999377	531
hsa-miR-106b-5p	80312	TET1	362	380.5	NA	NA	235	106.2321024	532
hsa-miR-106b-5p	11214	AKAP13	380	390	NA	NA	222	106.8101368	533
hsa-miR-106b-5p	1808	DPYSL2	420	NA	278	NA	283	106.9643162	534
hsa-miR-106b-5p	51460	SFMBT1	333	529	NA	NA	189	107.2340351	535
hsa-miR-106b-5p	5045	FURIN	405	468	418.5	NA	429	107.3750592	536
hsa-miR-106b-5p	50650	ARHGEF3	346	502.5	426.5	NA	464	107.6718819	537
hsa-miR-106b-5p	143686	SESN3	NA	328	397.5	NA	259	107.7413283	538
hsa-miR-106b-5p	5662	PSD	512	495	301	NA	458	108.0853398	539
hsa-miR-106b-5p	5738	PTGFRN	141	449	NA	NA	542	108.3179234	540
hsa-miR-106b-5p	4863	NPAT	291	239	NA	NA	498	108.6556105	541
hsa-miR-106b-5p	9559	VPS26A	211	NA	437	NA	376	108.6916023	542
hsa-miR-106b-5p	8690	JRKL	470	491	386	NA	406	109.021758	543
hsa-miR-106b-5p	4313	MMP2	NA	517	176	NA	386	109.1630305	544
hsa-miR-106b-5p	3798	KIF5A	492	183.5	NA	NA	391	109.3464585	545
hsa-miR-106b-5p	152006	RNF38	223	505	316	NA	NA	109.6410501	546
hsa-miR-106b-5p	253143	PRR14L	283	377	NA	NA	335	109.8001524	547
hsa-miR-106b-5p	3766	KCNJ10	225	349.5	NA	NA	463	110.4796547	548
hsa-miR-106b-5p	219749	ZNF25	279	500	NA	NA	262	110.6209146	549
hsa-miR-106b-5p	8729	GBF1	514	496.5	364	NA	413	110.6428771	550
hsa-miR-106b-5p	6372	CXCL6	NA	550.5	149.5	NA	447	110.861502	551
hsa-miR-106b-5p	10144	FAM13A	NA	514.5	226	NA	320	111.2824497	552
hsa-miR-106b-5p	9821	RB1CC1	446	429	498.5	NA	415	111.5106536	553
hsa-miR-106b-5p	5396	PRRX1	122	569	NA	NA	540	111.5579943	554
hsa-miR-106b-5p	116984	ARAP2	NA	340	481.5	NA	232	112.0468908	555
hsa-miR-106b-5p	407738	TAFA1	NA	570	152	NA	442	112.3549773	556
hsa-miR-106b-5p	9191	DEDD	437	361	243	NA	NA	112.3941523	557
hsa-miR-106b-5p	23287	AGTPBP1	NA	399	460.5	NA	211	112.8167905	558
hsa-miR-106b-5p	201475	RAB12	398	493	199.5	NA	NA	113.1800051	559
hsa-miR-106b-5p	80311	KLHL15	243	383	422.5	NA	NA	113.3502978	560
hsa-miR-106b-5p	1285	COL4A3	244	519.5	NA	NA	315	113.9306887	561
hsa-miR-106b-5p	2321	FLT1	407	301	NA	NA	327	114.0551669	562
hsa-miR-106b-5p	55083	KIF26B	440	190.5	NA	NA	482	114.3783016	563
hsa-miR-106b-5p	399664	MEX3D	447	NA	273.5	NA	331	114.4396079	564
hsa-miR-106b-5p	220965	FAM13C	422	NA	230.5	NA	420	114.8038103	565
hsa-miR-106b-5p	4074	M6PR	312	383	342	NA	NA	114.8167466	566
hsa-miR-106b-5p	84919	PPP1R15B	NA	361	358.5	NA	317	114.9645525	567
hsa-miR-106b-5p	668	FOXL2	508	315.5	257.5	NA	NA	115.1928478	568
hsa-miR-106b-5p	5140	PDE3B	NA	572	452.5	NA	161	115.5648007	569
hsa-miR-106b-5p	5357	PLS1	227	344	NA	NA	534	115.5900888	570
hsa-miR-106b-5p	757	TMEM50B	190	NA	432.5	NA	509	115.7083171	571
hsa-miR-106b-5p	23240	TMEM131L	482	NA	220.5	NA	396	115.9477569	572
hsa-miR-106b-5p	7071	KLF10	NA	467	189.5	NA	478	116.1439902	573
hsa-miR-106b-5p	55872	PBK	NA	412	290	NA	355	116.2482974	574
hsa-miR-106b-5p	11234	HPS5	NA	565	262	NA	287	116.3114912	575
hsa-miR-106b-5p	1326	MAP3K8	450	NA	310	NA	309	116.8753634	576
hsa-miR-106b-5p	6650	CAPN15	519	207.5	NA	NA	405	117.3344583	577
hsa-miR-106b-5p	9568	GABBR2	394	285	NA	NA	392	117.6940375	578
hsa-miR-106b-5p	4642	MYO1D	379	297	392	NA	NA	117.7893397	579
hsa-miR-106b-5p	9053	MAP7	314	453.5	310	NA	NA	117.8062386	580
hsa-miR-106b-5p	23291	FBXW11	180	514.5	478	NA	NA	117.916344	581
hsa-miR-106b-5p	7764	ZNF217	339	NA	250.5	NA	546	119.7508953	582
hsa-miR-106b-5p	8600	TNFSF11	411	480	235.5	NA	NA	119.8312443	583
hsa-miR-106b-5p	50717	DCAF8	259	521	346.5	NA	NA	120.0859839	584
hsa-miR-106b-5p	57646	USP28	NA	510	332.5	NA	286	121.5592555	585
hsa-miR-106b-5p	64067	NPAS3	323	301	NA	NA	502	121.8156229	586
hsa-miR-106b-5p	56141	PCDHA7	353.5	369	NA	NA	380.5	122.499851	589
hsa-miR-106b-5p	56143	PCDHA5	353.5	369	NA	NA	380.5	122.499851	589
hsa-miR-106b-5p	56144	PCDHA4	353.5	369	NA	NA	380.5	122.499851	589
hsa-miR-106b-5p	56145	PCDHA3	353.5	369	NA	NA	380.5	122.499851	589
hsa-miR-106b-5p	56147	PCDHA1	353.5	369	NA	NA	380.5	122.499851	589
hsa-miR-106b-5p	56138	PCDHA11	353.5	374.5	NA	NA	380.5	123.1054781	592.5
hsa-miR-106b-5p	56146	PCDHA2	353.5	374.5	NA	NA	380.5	123.1054781	592.5
hsa-miR-106b-5p	8715	NOL4	257	498.5	408	NA	NA	124.6325732	594
hsa-miR-106b-5p	3976	LIF	332	498.5	316	NA	NA	124.6547566	595
hsa-miR-106b-5p	219539	YPEL4	513	NA	286.5	NA	356	124.6740521	596
hsa-miR-106b-5p	79365	BHLHE41	288	423	444	NA	NA	126.0619499	597
hsa-miR-106b-5p	91433	RCCD1	NA	524.5	220.5	NA	472	126.4476532	598
hsa-miR-106b-5p	64786	TBC1D15	NA	282	358.5	NA	541	126.5291498	599
hsa-miR-106b-5p	29934	SNX12	322	461	369.5	NA	NA	126.649212	600
hsa-miR-106b-5p	23158	TBC1D9	338	323	519.5	NA	NA	128.0698803	601
hsa-miR-106b-5p	4952	OCRL	309	444	NA	NA	421	128.8506441	602
hsa-miR-106b-5p	3091	HIF1A	493	NA	470	NA	251	129.1471752	603
hsa-miR-106b-5p	63973	NEUROG2	463	522	246	NA	NA	130.099096	604
hsa-miR-106b-5p	149076	ZNF362	388	297	NA	NA	516	130.1042162	605
hsa-miR-106b-5p	285362	SUMF1	441	NA	397.5	NA	346	130.9672431	606
hsa-miR-106b-5p	26119	LDLRAP1	418	340	NA	NA	434	131.7024098	607
hsa-miR-106b-5p	54468	MIOS	NA	473	292	NA	449	131.9397093	608
hsa-miR-106b-5p	79712	GTDC1	NA	390	392	NA	407	132.0871105	609
hsa-miR-106b-5p	22882	ZHX2	367	NA	426.5	NA	400	132.3611227	610
hsa-miR-106b-5p	6097	RORC	NA	442	334	NA	433	133.2797868	611
hsa-miR-106b-5p	51195	RAPGEFL1	453	413.5	342	NA	NA	133.3763063	612
hsa-miR-106b-5p	64145	RBSN	272	440	NA	NA	538	133.6021244	613
hsa-miR-106b-5p	54617	INO80	415	449	NA	NA	347	133.7888897	614
hsa-miR-106b-5p	162427	RETREG3	342.5	NA	448.5	NA	423	134.0087662	615
hsa-miR-106b-5p	55205	ZNF532	370	457	NA	NA	390	134.6706395	616
hsa-miR-106b-5p	84925	SLC49A4	254	539.5	NA	NA	487	135.2062562	617
hsa-miR-106b-5p	114908	TMEM123	NA	326.5	364	NA	572.5	136.081399	618
hsa-miR-106b-5p	6427	SRSF2	263	510	NA	NA	513	136.5923914	619
hsa-miR-106b-5p	221002	RASGEF1A	231	571	NA	NA	525	136.8824834	620
hsa-miR-106b-5p	687	KLF9	285	NA	514	NA	475	137.1026791	621
hsa-miR-106b-5p	79886	CAAP1	NA	556.5	269	NA	465	137.1204445	622
hsa-miR-106b-5p	3984	LIMK1	376	421.5	NA	NA	441	137.3051256	623
hsa-miR-106b-5p	841	CASP8	NA	567	379	NA	326	137.4122239	624
hsa-miR-106b-5p	25909	AHCTF1	409	534	NA	NA	332	138.9994115	625
hsa-miR-106b-5p	4215	MAP3K3	525	NA	498.5	NA	285	140.3142741	626
hsa-miR-106b-5p	54472	TOLLIP	NA	491	301	NA	522	141.9008212	627
hsa-miR-106b-5p	79609	VCPKMT	NA	534	292	NA	496	142.019291	628
hsa-miR-106b-5p	10867	TSPAN9	363	378.5	NA	NA	569	142.5302358	629
hsa-miR-106b-5p	83737	ITCH	434	NA	495.5	NA	369	143.2403357	630
hsa-miR-106b-5p	6744	ITPRID2	294	558	NA	NA	494	144.2496954	631
hsa-miR-106b-5p	5596	MAPK4	472	NA	470	NA	372	145.1241461	632
hsa-miR-106b-5p	9842	PLEKHM1	303	NA	517	NA	532	145.5996552	633
hsa-miR-106b-5p	23341	DNAJC16	299	NA	501	NA	561	146.0055408	634
hsa-miR-106b-5p	8036	SHOC2	520	NA	414.5	NA	397	146.8875116	635
hsa-miR-106b-5p	283871	PGP	475	NA	386	NA	474	147.649449	636
hsa-miR-106b-5p	4092	SMAD7	401	545.5	403.5	NA	NA	148.4133498	637
hsa-miR-106b-5p	54832	VPS13C	NA	361	470	NA	528	149.1506233	638
hsa-miR-106b-5p	6195	RPS6KA1	374	502.5	481.5	NA	NA	149.6511523	639
hsa-miR-106b-5p	2909	ARHGAP35	340	581.5	NA	NA	476	151.6202732	640
hsa-miR-106b-5p	285237	C3orf38	NA	516	392	NA	466	151.7001373	641
hsa-miR-106b-5p	2800	GOLGA1	NA	334	519.5	NA	553	152.6034886	642
hsa-miR-106b-5p	1982	EIF4G2	499	527.5	369.5	NA	NA	153.2937903	643
hsa-miR-106b-5p	57552	NCEH1	NA	524.5	379	NA	492	153.5778843	644
hsa-miR-106b-5p	94097	SFXN5	NA	452	386	NA	572.5	154.6604094	645
hsa-miR-106b-5p	10036	CHAF1A	522	NA	418.5	NA	459	154.8596579	646
hsa-miR-106b-5p	5361	PLXNA1	435	424.5	NA	NA	556	156.0843378	647
hsa-miR-106b-5p	9826	ARHGEF11	523	394.5	NA	NA	501	156.4375069	648
hsa-miR-106b-5p	7803	PTP4A1	NA	575	426.5	NA	426	156.9920179	649
hsa-miR-106b-5p	8226	PUDP	NA	531.5	392	NA	529	159.8185114	650
hsa-miR-106b-5p	79850	TLCD3A	515	NA	485	NA	467	162.8673492	651
hsa-miR-106b-5p	63979	FIGNL1	NA	530	422.5	NA	533	164.11767	652
hsa-miR-106b-5p	80301	PLEKHO2	433	NA	508.5	NA	567	166.5965676	653
hsa-miR-106b-5p	56923	NMUR2	NA	550.5	470	NA	485	166.8825979	654
hsa-miR-106b-5p	116068	LYSMD3	NA	496.5	514	NA	557	173.9634189	655
hsa-miR-106b-5p	2245	FGD1	516	561	NA	NA	508	175.9425317	656
