# Supplementary material for: Multi-tissue transcriptomics of a unique monozygotic discordant twin case of severe progressive osseous heteroplasia
Source: Genes Dis. 2023 Jun 19;11(3):100981. doi: 10.1016/j.gendis.2023.05.001 (PMC10808913; doi:10.1016/j.gendis.2023.05.001)
Supplement: Multimedia component 10 [file mmc10.xlsx]

## Sheet: GO_miRNAS_Rank5
Table S9. Pathways enrichment analysis results using the top predicted target genes from the 5 miRNAs differentially expressed as input.
Cluster	ID	Description	GeneRatio	BgRatio	pvalue	p.adjust	qvalue	geneID	Count
hsa-miR-493-3p	GO:0010454	negative regulation of cell fate commitment	2/14	12/18862	3.362175701862e-05	0.00860716979676672	0.0053440897998017	DKK1/SOSTDC1	2
hsa-miR-493-3p	GO:0090101	negative regulation of transmembrane receptor protein serine/threonine kinase signaling pathway	3/14	134/18862	0.000120509992007853	0.0154252789770052	0.00957737304904515	DKK1/SOSTDC1/PEG10	3
hsa-miR-493-3p	GO:0010453	regulation of cell fate commitment	2/14	32/18862	0.000250538205773783	0.0213792602260294	0.0132741294988916	DKK1/SOSTDC1	2
hsa-miR-493-3p	GO:0090092	regulation of transmembrane receptor protein serine/threonine kinase signaling pathway	3/14	251/18862	0.000760359888731843	0.048663032878838	0.0302143008417127	DKK1/SOSTDC1/PEG10	3
